# Supplementary material for: Within-host microevolution of Streptococcus pneumoniae is rapid and adaptive during natural colonisation
Source: Nat Commun. 2020 Jul 10;11:3442. doi: 10.1038/s41467-020-17327-w (PMC7351774; doi:10.1038/s41467-020-17327-w)
Supplement: Supplementary file 5 — Supplementary Data 1 [file 41467_2020_17327_MOESM5_ESM.xlsx]

## Sheet: Sheet1
Lane ID	Sample ID	Sampling time (week post-birth)	Subject ID	Whole geNome sequencing	Serotype 1 (Latex)	Serotype 2 (Latex)	Serotype 3 (Latex)	Serotype (sequenced isolate)	Sequence type (ST)	Sex	Sample accession (ENA)	Lane Accession (ENA)
Culture-negative	3350	1	1	Culture-negative	Culture-negative	Culture-negative	Culture-negative	Culture-negative	Culture-negative	Male	N/A	N/A
15873_5#35	3484	3	1	Yes	15A	N/A	N/A	15A	917	Male	ERS654468	ERR913431
N/A	3637	5	1	No	15A	N/A	N/A	N/A	N/A	Male	N/A	N/A
15873_2#42	3801	7	1	Yes	15B/C	N/A	N/A	15A	917	Male	ERS654326	ERR913194
21523_1#106	4020	9	1	Yes	15A	N/A	N/A	15A	917	Male	ERS1813571	ERR2089288
16399_5#7	4091	11	1	Yes	6A	15A	N/A	15A	917	Male	ERS685992	ERR997468
N/A	4194	13	1	No	6A	19A	15A	N/A	N/A	Male	N/A	N/A
15873_3#28	4254	15	1	Yes	6A	N/A	N/A	19A	847	Male	ERS654409	ERR913262
15873_3#1	4352	17	1	Yes	6A	N/A	N/A	6A	5734	Male	ERS654374	ERR913235
14520_5#67	4472	19	1	Yes	19C	N/A	N/A	6A	5734	Male	ERS525064	ERR730300
Culture-negative	4793	21	1	Culture-negative	Culture-negative	Culture-negative	Culture-negative	Culture-negative	Culture-negative	Male	N/A	N/A
15873_3#35	4831	23	1	Yes	6A	N/A	N/A	6A	5734	Male	ERS654419	ERR913269
15873_3#79	4767	25	1	Yes	6A	N/A	N/A	6A	5734	Male	ERS654470	ERR913313
15873_2#53	4957	27	1	Yes	6A	19A	N/A	6A	5734	Male	ERS654339	ERR913205
Culture-negative	4565	35	1	Culture-negative	Culture-negative	Culture-negative	Culture-negative	Culture-negative	Culture-negative	Male	N/A	N/A
14520_5#55	5084	43	1	Yes	NT	N/A	N/A	6A	5734	Male	ERS525041	ERR730288
15873_2#78	4586	52	1	Yes	6A	N/A	N/A	6A	5734	Male	ERS654366	ERR913230
N/A	3011	3	2	No	19F	N/A	N/A	N/A	N/A	Female	N/A	N/A
16399_6#24	3040	5	2	Yes	11A	16F	N/A	16F	3407	Female	ERS686064	ERR997565
N/A	3085	7	2	No	19F	N/A	N/A	N/A	N/A	Female	N/A	N/A
N/A	3067	9	2	No	19A	N/A	N/A	N/A	N/A	Female	N/A	N/A
14520_4#53	3154	11	2	Yes	19F	N/A	N/A	19F	179	Female	ERS524915	ERR730193
14520_4#20	3143	13	2	Yes	19F	N/A	N/A	19F	179	Female	ERS524880	ERR730160
14520_4#36	3203	15	2	Yes	6A	N/A	N/A	6A	913	Female	ERS524897	ERR730176
16453_2#26	3388	19	2	Yes	6A	N/A	N/A	6A	913	Female	ERS686242	ERR984263
16453_2#50	3558	21	2	Yes	6A	N/A	N/A	6A	913	Female	ERS686266	ERR984287
16399_7#64	3690	23	2	Yes	6A	N/A	N/A	6A	913	Female	ERS686199	ERR997685
N/A	4056	27	2	No	23B	N/A	N/A	N/A	N/A	Female	N/A	N/A
16453_2#61	4377	35	2	Yes	6A	N/A	N/A	6A	913	Female	ERS686278	ERR984298
Culture-negative	2000	43	2	Culture-negative	Culture-negative	Culture-negative	Culture-negative	Culture-negative	Culture-negative	Female	N/A	N/A
16453_2#55	5003	52	2	Yes	7F	N/A	N/A	7B	12801	Female	ERS686271	ERR984292
N/A	3086	1	3	No	NT	N/A	N/A	N/A	N/A	Female	N/A	N/A
N/A	3090	3	3	No	6A	N/A	N/A	N/A	N/A	Female	N/A	N/A
16453_2#60	3153	5	3	Yes	15B/C	N/A	N/A	15B/C	910	Female	ERS686276	ERR984297
14520_4#39	3191	7	3	Yes	15B/C	N/A	N/A	15B/C	910	Female	ERS524900	ERR730179
14520_4#34	3204	9	3	Yes	15B/C	N/A	N/A	15B/C	910	Female	ERS524895	ERR730174
16399_5#34	3404	11	3	Yes	15B/C	N/A	N/A	15B/C	910	Female	ERS686143	ERR997495
16453_2#25	3390	13	3	Yes	19A	N/A	N/A	6A	913	Female	ERS686241	ERR984262
17794_7#112	3557	15	3	Yes	15B/C	N/A	N/A	15B/C	910	Female	ERS719688	ERR1191934
16399_7#67	3946	19	3	Yes	34	15A	N/A	15B/C	910	Female	ERS686202	ERR997688
N/A	4060	21	3	No	19A	34	N/A	N/A	N/A	Female	N/A	N/A
Culture-negative	4215	25	3	Culture-negative	Culture-negative	Culture-negative	Culture-negative	Culture-negative	Culture-negative	Female	N/A	N/A
16453_2#24	4306	27	3	Yes	15B/C	N/A	N/A	15B/C	910	Female	ERS686240	ERR984261
14520_4#77	4491	35	3	Yes	15B/C	N/A	N/A	15B/C	910	Female	ERS524939	ERR730217
16399_7#54	4978	43	3	Yes	19A	N/A	N/A	17F	910	Female	ERS686188	ERR997675
17794_8#75	5052	52	3	Yes	11A	N/A	N/A	11A	5902	Female	ERS719872	ERR1192086
Culture-negative	3048	1	4	Culture-negative	Culture-negative	Culture-negative	Culture-negative	Culture-negative	Culture-negative	Male	N/A	N/A
N/A	3054	3	4	No	34	N/A	N/A	N/A	N/A	Male	N/A	N/A
N/A	3131	5	4	No	13	N/A	N/A	N/A	N/A	Male	N/A	N/A
N/A	3147	7	4	No	15A	N/A	N/A	N/A	N/A	Male	N/A	N/A
N/A	3033	9	4	No	47	N/A	N/A	N/A	N/A	Male	N/A	N/A
Culture-negative	3307	11	4	Culture-negative	Culture-negative	Culture-negative	Culture-negative	Culture-negative	Culture-negative	Male	N/A	N/A
16399_6#32	3456	13	4	Yes	23B	N/A	N/A	23B	5706	Male	ERS686073	ERR997573
16399_6#36	3568	15	4	Yes	14	23B	N/A	23B	5706	Male	ERS686077	ERR997577
16399_6#55	3612	17	4	Yes	14	N/A	N/A	14	63	Male	ERS686096	ERR997596
Culture-negative	3837	19	4	Culture-negative	Culture-negative	Culture-negative	Culture-negative	Culture-negative	Culture-negative	Male	N/A	N/A
16399_5#2	3933	21	4	Yes	14	N/A	N/A	NT	11729	Male	ERS685984	ERR997463
16399_5#41	3994	23	4	Yes	NT	N/A	N/A	16F	3407	Male	ERS686176	ERR997502
17794_7#41	4157	25	4	Yes	15B/C	N/A	N/A	19F	5702	Male	ERS719889	ERR1191863
19183_3#21	4250	27	4	Yes	15B/C	N/A	N/A	15B/C	4033	Male	ERS745521	ERR1430819
17428_8#160	4833	35	4	Yes	15B/C	N/A	N/A	15B/C	4033	Male	ERS719633	ERR1106783
17428_8#119	4976	43	4	Yes	19A	16F	N/A	19A	847	Male	ERS719592	ERR1106742
17794_7#39	5036	52	4	Yes	19A	N/A	N/A	19A	847	Male	ERS719887	ERR1191861
Culture-negative	3100	1	5	Culture-negative	Culture-negative	Culture-negative	Culture-negative	Culture-negative	Culture-negative	Male	N/A	N/A
Culture-negative	3144	3	5	Culture-negative	Culture-negative	Culture-negative	Culture-negative	Culture-negative	Culture-negative	Male	N/A	N/A
15873_4#78	3135	5	5	Yes	34	N/A	N/A	34	7319	Male	ERS654587	ERR913393
16399_6#44	3198	7	5	Yes	35	N/A	N/A	34	7319	Male	ERS686085	ERR997585
N/A	3297	9	5	No	47	34	N/A	N/A	N/A	Male	N/A	N/A
21523_1#118	3446	11	5	Yes	34	N/A	N/A	18A	241	Male	ERS1813586	ERR2089300
21523_1#87	3468	13	5	Yes	3	N/A	N/A	34	7319	Male	ERS1813556	ERR2089269
17794_8#16	3594	15	5	Yes	19F	N/A	N/A	34	7319	Male	ERS719760	ERR1192027
16453_2#59	3818	17	5	Yes	19F	N/A	N/A	34	7319	Male	ERS686275	ERR984296
21523_1#98	3922	19	5	Yes	34	N/A	N/A	34	7319	Male	ERS1813564	ERR2089280
Culture-negative	3989	21	5	Culture-negative	Culture-negative	Culture-negative	Culture-negative	Culture-negative	Culture-negative	Male	N/A	N/A
17794_8#98	4150	23	5	Yes	34	N/A	N/A	34	7319	Male	ERS719904	ERR1192109
17794_7#100	4216	25	5	Yes	8	N/A	N/A	34	7319	Male	ERS719676	ERR1191922
17428_8#120	4334	27	5	Yes	6A	N/A	N/A	34	7319	Male	ERS719593	ERR1106743
19183_3#10	4842	35	5	Yes	47	N/A	N/A	34	7319	Male	ERS745510	ERR1430808
17428_8#152	4986	43	5	Yes	19A	N/A	N/A	19A	847	Male	ERS719625	ERR1106775
21523_1#165	5048	52	5	Yes	19A	N/A	N/A	19A	847	Male	ERS1813634	ERR2089347
Culture-negative	3136	1	6	Culture-negative	Culture-negative	Culture-negative	Culture-negative	Culture-negative	Culture-negative	Male	N/A	N/A
Culture-negative	3196	3	6	Culture-negative	Culture-negative	Culture-negative	Culture-negative	Culture-negative	Culture-negative	Male	N/A	N/A
Culture-negative	3299	5	6	Culture-negative	Culture-negative	Culture-negative	Culture-negative	Culture-negative	Culture-negative	Male	N/A	N/A
Culture-negative	3444	7	6	Culture-negative	Culture-negative	Culture-negative	Culture-negative	Culture-negative	Culture-negative	Male	N/A	N/A
Culture-negative	3465	9	6	Culture-negative	Culture-negative	Culture-negative	Culture-negative	Culture-negative	Culture-negative	Male	N/A	N/A
Culture-negative	3592	11	6	Culture-negative	Culture-negative	Culture-negative	Culture-negative	Culture-negative	Culture-negative	Male	N/A	N/A
16453_2#38	3630	13	6	Yes	NT	N/A	N/A	NT	11729	Male	ERS686254	ERR984275
17794_7#125	3919	15	6	Yes	40	N/A	N/A	19A	4029	Male	ERS719702	ERR1191947
17794_7#5	3984	17	6	Yes	16F	N/A	N/A	16F	3407	Male	ERS719826	ERR1191827
N/A	4145	19	6	No	21	N/A	N/A	N/A	N/A	Male	N/A	N/A
N/A	4217	21	6	No	NT	N/A	N/A	N/A	N/A	Male	N/A	N/A
N/A	4331	23	6	No	16F	N/A	N/A	N/A	N/A	Male	N/A	N/A
16399_7#34	4440	25	6	Yes	6A	N/A	N/A	16F	3407	Male	ERS686162	ERR997655
14520_5#39	4752	27	6	Yes	16F	N/A	N/A	16F	3407	Male	ERS525011	ERR730272
21523_1#150	4951	35	6	Yes	16F	N/A	N/A	16F	3407	Male	ERS1813619	ERR2089332
Culture-negative	4938	43	6	Culture-negative	Culture-negative	Culture-negative	Culture-negative	Culture-negative	Culture-negative	Male	N/A	N/A
14520_4#75	5096	52	6	Yes	16F	N/A	N/A	16F	3407	Male	ERS524937	ERR730215
Culture-negative	3137	1	7	Culture-negative	Culture-negative	Culture-negative	Culture-negative	Culture-negative	Culture-negative	Female	N/A	N/A
Culture-negative	3197	3	7	Culture-negative	Culture-negative	Culture-negative	Culture-negative	Culture-negative	Culture-negative	Female	N/A	N/A
16399_5#19	3298	5	7	Yes	22F	N/A	N/A	22A	10600	Female	ERS686013	ERR997480
16399_6#31	3445	7	7	Yes	22A	41	N/A	22A	10600	Female	ERS686071	ERR997572
17794_8#91	3464	9	7	Yes	22A	N/A	N/A	19F	10669	Female	ERS719897	ERR1192102
N/A	3597	11	7	No	22A	N/A	N/A	N/A	N/A	Female	N/A	N/A
16399_5#61	3816	13	7	Yes	22A	N/A	N/A	22A	10600	Female	ERS686008	ERR997522
N/A	3924	15	7	No	22A	41	N/A	N/A	N/A	Female	N/A	N/A
16399_5#3	3988	17	7	Yes	22A	N/A	N/A	22A	10600	Female	ERS685985	ERR997464
21523_1#99	4146	19	7	Yes	22A	N/A	N/A	22A	10600	Female	ERS1813565	ERR2089281
21523_1#121	4222	21	7	Yes	22A	15B/C	N/A	15B/C	11776	Female	ERS1813590	ERR2089303
21523_1#149	4321	23	7	Yes	22A	15B/C	N/A	22A	10600	Female	ERS1813618	ERR2089331
21523_1#135	4441	25	7	Yes	15B/C	3	N/A	15B/C	11776	Female	ERS1813604	ERR2089317
17428_8#147	4751	27	7	Yes	22A	N/A	N/A	15B/C	4033	Female	ERS719620	ERR1106770
Culture-negative	4949	35	7	Culture-negative	Culture-negative	Culture-negative	Culture-negative	Culture-negative	Culture-negative	Female	N/A	N/A
17794_7#119	4933	43	7	Yes	3	17F	N/A	3	700	Female	ERS719696	ERR1191941
21523_1#166	5103	52	7	Yes	3	19A	N/A	19A	847	Female	ERS1813635	ERR2089348
Culture-negative	3186	1	8	Culture-negative	Culture-negative	Culture-negative	Culture-negative	Culture-negative	Culture-negative	Male	N/A	N/A
Culture-negative	3295	3	8	Culture-negative	Culture-negative	Culture-negative	Culture-negative	Culture-negative	Culture-negative	Male	N/A	N/A
Culture-negative	3451	5	8	Culture-negative	Culture-negative	Culture-negative	Culture-negative	Culture-negative	Culture-negative	Male	N/A	N/A
N/A	3590	9	8	No	NT	N/A	N/A	N/A	N/A	Male	N/A	N/A
Culture-negative	3629	11	8	Culture-negative	Culture-negative	Culture-negative	Culture-negative	Culture-negative	Culture-negative	Male	N/A	N/A
Culture-negative	3918	13	8	Culture-negative	Culture-negative	Culture-negative	Culture-negative	Culture-negative	Culture-negative	Male	N/A	N/A
N/A	3983	15	8	No	21	N/A	N/A	N/A	N/A	Male	N/A	N/A
N/A	4144	17	8	No	21	N/A	N/A	N/A	N/A	Male	N/A	N/A
16399_7#47	4227	19	8	Yes	21	N/A	N/A	21	5103	Male	ERS686181	ERR997668
16399_7#78	4332	21	8	Yes	21	N/A	N/A	21	5103	Male	ERS686214	ERR997699
16399_7#33	4436	23	8	Yes	19C	21	N/A	21	5103	Male	ERS686161	ERR997654
16399_7#31	4748	25	8	Yes	23A	N/A	N/A	21	5103	Male	ERS686158	ERR997652
14520_4#69	4776	27	8	Yes	21	N/A	N/A	21	5103	Male	ERS524931	ERR730209
17794_8#86	4896	35	8	Yes	21	N/A	N/A	4	1729	Male	ERS719892	ERR1192097
N/A	5027	43	8	No	14	N/A	N/A	N/A	N/A	Male	N/A	N/A
19183_3#11	5139	52	8	Yes	NT	N/A	N/A	23A	7318	Male	ERS745511	ERR1430809
N/A	3244	1	9	No	20	N/A	N/A	N/A	N/A	Female	N/A	N/A
Culture-negative	3308	3	9	Culture-negative	Culture-negative	Culture-negative	Culture-negative	Culture-negative	Culture-negative	Female	N/A	N/A
Culture-negative	3457	5	9	Culture-negative	Culture-negative	Culture-negative	Culture-negative	Culture-negative	Culture-negative	Female	N/A	N/A
Culture-negative	3569	7	9	Culture-negative	Culture-negative	Culture-negative	Culture-negative	Culture-negative	Culture-negative	Female	N/A	N/A
14520_4#18	3614	9	9	Yes	20	N/A	N/A	20	10625	Female	ERS524878	ERR730158
14520_4#12	3838	11	9	Yes	47F	N/A	N/A	34	7319	Female	ERS524872	ERR730152
N/A	3934	13	9	No	34	N/A	N/A	N/A	N/A	Female	N/A	N/A
N/A	3996	15	9	No	34	20	N/A	N/A	N/A	Female	N/A	N/A
N/A	4159	17	9	No	19A	N/A	N/A	N/A	N/A	Female	N/A	N/A
16399_7#66	4251	19	9	Yes	14	N/A	N/A	34	7319	Female	ERS686201	ERR997687
14520_4#8	3499	21	9	Yes	47A	N/A	N/A	34	7319	Female	ERS524868	ERR730148
Culture-negative	4455	23	9	Culture-negative	Culture-negative	Culture-negative	Culture-negative	Culture-negative	Culture-negative	Female	N/A	N/A
Culture-negative	4797	25	9	Culture-negative	Culture-negative	Culture-negative	Culture-negative	Culture-negative	Culture-negative	Female	N/A	N/A
16453_2#35	4826	27	9	Yes	15B/C	N/A	N/A	15B/C	4033	Female	ERS686251	ERR984272
16453_2#48	4984	35	9	Yes	7C	N/A	N/A	7C	4104	Female	ERS686264	ERR984285
N/A	5037	43	9	No	7A	N/A	N/A	N/A	N/A	Female	N/A	N/A
16399_7#27	5147	52	9	Yes	21	N/A	N/A	21	5103	Female	ERS686154	ERR997648
Culture-negative	3296	1	10	Culture-negative	Culture-negative	Culture-negative	Culture-negative	Culture-negative	Culture-negative	Male	N/A	N/A
Culture-negative	3452	3	10	Culture-negative	Culture-negative	Culture-negative	Culture-negative	Culture-negative	Culture-negative	Male	N/A	N/A
Culture-negative	3467	5	10	Culture-negative	Culture-negative	Culture-negative	Culture-negative	Culture-negative	Culture-negative	Male	N/A	N/A
17794_7#111	3593	7	10	Yes	23B	N/A	N/A	23B	5706	Male	ERS719687	ERR1191933
16399_7#51	3817	9	10	Yes	23B	N/A	N/A	23B	5706	Male	ERS686185	ERR997672
16399_7#45	3923	11	10	Yes	23B	N/A	N/A	23B	5706	Male	ERS686179	ERR997666
N/A	3986	13	10	No	23B	N/A	N/A	N/A	N/A	Male	N/A	N/A
N/A	4147	15	10	No	23B	N/A	N/A	N/A	N/A	Male	N/A	N/A
N/A	4442	21	10	No	23B	N/A	N/A	N/A	N/A	Male	N/A	N/A
16399_7#61	4749	23	10	Yes	19F	N/A	N/A	11A	5902	Male	ERS686196	ERR997682
16453_2#11	4782	25	10	Yes	19F	N/A	N/A	19F	925	Male	ERS686227	ERR984248
16399_7#59	4841	27	10	Yes	5	19F	11A	19A	11691	Male	ERS686194	ERR997680
Culture-negative	4987	35	10	Culture-negative	Culture-negative	Culture-negative	Culture-negative	Culture-negative	Culture-negative	Male	N/A	N/A
16399_7#4	5047	43	10	Yes	6A	N/A	N/A	13	5647	Male	ERS686129	ERR997625
16399_6#76	5154	52	10	Yes	15B/C	N/A	N/A	15B/C	4033	Male	ERS686121	ERR997617
Culture-negative	3447	1	11	Culture-negative	Culture-negative	Culture-negative	Culture-negative	Culture-negative	Culture-negative	Male	N/A	N/A
Culture-negative	3466	3	11	Culture-negative	Culture-negative	Culture-negative	Culture-negative	Culture-negative	Culture-negative	Male	N/A	N/A
Culture-negative	3595	5	11	Culture-negative	Culture-negative	Culture-negative	Culture-negative	Culture-negative	Culture-negative	Male	N/A	N/A
16399_5#47	3819	7	11	Yes	23B	N/A	N/A	23B	5706	Male	ERS685981	ERR997508
16399_6#14	3921	9	11	Yes	23B	N/A	N/A	23B	5706	Male	ERS686053	ERR997555
16399_5#40	3987	11	11	Yes	23B	N/A	N/A	23B	5706	Male	ERS686175	ERR997501
17428_8#180	4149	13	11	Yes	44	N/A	N/A	23B	5706	Male	ERS719653	ERR1106803
19183_3#23	4220	15	11	Yes	23B	N/A	N/A	23B	5706	Male	ERS745523	ERR1430821
19183_3#19	4335	17	11	Yes	NT	N/A	N/A	23B	5706	Male	ERS745519	ERR1430817
N/A	4444	19	11	No	23B	N/A	N/A	N/A	N/A	Male	N/A	N/A
21523_1#84	4750	21	11	Yes	15B/C	N/A	N/A	23B	5706	Male	ERS1813553	ERR2089266
21523_1#170	4784	23	11	Yes	15B/C	N/A	N/A	15B/C	4033	Male	ERS1813639	ERR2089352
17428_8#131	4840	25	11	Yes	15B/C	N/A	N/A	15B/C	4033	Male	ERS719604	ERR1106754
17428_8#174	4768	27	11	Yes	23B	N/A	N/A	15B/C	4033	Male	ERS719647	ERR1106797
17428_8#121	5009	35	11	Yes	15B/C	N/A	N/A	15B/C	4033	Male	ERS719594	ERR1106744
N/A	5068	43	11	No	5	N/A	N/A	N/A	N/A	Male	N/A	N/A
17794_8#83	5161	52	11	Yes	15B/C	N/A	N/A	38	11755	Male	ERS719884	ERR1192094
Culture-negative	3570	1	13	Culture-negative	Culture-negative	Culture-negative	Culture-negative	Culture-negative	Culture-negative	Female	N/A	N/A
Culture-negative	3615	3	13	Culture-negative	Culture-negative	Culture-negative	Culture-negative	Culture-negative	Culture-negative	Female	N/A	N/A
Culture-negative	3839	5	13	Culture-negative	Culture-negative	Culture-negative	Culture-negative	Culture-negative	Culture-negative	Female	N/A	N/A
21523_1#92	3932	7	13	Yes	N/A	N/A	N/A	34	7319	Female	ERS1813561	ERR2089274
N/A	3997	9	13	No	19F	N/A	N/A	N/A	N/A	Female	N/A	N/A
N/A	4160	11	13	No	6A	N/A	N/A	N/A	N/A	Female	N/A	N/A
16453_2#27	4252	13	13	Yes	6A	8	N/A	15B/C	910	Female	ERS686243	ERR984264
14520_4#79	4454	17	13	Yes	6A	N/A	N/A	6A	913	Female	ERS524941	ERR730219
14520_5#78	4798	19	13	Yes	NT	N/A	N/A	6A	913	Female	ERS525085	ERR730311
17794_7#11	4827	21	13	Yes	6A	N/A	N/A	6A	913	Female	ERS719725	ERR1191833
16399_7#72	4762	23	13	Yes	6A	N/A	N/A	6A	913	Female	ERS686207	ERR997693
14520_4#92	4961	25	13	Yes	6A	N/A	N/A	6A	913	Female	ERS524954	ERR730230
14520_5#58	4579	27	13	Yes	2	N/A	N/A	6A	913	Female	ERS525047	ERR730291
14520_5#56	5026	35	13	Yes	6A	N/A	N/A	6A	913	Female	ERS525043	ERR730289
14520_5#95	5113	43	13	Yes	6A	N/A	N/A	6A	913	Female	ERS525117	ERR730328
14520_5#44	4600	52	13	Yes	15B/C	N/A	N/A	15B/C	4033	Female	ERS525021	ERR730277
Culture-negative	3166	1	14	Culture-negative	Culture-negative	Culture-negative	Culture-negative	Culture-negative	Culture-negative	Female	N/A	N/A
14520_7#50	3149	3	14	Yes	15B/C	N/A	N/A	15B/C	910	Female	ERS525197	ERR730473
21523_1#82	3289	5	14	Yes	15B/C	N/A	N/A	15B/C	910	Female	ERS1813551	ERR2089264
16399_6#26	3437	7	14	Yes	15B/C	N/A	N/A	15B/C	910	Female	ERS686066	ERR997567
21523_1#73	3370	9	14	Yes	12F	N/A	N/A	28F	11682	Female	ERS1813542	ERR2089255
15873_3#59	3582	11	14	Yes	NT	N/A	N/A	12F	989	Female	ERS654445	ERR913293
15378_2#23	3711	13	14	Yes	12F	N/A	N/A	12F	989	Female	ERS626999	ERR862281
14520_7#27	3708	15	14	Yes	12B	N/A	N/A	12F	989	Female	ERS525174	ERR730450
16399_5#4	4075	17	14	Yes	6A	N/A	N/A	12F	989	Female	ERS685987	ERR997465
15378_2#44	4187	21	14	Yes	19A	N/A	N/A	19A	847	Female	ERS627068	ERR862302
15873_3#29	4257	23	14	Yes	19F	N/A	N/A	9L	4108	Female	ERS654410	ERR913263
14520_4#28	4355	25	14	Yes	19A	N/A	N/A	NT	7599	Female	ERS524889	ERR730168
14520_4#73	4474	27	14	Yes	6A	N/A	N/A	19A	847	Female	ERS524935	ERR730213
N/A	4956	35	14	No	19A	N/A	N/A	N/A	N/A	Female	N/A	N/A
Culture-negative	4557	43	14	Culture-negative	Culture-negative	Culture-negative	Culture-negative	Culture-negative	Culture-negative	Female	N/A	N/A
14520_4#86	5091	52	14	Yes	15B/C	N/A	N/A	19A	847	Female	ERS524948	ERR730225
Culture-negative	3188	1	15	Culture-negative	Culture-negative	Culture-negative	Culture-negative	Culture-negative	Culture-negative	Male	N/A	N/A
Culture-negative	3288	3	15	Culture-negative	Culture-negative	Culture-negative	Culture-negative	Culture-negative	Culture-negative	Male	N/A	N/A
14520_7#44	3438	5	15	Yes	NT	N/A	N/A	18F	10813	Male	ERS525191	ERR730467
Culture-negative	3369	7	15	Culture-negative	Culture-negative	Culture-negative	Culture-negative	Culture-negative	Culture-negative	Male	N/A	N/A
14520_7#68	3580	9	15	Yes	15A	N/A	N/A	28F	11682	Male	ERS525215	ERR730491
14520_7#57	3706	11	15	Yes	19A	N/A	N/A	15A	10594	Male	ERS525204	ERR730480
14520_7#54	3707	13	15	Yes	15A	N/A	N/A	15A	10594	Male	ERS525201	ERR730477
15873_3#8	3942	15	15	Yes	15A	23B	N/A	15A	10594	Male	ERS654386	ERR913242
15531_5#54	4185	19	15	Yes	6A	N/A	N/A	6A	913	Male	ERS627133	ERR870151
21523_1#27	4256	21	15	Yes	6A	N/A	N/A	6A	913	Male	ERS1813496	ERR2089209
14520_7#12	4356	23	15	Yes	6A	N/A	N/A	6A	913	Male	ERS525158	ERR730435
14520_5#75	4475	25	15	Yes	6A	N/A	N/A	6A	913	Male	ERS525079	ERR730308
Culture-negative	184361	1	16	Culture-negative	Culture-negative	Culture-negative	Culture-negative	Culture-negative	Culture-negative	Male	N/A	N/A
15873_4#74	3014	3	16	Yes	6B	N/A	N/A	6B	11689	Male	ERS654582	ERR913389
16399_6#58	3023	5	16	Yes	6B	N/A	N/A	6B	11689	Male	ERS686099	ERR997599
15873_5#85	3029	7	16	Yes	6B	N/A	N/A	6B	5516	Male	ERS654601	ERR913481
15873_4#77	3053	9	16	Yes	6B	N/A	N/A	6B	5516	Male	ERS654586	ERR913392
16399_5#16	3132	11	16	Yes	36	N/A	N/A	6B	5516	Male	ERS686010	ERR997477
15873_4#61	3148	13	16	Yes	6B	N/A	N/A	6B	5516	Male	ERS654565	ERR913376
16399_5#75	3247	15	16	Yes	6B	N/A	N/A	6B	5516	Male	ERS686032	ERR997536
16399_5#80	3309	17	16	Yes	6B	N/A	N/A	6B	5516	Male	ERS686038	ERR997541
16399_5#70	3458	19	16	Yes	6B	N/A	N/A	6B	5516	Male	ERS686026	ERR997531
16399_6#30	3575	21	16	Yes	16F	N/A	N/A	16F	3407	Male	ERS686070	ERR997571
Culture-negative	3617	23	16	Culture-negative	Culture-negative	Culture-negative	Culture-negative	Culture-negative	Culture-negative	Male	N/A	N/A
N/A	3841	25	16	No	20	N/A	N/A	N/A	N/A	Male	N/A	N/A
16399_5#55	3928	27	16	Yes	20	N/A	N/A	20	5726	Male	ERS685995	ERR997516
17794_7#102	4390	35	16	Yes	20	N/A	N/A	19A	847	Male	ERS719678	ERR1191924
17794_8#104	4764	43	16	Yes	20	10A	15A	34	7319	Male	ERS719910	ERR1192115
17428_8#165	4998	52	16	Yes	11A	N/A	N/A	11A	5722	Male	ERS719638	ERR1106788
N/A	3062	1	17	No	6A	N/A	N/A	N/A	N/A	Female	N/A	N/A
16453_2#39	3168	3	17	Yes	40	N/A	N/A	40	8958	N/A	ERS686255	ERR984276
Culture-negative	3199	5	17	Culture-negative	Culture-negative	Culture-negative	Culture-negative	Culture-negative	Culture-negative	Female	N/A	N/A
16399_7#53	3301	7	17	Yes	40	N/A	N/A	40	8958	Female	ERS686187	ERR997674
N/A	3449	9	17	No	40	N/A	N/A	N/A	N/A	Female	N/A	N/A
16399_5#20	3598	13	17	Yes	40	N/A	N/A	22A	10600	Female	ERS686019	ERR997481
21523_1#119	3823	15	17	Yes	40	N/A	N/A	40	8958	Female	ERS1813587	ERR2089301
14520_4#42	3916	17	17	Yes	40	N/A	N/A	40	8958	Female	ERS524903	ERR730182
16399_6#28	3981	19	17	Yes	36	N/A	N/A	23B	5706	Female	ERS686068	ERR997569
N/A	4142	21	17	No	25	N/A	N/A	N/A	N/A	Female	N/A	N/A
16453_2#16	4237	23	17	Yes	22A	N/A	N/A	18C	1233	Female	ERS686232	ERR984253
16399_5#43	4317	25	17	Yes	22A	N/A	N/A	34	1778	Female	ERS686212	ERR997504
14520_4#45	4402	27	17	Yes	40	N/A	N/A	NT	10802	Female	ERS524906	ERR730185
14520_5#28	4974	35	17	Yes	22A	N/A	N/A	22A	10600	Female	ERS524991	ERR730261
Culture-negative	4909	43	17	Culture-negative	Culture-negative	Culture-negative	Culture-negative	Culture-negative	Culture-negative	Female	N/A	N/A
16399_7#60	5069	52	17	Yes	14	N/A	N/A	19B	11706	Female	ERS686195	ERR997681
15873_3#58	3167	1	18	Yes	23A	N/A	N/A	23A	7318	Male	ERS654444	ERR913292
17794_7#187	3201	3	18	Yes	23A	15B/C	N/A	23A	7318	Male	ERS719828	ERR1192009
15873_2#32	3303	5	18	Yes	15A	23A	N/A	23A	7318	Male	ERS654315	ERR913184
14520_4#57	3450	7	18	Yes	15A	23A	1	23A	7318	Male	ERS524919	ERR730197
15873_2#36	3323	9	18	Yes	23B	N/A	N/A	23B	11676	Male	ERS654319	ERR913188
15873_4#1	3602	11	18	Yes	23B	N/A	N/A	23B	11676	Male	ERS654474	ERR913316
15873_3#64	3822	13	18	Yes	23B	N/A	N/A	23B	11676	Male	ERS654452	ERR913298
15873_2#10	3718	15	18	Yes	23B	N/A	N/A	23B	11676	Male	ERS654289	ERR913162
17428_8#183	3978	17	18	Yes	23B	N/A	N/A	13	11710	Male	ERS719656	ERR1106806
N/A	4139	19	18	No	23B	N/A	N/A	N/A	N/A	Male	N/A	N/A
N/A	4235	21	18	No	23B	N/A	N/A	N/A	N/A	Male	N/A	N/A
15873_2#24	4311	23	18	Yes	23B	N/A	N/A	23B	11676	Male	ERS654306	ERR913176
14520_5#16	4400	25	18	Yes	23B	19A	N/A	NT	7599	Male	ERS524973	ERR730249
N/A	4481	27	18	No	5	19F	11A	N/A	N/A	Male	N/A	N/A
17794_8#118	4948	35	18	Yes	19A	N/A	N/A	19A	11691	Male	ERS719925	ERR1192129
15873_3#81	4937	43	18	Yes	23B	35B	N/A	23B	11676	Male	ERS654473	ERR913315
15873_3#75	5097	52	18	Yes	35B	N/A	N/A	35B	11721	Male	ERS654464	ERR913309
14520_4#6	3036	1	19	Yes	6A	19A	N/A	19A	4029	Male	ERS524866	ERR730146
15873_4#6	3031	3	19	Yes	35B	N/A	N/A	35B	11721	Male	ERS654481	ERR913321
Culture-negative	3311	5	19	Culture-negative	Culture-negative	Culture-negative	Culture-negative	Culture-negative	Culture-negative	Male	N/A	N/A
Culture-negative	3459	7	19	Culture-negative	Culture-negative	Culture-negative	Culture-negative	Culture-negative	Culture-negative	Male	N/A	N/A
14520_4#25	3574	9	19	Yes	35B	N/A	N/A	35B	11721	Male	ERS524886	ERR730165
14520_4#35	3619	11	19	Yes	35B	N/A	N/A	35B	11721	Male	ERS524896	ERR730175
15873_3#41	3843	13	19	Yes	35B	N/A	N/A	35B	11721	Male	ERS654425	ERR913275
17794_7#15	3998	17	19	Yes	35B	42	N/A	20	10625	Male	ERS719748	ERR1191837
21523_1#97	4162	19	19	Yes	19A	35B	N/A	35B	11721	Male	ERS1813563	ERR2089279
17428_8#126	4297	21	19	Yes	35B	N/A	N/A	35B	11721	Male	ERS719599	ERR1106749
17428_8#141	4386	23	19	Yes	11B	N/A	N/A	11A	5902	Male	ERS719614	ERR1106764
15873_5#20	4450	25	19	Yes	11A	N/A	N/A	11A	10968	Male	ERS654378	ERR913416
14520_5#49	4804	27	19	Yes	11A	N/A	N/A	11A	5902	Male	ERS525030	ERR730282
14520_5#35	4576	35	19	Yes	11D	N/A	N/A	11A	5902	Male	ERS525004	ERR730268
16399_6#60	5031	43	19	Yes	23F	N/A	N/A	23F	2174	Male	ERS686101	ERR997601
14520_5#83	5114	52	19	Yes	23F	N/A	N/A	23F	2174	Male	ERS525094	ERR730316
Culture-negative	3187	1	20	Culture-negative	Culture-negative	Culture-negative	Culture-negative	Culture-negative	Culture-negative	Female	N/A	N/A
21523_1#17	3300	3	20	Yes	40	N/A	N/A	9V	10966	Female	ERS1813486	ERR2089199
14520_4#41	3448	5	20	Yes	40	N/A	N/A	40	8958	Female	ERS524902	ERR730181
Culture-negative	3321	7	20	Culture-negative	Culture-negative	Culture-negative	Culture-negative	Culture-negative	Culture-negative	Female	N/A	N/A
14520_4#11	3600	9	20	Yes	40	N/A	N/A	40	8958	Female	ERS524871	ERR730151
15873_5#8	3824	11	20	Yes	40	N/A	N/A	40	8958	Female	ERS654298	ERR913404
14520_4#26	3913	13	20	Yes	40	N/A	N/A	40	8958	Female	ERS524887	ERR730166
17428_8#113	4151	17	20	Yes	19A	N/A	N/A	19A	11691	Female	ERS719586	ERR1106736
15873_2#4	4234	19	20	Yes	19A	N/A	N/A	19A	11691	Female	ERS654280	ERR913156
15873_3#40	4314	21	20	Yes	19A	N/A	N/A	19A	11691	Female	ERS654424	ERR913274
14520_5#7	4401	23	20	Yes	6A	N/A	N/A	19A	11691	Female	ERS524964	ERR730240
15873_5#15	4485	25	20	Yes	19A	N/A	N/A	19A	11691	Female	ERS654367	ERR913411
15873_3#68	4814	27	20	Yes	19A	N/A	N/A	19A	11691	Female	ERS654456	ERR913302
14520_5#94	4898	35	20	Yes	19A	N/A	N/A	19A	11691	Female	ERS525115	ERR730327
21523_1#140	5039	43	20	Yes	19A	N/A	N/A	15B/C	910	Female	ERS1813609	ERR2089322
14520_4#4	5142	52	20	Yes	NT	N/A	N/A	19A	11691	Female	ERS524864	ERR730144
Culture-negative	3035	1	21	Culture-negative	Culture-negative	Culture-negative	Culture-negative	Culture-negative	Culture-negative	Male	N/A	N/A
16399_7#50	3310	3	21	Yes	1	N/A	N/A	1	3081	Male	ERS686184	ERR997671
Culture-negative	3461	5	21	Culture-negative	Culture-negative	Culture-negative	Culture-negative	Culture-negative	Culture-negative	Male	N/A	N/A
Culture-negative	3573	7	21	Culture-negative	Culture-negative	Culture-negative	Culture-negative	Culture-negative	Culture-negative	Male	N/A	N/A
16399_7#65	3783	9	21	Yes	6A	N/A	N/A	6A	913	Male	ERS686200	ERR997686
16399_7#16	3847	11	21	Yes	24F	12F	N/A	12F	989	Male	ERS686142	ERR997637
N/A	3941	13	21	No	6A	N/A	N/A	N/A	N/A	Male	N/A	N/A
16453_2#57	4387	21	21	Yes	6A	N/A	N/A	6A	913	Male	ERS686273	ERR984294
16399_6#77	4451	23	21	Yes	6A	N/A	N/A	6A	913	Male	ERS686122	ERR997618
Culture-negative	4801	25	21	Culture-negative	Culture-negative	Culture-negative	Culture-negative	Culture-negative	Culture-negative	Male	N/A	N/A
16399_7#70	4829	27	21	Yes	13	N/A	N/A	13	11712	Male	ERS686205	ERR997691
16399_7#19	4977	35	21	Yes	13	N/A	N/A	13	11712	Male	ERS686146	ERR997640
16399_5#33	5049	43	21	Yes	6A	N/A	N/A	13	11712	Male	ERS686134	ERR997494
14520_5#69	5148	52	21	Yes	15B/C	N/A	N/A	15B/C	10638	Male	ERS525068	ERR730302
Culture-negative	3453	1	22	Culture-negative	Culture-negative	Culture-negative	Culture-negative	Culture-negative	Culture-negative	Male	N/A	N/A
Culture-negative	3320	3	22	Culture-negative	Culture-negative	Culture-negative	Culture-negative	Culture-negative	Culture-negative	Male	N/A	N/A
Culture-negative	3599	5	22	Culture-negative	Culture-negative	Culture-negative	Culture-negative	Culture-negative	Culture-negative	Male	N/A	N/A
16399_7#29	3821	7	22	Yes	19A	N/A	N/A	38	11756	Male	ERS686156	ERR997650
15873_3#70	3914	9	22	Yes	38	N/A	N/A	38	11756	Male	ERS654458	ERR913304
17794_7#186	3979	11	22	Yes	35B	15B/C	N/A	35B	11721	Male	ERS719824	ERR1192008
N/A	4140	13	22	No	35B	N/A	N/A	N/A	N/A	Male	N/A	N/A
15873_3#36	4236	15	22	Yes	NT	N/A	N/A	38	11756	Male	ERS654420	ERR913270
15873_3#51	4315	17	22	Yes	38	N/A	N/A	38	11756	Male	ERS654435	ERR913285
14520_5#62	4405	19	22	Yes	NT	N/A	N/A	38	11756	Male	ERS525054	ERR730295
15873_3#72	4482	21	22	Yes	15B/C	N/A	N/A	15B/C	910	Male	ERS654460	ERR913306
15873_3#6	4783	23	22	Yes	21	N/A	N/A	15B/C	910	Male	ERS654384	ERR913240
15873_5#16	4843	25	22	Yes	19A	N/A	N/A	15B/C	910	Male	ERS654370	ERR913412
15873_2#35	4973	27	22	Yes	9N	N/A	N/A	15B/C	910	Male	ERS654318	ERR913187
15873_5#6	4908	35	22	Yes	15B/C	N/A	N/A	15B/C	910	Male	ERS654286	ERR913402
15873_2#8	5072	43	22	Yes	15B/C	N/A	N/A	15B/C	910	Male	ERS654287	ERR913160
14520_6#2	5162	52	22	Yes	15B/C	N/A	N/A	15B/C	910	Male	ERS524982	ERR730330
Culture-negative	3460	1	23	Culture-negative	Culture-negative	Culture-negative	Culture-negative	Culture-negative	Culture-negative	Female	N/A	N/A
Culture-negative	3579	3	23	Culture-negative	Culture-negative	Culture-negative	Culture-negative	Culture-negative	Culture-negative	Female	N/A	N/A
14520_4#60	3620	5	23	Yes	22A	N/A	N/A	22A	10600	Female	ERS524922	ERR730200
16453_2#22	3844	7	23	Yes	22A	N/A	N/A	22A	10600	Female	ERS686238	ERR984259
N/A	3931	9	23	No	22A	N/A	N/A	N/A	N/A	Female	N/A	N/A
N/A	3993	11	23	No	10A	21	22A	N/A	N/A	Female	N/A	N/A
N/A	4156	13	23	No	6A	10A	22A	N/A	N/A	Female	N/A	N/A
16453_2#6	4385	17	23	Yes	10A	N/A	N/A	10A	5521	Female	ERS686222	ERR984243
14520_4#46	4452	19	23	Yes	19C	22A	N/A	22A	10600	Female	ERS524907	ERR730186
Culture-negative	4799	21	23	Culture-negative	Culture-negative	Culture-negative	Culture-negative	Culture-negative	Culture-negative	Female	N/A	N/A
N/A	4828	23	23	No	6A	N/A	N/A	N/A	N/A	Female	N/A	N/A
Culture-negative	4761	25	23	Culture-negative	Culture-negative	Culture-negative	Culture-negative	Culture-negative	Culture-negative	Female	N/A	N/A
16453_2#47	4959	27	23	Yes	6A	N/A	N/A	10A	5521	Female	ERS686263	ERR984284
Culture-negative	4570	35	23	Culture-negative	Culture-negative	Culture-negative	Culture-negative	Culture-negative	Culture-negative	Female	N/A	N/A
14520_5#42	5079	43	23	Yes	15A	N/A	N/A	13	11720	Female	ERS525017	ERR730275
14520_5#26	5168	52	23	Yes	34	N/A	N/A	34	3583	Female	ERS524987	ERR730259
Culture-negative	3322	1	24	Culture-negative	Culture-negative	Culture-negative	Culture-negative	Culture-negative	Culture-negative	Female	N/A	N/A
16399_6#67	3603	3	24	Yes	19A	23B	N/A	22A	10600	Female	ERS686108	ERR997608
16399_5#36	3826	5	24	Yes	35B	N/A	N/A	35B	11721	Female	ERS686167	ERR997497
Culture-negative	3917	7	24	Culture-negative	Culture-negative	Culture-negative	Culture-negative	Culture-negative	Culture-negative	Female	N/A	N/A
N/A	3982	9	24	No	15B/C	35B	N/A	N/A	N/A	Female	N/A	N/A
N/A	4141	11	24	No	35B	N/A	N/A	N/A	N/A	Female	N/A	N/A
14520_7#10	4242	13	24	Yes	35B	N/A	N/A	35B	11721	Female	ERS525154	ERR730433
15873_2#25	4316	15	24	Yes	35B	N/A	N/A	35B	11721	Female	ERS654308	ERR913177
15873_2#39	4404	17	24	Yes	6A	N/A	N/A	6A	913	Female	ERS654323	ERR913191
21523_1#44	4486	19	24	Yes	6A	N/A	N/A	6A	913	Female	ERS1813513	ERR2089226
14520_5#3	4778	21	24	Yes	6A	N/A	N/A	6A	913	Female	ERS524960	ERR730236
15873_2#20	4757	23	24	Yes	35B	N/A	N/A	35B	11721	Female	ERS654301	ERR913172
17794_7#177	4972	25	24	Yes	15B/C	N/A	N/A	16F	3407	Female	ERS719802	ERR1191999
14893_8#5	4585	27	24	Yes	6A	N/A	N/A	6A	913	Female	ERS524951	ERR773814
17794_7#9	4931	35	24	Yes	35B	15A	N/A	35B	11721	Female	ERS719712	ERR1191831
14520_4#64	5098	43	24	Yes	35B	N/A	N/A	12F	989	Female	ERS524926	ERR730204
14520_5#5	4592	52	24	Yes	35B	N/A	N/A	35B	11721	Female	ERS524962	ERR730238
Culture-negative	3325	1	25	Culture-negative	Culture-negative	Culture-negative	Culture-negative	Culture-negative	Culture-negative	Female	N/A	N/A
14520_4#52	3618	3	25	Yes	10F	N/A	N/A	38	11756	Female	ERS524913	ERR730192
Culture-negative	3842	5	25	Culture-negative	Culture-negative	Culture-negative	Culture-negative	Culture-negative	Culture-negative	Female	N/A	N/A
Culture-negative	3929	7	25	Culture-negative	Culture-negative	Culture-negative	Culture-negative	Culture-negative	Culture-negative	Female	N/A	N/A
N/A	3992	9	25	No	6A	N/A	N/A	N/A	N/A	Female	N/A	N/A
N/A	4155	11	25	No	19A	N/A	N/A	N/A	N/A	Female	N/A	N/A
16453_2#43	4300	13	25	Yes	11A	N/A	N/A	11A	10597	Female	ERS686259	ERR984280
16399_7#71	4389	15	25	Yes	11A	N/A	N/A	11A	10597	Female	ERS686206	ERR997692
14520_4#21	4449	17	25	Yes	11A	N/A	N/A	11A	10597	Female	ERS524881	ERR730161
Culture-negative	4803	19	25	Culture-negative	Culture-negative	Culture-negative	Culture-negative	Culture-negative	Culture-negative	Female	N/A	N/A
17794_8#15	4832	21	25	Yes	15B/C	N/A	N/A	15B/C	910	Female	ERS719758	ERR1192026
17794_7#89	4763	23	25	Yes	35B	N/A	N/A	35B	11721	Female	ERS719664	ERR1191911
17794_7#10	4958	25	25	Yes	35B	N/A	N/A	35B	11721	Female	ERS719716	ERR1191832
16453_2#1	4577	27	25	Yes	35B	N/A	N/A	35B	11721	Female	ERS686217	ERR984238
Culture-negative	4918	35	25	Culture-negative	Culture-negative	Culture-negative	Culture-negative	Culture-negative	Culture-negative	Female	N/A	N/A
14520_4#95	5116	43	25	Yes	15B/C	N/A	N/A	11A	10597	Female	ERS524957	ERR730233
14520_5#89	4601	52	25	Yes	11B	N/A	N/A	11A	10597	Female	ERS525105	ERR730322
Culture-negative	3010	1	26	Culture-negative	Culture-negative	Culture-negative	Culture-negative	Culture-negative	Culture-negative	Male	N/A	N/A
N/A	3022	3	26	No	11A	N/A	N/A	N/A	N/A	Male	N/A	N/A
Culture-negative	3049	5	26	Culture-negative	Culture-negative	Culture-negative	Culture-negative	Culture-negative	Culture-negative	Male	N/A	N/A
15873_5#84	3058	7	26	Yes	23F	N/A	N/A	23F	2174	Male	ERS654600	ERR913480
15873_4#66	3150	9	26	Yes	23A	N/A	N/A	23F	2174	Male	ERS654572	ERR913381
16399_7#25	3189	11	26	Yes	23F	N/A	N/A	23F	2174	Male	ERS686152	ERR997646
16399_5#14	3193	13	26	Yes	23F	N/A	N/A	19A	10542	Male	ERS686007	ERR997475
16399_6#7	3259	15	26	Yes	23F	N/A	N/A	23F	2174	Male	ERS686046	ERR997548
16399_5#71	3353	17	26	Yes	23F	N/A	N/A	23F	2174	Male	ERS686028	ERR997532
16399_6#37	3535	19	26	Yes	23F	N/A	N/A	23F	2174	Male	ERS686078	ERR997578
14520_4#37	3670	21	26	Yes	23F	N/A	N/A	6B	4039	Male	ERS524898	ERR730177
16399_5#58	3856	23	26	Yes	23F	N/A	N/A	23F	2174	Male	ERS686003	ERR997519
16399_5#50	4012	25	26	Yes	23F	N/A	N/A	23F	2174	Male	ERS685986	ERR997511
16399_5#53	4086	27	26	Yes	23F	N/A	N/A	23F	2174	Male	ERS685993	ERR997514
21523_1#146	4467	35	26	Yes	23F	N/A	N/A	23F	2174	Male	ERS1813614	ERR2089328
17794_8#102	4856	43	26	Yes	11A	N/A	N/A	11A	5902	Male	ERS719908	ERR1192113
N/A	5018	52	26	No	11A	N/A	N/A	N/A	N/A	Male	N/A	N/A
Culture-negative	3098	1	27	Culture-negative	Culture-negative	Culture-negative	Culture-negative	Culture-negative	Culture-negative	Male	N/A	N/A
Culture-negative	3068	3	27	Culture-negative	Culture-negative	Culture-negative	Culture-negative	Culture-negative	Culture-negative	Male	N/A	N/A
Culture-negative	3178	5	27	Culture-negative	Culture-negative	Culture-negative	Culture-negative	Culture-negative	Culture-negative	Male	N/A	N/A
Culture-negative	3234	7	27	Culture-negative	Culture-negative	Culture-negative	Culture-negative	Culture-negative	Culture-negative	Male	N/A	N/A
14520_7#43	3278	9	27	Yes	19F	N/A	N/A	14	915	Male	ERS525190	ERR730466
16399_7#21	3265	11	27	Yes	19F	N/A	N/A	19F	5702	Male	ERS686148	ERR997642
16399_6#4	3335	13	27	Yes	19F	N/A	N/A	19F	5702	Male	ERS686043	ERR997545
16399_6#62	3559	15	27	Yes	19F	14	N/A	19F	5702	Male	ERS686103	ERR997603
16399_6#43	3848	17	27	Yes	19F	14	N/A	14	63	Male	ERS686084	ERR997584
16399_7#39	3878	19	27	Yes	14	N/A	N/A	14	63	Male	ERS686168	ERR997660
17428_8#184	4066	21	27	Yes	14	N/A	N/A	14	63	Male	ERS719657	ERR1106807
17794_7#134	4164	23	27	Yes	19F	N/A	N/A	19F	5702	Male	ERS719713	ERR1191956
17428_8#129	4269	25	27	Yes	19F	14	N/A	19F	5702	Male	ERS719602	ERR1106752
21523_1#160	3889	27	27	Yes	19F	N/A	N/A	19F	5702	Male	ERS1813629	ERR2089342
16399_7#55	4850	35	27	Yes	19F	N/A	N/A	15B/C	910	Male	ERS686189	ERR997676
17428_8#110	4989	43	27	Yes	23A	N/A	N/A	23A	7318	Male	ERS719583	ERR1106733
17428_8#109	5046	52	27	Yes	23A	N/A	N/A	23A	7318	Male	ERS719582	ERR1106732
Culture-negative	3190	1	28	Culture-negative	Culture-negative	Culture-negative	Culture-negative	Culture-negative	Culture-negative	Male	N/A	N/A
14520_7#38	3202	3	28	Yes	19A	N/A	N/A	6A	1736	Male	ERS525185	ERR730461
14520_7#11	3260	5	28	Yes	14	N/A	N/A	14	63	Male	ERS525156	ERR730434
14520_7#19	3354	7	28	Yes	19A	N/A	N/A	19A	847	Male	ERS525166	ERR730442
14520_4#3	3538	9	28	Yes	19A	14	N/A	19A	847	Male	ERS524863	ERR730143
14520_7#39	3564	11	28	Yes	19A	N/A	N/A	19A	847	Male	ERS525186	ERR730462
14520_7#49	3857	13	28	Yes	19A	N/A	N/A	19A	847	Male	ERS525196	ERR730472
16399_5#52	4015	15	28	Yes	19A	N/A	N/A	19A	847	Male	ERS685991	ERR997513
Culture-negative	3423	1	29	Culture-negative	Culture-negative	Culture-negative	Culture-negative	Culture-negative	Culture-negative	Male	N/A	N/A
Culture-negative	3537	3	29	Culture-negative	Culture-negative	Culture-negative	Culture-negative	Culture-negative	Culture-negative	Male	N/A	N/A
14520_7#94	3669	5	29	Yes	23A	N/A	N/A	23A	7318	Male	ERS525241	ERR730517
14520_7#29	3854	7	29	Yes	23A	N/A	N/A	23A	7318	Male	ERS525176	ERR730452
15531_4#81	4014	9	29	Yes	23A	N/A	N/A	23A	7318	Male	ERS627085	ERR870083
15378_2#46	4087	11	29	Yes	23A	N/A	N/A	23A	7318	Male	ERS627079	ERR862304
N/A	4177	13	29	No	38	N/A	N/A	N/A	N/A	Male	N/A	N/A
14520_7#37	4281	15	29	Yes	NT	N/A	N/A	38	11755	Male	ERS525184	ERR730460
14520_7#35	3493	17	29	Yes	38	N/A	N/A	38	11755	Male	ERS525182	ERR730458
14520_5#71	4466	19	29	Yes	19C	14	N/A	NT	6132	Male	ERS525071	ERR730304
14520_5#38	4742	21	29	Yes	16A	N/A	N/A	19A	847	Male	ERS525010	ERR730271
15873_5#14	4549	23	29	Yes	10C	N/A	N/A	13	11720	Male	ERS654365	ERR913410
N/A	4510	25	29	No	13	N/A	N/A	N/A	N/A	Male	N/A	N/A
15873_2#33	4857	27	29	Yes	19A	N/A	N/A	19A	847	Male	ERS654316	ERR913185
15873_2#9	4571	35	29	Yes	13	N/A	N/A	13	11720	Male	ERS654288	ERR913161
21523_1#158	5078	43	29	Yes	13	N/A	N/A	13	11720	Male	ERS1813627	ERR2089340
17794_8#89	5166	52	29	Yes	11F	22A	N/A	34	7319	Male	ERS719895	ERR1192100
Culture-negative	3547	1	30	Culture-negative	Culture-negative	Culture-negative	Culture-negative	Culture-negative	Culture-negative	Female	N/A	N/A
15873_3#14	3672	3	30	Yes	14	N/A	N/A	14	63	Female	ERS654392	ERR913248
14520_7#13	3704	5	30	Yes	14	N/A	N/A	14	63	Female	ERS525160	ERR730436
17794_8#14	4017	7	30	Yes	14	N/A	N/A	14	63	Female	ERS719756	ERR1192025
15531_4#76	4085	9	30	Yes	15B/C	23F	N/A	14	63	Female	ERS627077	ERR870078
21523_1#108	4174	11	30	Yes	14	N/A	N/A	35B	11721	Female	ERS1813577	ERR2089290
14520_7#33	4287	13	30	Yes	14	N/A	N/A	14	63	Female	ERS525180	ERR730456
14520_7#91	3494	15	30	Yes	6B	N/A	N/A	6B	10631	Female	ERS525238	ERR730514
14520_7#28	4469	17	30	Yes	19C	N/A	N/A	NT	6132	Female	ERS525175	ERR730451
15531_4#67	4738	19	30	Yes	23F	N/A	N/A	21	2169	Female	ERS627058	ERR870069
17794_7#126	4550	21	30	Yes	N/A	N/A	N/A	14	63	Female	ERS719703	ERR1191948
14520_5#32	4509	23	30	Yes	14	N/A	N/A	14	63	Female	ERS524998	ERR730265
14520_5#46	4858	25	30	Yes	14	N/A	N/A	14	63	Female	ERS525024	ERR730279
14520_5#10	4879	27	30	Yes	11D	14	N/A	14	63	Female	ERS524967	ERR730243
17794_8#26	5021	35	30	Yes	14	N/A	N/A	14	63	Female	ERS719779	ERR1192037
14520_4#76	5122	43	30	Yes	19A	N/A	N/A	NT	12720	Female	ERS524938	ERR730216
14520_5#87	4597	52	30	Yes	17F	N/A	N/A	17F	10593	Female	ERS525101	ERR730320
Culture-negative	3045	1	31	Culture-negative	Culture-negative	Culture-negative	Culture-negative	Culture-negative	Culture-negative	Male	N/A	N/A
15531_4#82	3079	3	31	Yes	38	N/A	N/A	38	6103	Male	ERS627086	ERR870084
15873_5#69	3064	5	31	Yes	6A	38	N/A	38	6103	Male	ERS654571	ERR913465
N/A	3164	7	31	No	28A	N/A	N/A	N/A	N/A	Male	N/A	N/A
14520_4#61	3291	11	31	Yes	28F	N/A	N/A	28F	11682	Male	ERS524923	ERR730201
14520_4#44	3440	13	31	Yes	14	N/A	N/A	28F	11682	Male	ERS524905	ERR730184
14520_7#66	3472	15	31	Yes	28A	N/A	N/A	28F	11682	Male	ERS525213	ERR730489
Culture-negative	3585	17	31	Culture-negative	Culture-negative	Culture-negative	Culture-negative	Culture-negative	Culture-negative	Male	N/A	N/A
15873_3#18	3627	19	31	Yes	19F	N/A	N/A	19F	925	Male	ERS654396	ERR913252
Culture-negative	3715	21	31	Culture-negative	Culture-negative	Culture-negative	Culture-negative	Culture-negative	Culture-negative	Male	N/A	N/A
15531_4#48	3944	23	31	Yes	19F	N/A	N/A	23B	5706	Male	ERS627016	ERR870050
N/A	4135	25	31	No	48	N/A	N/A	N/A	N/A	Male	N/A	N/A
15531_5#49	4230	27	31	Yes	19F	N/A	N/A	23B	5706	Male	ERS627121	ERR870146
Culture-negative	4786	35	31	Culture-negative	Culture-negative	Culture-negative	Culture-negative	Culture-negative	Culture-negative	Male	N/A	N/A
Culture-negative	3080	1	32	Culture-negative	Culture-negative	Culture-negative	Culture-negative	Culture-negative	Culture-negative	Male	N/A	N/A
15873_5#77	3063	3	32	Yes	6A	19A	N/A	16F	3407	Male	ERS654593	ERR913473
15873_2#41	3163	5	32	Yes	19A	N/A	N/A	14	63	Male	ERS654325	ERR913193
Culture-negative	3183	7	32	Culture-negative	Culture-negative	Culture-negative	Culture-negative	Culture-negative	Culture-negative	Male	N/A	N/A
14520_4#2	3290	9	32	Yes	14	N/A	N/A	14	63	Male	ERS524862	ERR730142
16399_6#27	3439	11	32	Yes	14	N/A	N/A	14	63	Male	ERS686067	ERR997568
14520_7#18	3625	17	32	Yes	NT	N/A	N/A	NT	344	Male	ERS525165	ERR730441
15873_5#26	3714	19	32	Yes	NT	N/A	N/A	NT	344	Male	ERS654411	ERR913422
17428_8#188	3943	21	32	Yes	19A	N/A	N/A	NT	344	Male	ERS719661	ERR1106811
N/A	4136	23	32	No	21	N/A	N/A	N/A	N/A	Male	N/A	N/A
14520_7#52	4229	25	32	Yes	19F	N/A	N/A	19F	925	Male	ERS525199	ERR730475
Culture-negative	4329	27	32	Culture-negative	Culture-negative	Culture-negative	Culture-negative	Culture-negative	Culture-negative	Male	N/A	N/A
Culture-negative	4839	35	32	Culture-negative	Culture-negative	Culture-negative	Culture-negative	Culture-negative	Culture-negative	Male	N/A	N/A
15873_2#28	4982	43	32	Yes	23B	N/A	N/A	23B	5706	Male	ERS654311	ERR913180
15873_3#3	5044	52	32	Yes	47F	34	N/A	10A	5521	Male	ERS654380	ERR913237
Culture-negative	3038	1	33	Culture-negative	Culture-negative	Culture-negative	Culture-negative	Culture-negative	Culture-negative	Male	N/A	N/A
Culture-negative	3241	3	33	Culture-negative	Culture-negative	Culture-negative	Culture-negative	Culture-negative	Culture-negative	Male	N/A	N/A
14520_7#22	3304	5	33	Yes	34	N/A	N/A	34	1778	Male	ERS525169	ERR730445
17794_8#23	3454	7	33	Yes	19F	N/A	N/A	19F	925	N/A	ERS719773	ERR1192034
N/A	3788	11	33	No	19F	N/A	N/A	N/A	N/A	Male	N/A	N/A
15531_4#42	3700	13	33	Yes	19F	N/A	N/A	19F	925	Male	ERS626997	ERR870044
17794_7#133	3939	15	33	Yes	22A	N/A	N/A	19F	12308	Male	ERS719710	ERR1191955
15531_5#52	4104	17	33	Yes	19F	N/A	N/A	19F	925	Male	ERS627131	ERR870149
15531_4#78	4195	19	33	Yes	19F	N/A	N/A	19F	925	Male	ERS627081	ERR870080
15531_4#49	4161	21	33	Yes	12F	N/A	N/A	23B	5706	Male	ERS627020	ERR870051
14520_7#36	4375	23	33	Yes	12F	N/A	N/A	12F	989	Male	ERS525183	ERR730459
Culture-negative	4489	25	33	Culture-negative	Culture-negative	Culture-negative	Culture-negative	Culture-negative	Culture-negative	Male	N/A	N/A
14520_5#36	4792	27	33	Yes	23F	N/A	N/A	23F	802	Male	ERS525006	ERR730269
Culture-negative	4943	35	33	Culture-negative	Culture-negative	Culture-negative	Culture-negative	Culture-negative	Culture-negative	Male	N/A	N/A
Culture-negative	4916	43	33	Culture-negative	Culture-negative	Culture-negative	Culture-negative	Culture-negative	Culture-negative	Male	N/A	N/A
15873_3#39	5111	52	33	Yes	16A	N/A	N/A	16F	3407	Male	ERS654423	ERR913273
Culture-negative	184093	1	34	Culture-negative	Culture-negative	Culture-negative	Culture-negative	Culture-negative	Culture-negative	Female	N/A	N/A
Culture-negative	3006	3	34	Culture-negative	Culture-negative	Culture-negative	Culture-negative	Culture-negative	Culture-negative	Female	N/A	N/A
Culture-negative	3016	5	34	Culture-negative	Culture-negative	Culture-negative	Culture-negative	Culture-negative	Culture-negative	Female	N/A	N/A
15873_5#81	3047	7	34	Yes	6B	N/A	N/A	6B	5516	Female	ERS654597	ERR913477
17794_8#5	3095	9	34	Yes	6B	N/A	N/A	6B	5516	Female	ERS719728	ERR1192016
16399_5#73	3076	11	34	Yes	9A	N/A	N/A	6B	5516	Female	ERS686030	ERR997534
15873_4#63	3162	13	34	Yes	6B	N/A	N/A	6B	5516	Female	ERS654567	ERR913378
Culture-negative	3221	15	34	Culture-negative	Culture-negative	Culture-negative	Culture-negative	Culture-negative	Culture-negative	Female	N/A	N/A
16399_5#69	3316	17	34	Yes	6B	N/A	N/A	6B	5516	Female	ERS686025	ERR997530
16399_6#51	3348	19	34	Yes	6B	N/A	N/A	6B	5516	Female	ERS686092	ERR997592
16399_6#35	3483	21	34	Yes	6B	N/A	N/A	6B	5516	Female	ERS686076	ERR997576
16399_6#63	3605	23	34	Yes	6B	N/A	N/A	6B	5516	Female	ERS686104	ERR997604
16399_5#49	3811	25	34	Yes	6B	N/A	N/A	6B	5516	Female	ERS685983	ERR997510
16399_6#41	4011	27	34	Yes	6B	N/A	N/A	6A	11700	Female	ERS686082	ERR997582
17428_8#185	4340	35	34	Yes	28F	N/A	N/A	35B	11721	Female	ERS719658	ERR1106808
19183_3#24	4774	43	34	Yes	19A	N/A	N/A	19A	10542	Female	ERS745524	ERR1430822
Culture-negative	4996	52	34	Culture-negative	Culture-negative	Culture-negative	Culture-negative	Culture-negative	Culture-negative	Female	N/A	N/A
15873_4#65	3043	1	35	Yes	35B	N/A	N/A	35B	3329	Female	ERS654569	ERR913380
15873_4#67	3092	3	35	Yes	35B	N/A	N/A	35B	3329	Female	ERS654574	ERR913382
15873_4#79	3057	5	35	Yes	35B	N/A	N/A	23B	5706	Female	ERS654588	ERR913394
21523_1#104	3157	7	35	Yes	35B	N/A	N/A	35B	3329	Female	ERS1813572	ERR2089286
17794_7#183	3173	9	35	Yes	35B	N/A	N/A	28F	11682	Female	ERS719816	ERR1192005
16399_5#76	3238	11	35	Yes	35B	N/A	N/A	35B	3329	Female	ERS686034	ERR997537
16399_5#72	3349	13	35	Yes	35B	N/A	N/A	35B	3329	Female	ERS686029	ERR997533
16399_5#68	3368	15	35	Yes	35B	N/A	N/A	35B	3329	Female	ERS686023	ERR997529
16399_6#23	3578	17	35	Yes	35B	N/A	N/A	35B	3329	Female	ERS686063	ERR997564
16399_5#48	3701	19	35	Yes	35B	N/A	N/A	35B	3329	Female	ERS685982	ERR997509
16399_7#40	3705	21	35	Yes	35B	N/A	N/A	35B	3329	Female	ERS686170	ERR997661
17794_7#132	4024	23	35	Yes	35B	N/A	N/A	35B	3329	Female	ERS719709	ERR1191954
16399_7#8	4096	25	35	Yes	35B	N/A	N/A	35B	3329	Female	ERS686133	ERR997629
17428_8#166	4184	27	35	Yes	6B	N/A	N/A	6B	5516	Female	ERS719639	ERR1106789
17428_8#171	4789	35	35	Yes	6B	N/A	N/A	6B	5516	Female	ERS719644	ERR1106794
21523_1#143	4891	43	35	Yes	6B	N/A	N/A	6B	5516	Female	ERS1813612	ERR2089325
N/A	4932	52	35	No	6B	N/A	N/A	N/A	N/A	Female	N/A	N/A
Culture-negative	3317	1	36	Culture-negative	Culture-negative	Culture-negative	Culture-negative	Culture-negative	Culture-negative	Male	N/A	N/A
Culture-negative	3343	3	36	Culture-negative	Culture-negative	Culture-negative	Culture-negative	Culture-negative	Culture-negative	Male	N/A	N/A
14520_7#25	3482	5	36	Yes	6B	N/A	N/A	6B	4039	Male	ERS525172	ERR730448
14520_4#54	3607	7	36	Yes	6B	N/A	N/A	6B	4039	Male	ERS524916	ERR730194
14520_7#53	3791	9	36	Yes	6B	N/A	N/A	6B	4039	Male	ERS525200	ERR730476
14520_7#51	4010	11	36	Yes	6B	N/A	N/A	6B	4039	Male	ERS525198	ERR730474
N/A	4081	13	36	No	18C	36	39	N/A	N/A	Male	N/A	N/A
16399_7#69	4817	25	36	Yes	6B	N/A	N/A	6B	4039	Male	ERS686204	ERR997690
14520_5#45	4771	27	36	Yes	16A	N/A	N/A	6B	4039	Male	ERS525022	ERR730278
17794_7#118	4997	35	36	Yes	19A	N/A	N/A	19A	10629	Male	ERS719695	ERR1191940
19183_3#95	5059	43	36	Yes	6B	N/A	N/A	19A	10629	Male	ERS745595	ERR1430893
14520_4#91	5153	52	36	Yes	19A	N/A	N/A	19A	10629	Male	ERS524953	ERR730229
Culture-negative	3345	1	37	Culture-negative	Culture-negative	Culture-negative	Culture-negative	Culture-negative	Culture-negative	Male	N/A	N/A
Culture-negative	3485	3	37	Culture-negative	Culture-negative	Culture-negative	Culture-negative	Culture-negative	Culture-negative	Male	N/A	N/A
Culture-negative	3604	5	37	Culture-negative	Culture-negative	Culture-negative	Culture-negative	Culture-negative	Culture-negative	Male	N/A	N/A
N/A	3808	7	37	No	NT	N/A	N/A	N/A	N/A	Male	N/A	N/A
14520_7#70	4009	9	37	Yes	15B/C	N/A	N/A	15A	10594	Male	ERS525217	ERR730493
15531_4#45	4084	11	37	Yes	11B	48	N/A	15B/C	910	Male	ERS627010	ERR870047
15531_4#75	4175	13	37	Yes	15B/C	N/A	N/A	15B/C	910	Male	ERS627075	ERR870077
15378_2#26	4326	15	37	Yes	15B/C	N/A	N/A	15B/C	910	Male	ERS627006	ERR862284
Culture-negative	4339	17	37	Culture-negative	Culture-negative	Culture-negative	Culture-negative	Culture-negative	Culture-negative	Male	N/A	N/A
14520_4#94	4457	19	37	Yes	15B/C	N/A	N/A	15B/C	910	Male	ERS524956	ERR730232
Culture-negative	4812	21	37	Culture-negative	Culture-negative	Culture-negative	Culture-negative	Culture-negative	Culture-negative	Male	N/A	N/A
17794_7#185	4816	23	37	Yes	15B/C	N/A	N/A	15B/C	910	Male	ERS719822	ERR1192007
16453_2#37	4777	25	37	Yes	16F	N/A	N/A	16F	8949	Male	ERS686253	ERR984274
17794_7#124	4969	27	37	Yes	16F	N/A	N/A	23B	5511	Male	ERS719701	ERR1191946
14520_4#74	5013	35	37	Yes	19C	N/A	N/A	16F	8949	Male	ERS524936	ERR730214
14520_5#52	5074	43	37	Yes	16A	28F	N/A	28F	5823	Male	ERS525035	ERR730285
20402_4#100	5164	52	37	Yes	40	N/A	N/A	24	10610	Male	ERS1222335	ERR1658167
N/A	3020	1	38	No	6A	N/A	N/A	N/A	N/A	Male	N/A	N/A
N/A	3050	3	38	No	19A	N/A	N/A	N/A	N/A	Male	N/A	N/A
21523_1#126	3059	5	38	Yes	6A	N/A	N/A	6A	1736	Male	ERS1813595	ERR2089308
Culture-negative	3151	7	38	Culture-negative	Culture-negative	Culture-negative	Culture-negative	Culture-negative	Culture-negative	Male	N/A	N/A
N/A	3140	9	38	No	6A	N/A	N/A	N/A	N/A	Male	N/A	N/A
14520_7#90	3194	11	38	Yes	6A	N/A	N/A	6A	1736	Male	ERS525237	ERR730513
14520_4#7	3286	13	38	Yes	6A	N/A	N/A	6A	1736	Male	ERS524867	ERR730147
Culture-negative	3355	15	38	Culture-negative	Culture-negative	Culture-negative	Culture-negative	Culture-negative	Culture-negative	Male	N/A	N/A
14520_7#16	3540	17	38	Yes	19F	N/A	N/A	19F	177	Male	ERS525163	ERR730439
14520_4#58	3674	19	38	Yes	19F	N/A	N/A	19F	177	Male	ERS524920	ERR730198
14520_7#24	3952	23	38	Yes	19A	N/A	N/A	19A	11714	Male	ERS525171	ERR730447
15531_4#83	4036	25	38	Yes	21	N/A	N/A	21	2169	Male	ERS627087	ERR870085
15531_4#79	4204	27	38	Yes	19F	N/A	N/A	19A	11714	Male	ERS627082	ERR870081
Culture-negative	4733	35	38	Culture-negative	Culture-negative	Culture-negative	Culture-negative	Culture-negative	Culture-negative	Male	N/A	N/A
16453_2#8	4884	43	38	Yes	23B	N/A	N/A	23B	5706	Male	ERS686224	ERR984245
14520_5#9	4923	52	38	Yes	13	N/A	N/A	19A	11714	Male	ERS524966	ERR730242
Culture-negative	3052	1	40	Culture-negative	Culture-negative	Culture-negative	Culture-negative	Culture-negative	Culture-negative	Female	N/A	N/A
16399_5#25	3069	3	40	Yes	4	N/A	N/A	4	1729	Female	ERS686033	ERR997486
N/A	3179	5	40	No	4	N/A	N/A	N/A	N/A	Female	N/A	N/A
16399_5#67	3209	7	40	Yes	4	N/A	N/A	4	1729	Female	ERS686022	ERR997528
16399_7#18	3279	9	40	Yes	4	N/A	N/A	4	1729	Female	ERS686145	ERR997639
16399_5#24	3266	11	40	Yes	4	19	21	4	1729	Female	ERS686027	ERR997485
17794_8#12	3337	13	40	Yes	4	N/A	N/A	15A	10618	Female	ERS719752	ERR1192023
16399_6#17	3560	15	40	Yes	4	N/A	N/A	4	1729	Female	ERS686056	ERR997558
N/A	3694	17	40	No	9A	N/A	N/A	N/A	N/A	Female	N/A	N/A
15531_4#84	3883	19	40	Yes	4	23F	N/A	34	1778	Female	ERS627089	ERR870086
Culture-negative	4100	21	40	Culture-negative	Culture-negative	Culture-negative	Culture-negative	Culture-negative	Culture-negative	Female	N/A	N/A
Culture-negative	4124	23	40	Culture-negative	Culture-negative	Culture-negative	Culture-negative	Culture-negative	Culture-negative	Female	N/A	N/A
19183_3#92	4270	25	40	Yes	NT	N/A	N/A	NT	10967	Female	ERS745592	ERR1430890
19183_3#8	3891	27	40	Yes	35B	N/A	N/A	NT	10967	Female	ERS745508	ERR1430806
17794_7#95	4500	35	40	Yes	23F	N/A	N/A	23F	1526	Female	ERS719671	ERR1191917
17428_8#162	4988	43	40	Yes	6A	19F	N/A	19F	177	Female	ERS719635	ERR1106785
17794_7#174	5051	52	40	Yes	NT	N/A	N/A	NT	10967	Female	ERS719796	ERR1191996
Culture-negative	3102	1	41	Culture-negative	Culture-negative	Culture-negative	Culture-negative	Culture-negative	Culture-negative	Female	N/A	N/A
16399_6#1	3141	3	41	Yes	6A	N/A	N/A	NT	344	Female	ERS686040	ERR997542
15873_5#74	3195	5	41	Yes	18C	N/A	N/A	18C	1233	Female	ERS654590	ERR913470
16399_7#20	3285	7	41	Yes	18C	N/A	N/A	18C	1233	Female	ERS686147	ERR997641
16399_5#21	3358	9	41	Yes	18C	N/A	N/A	18C	1233	Female	ERS686020	ERR997482
16399_5#28	3543	11	41	Yes	18C	N/A	N/A	18C	1233	Female	ERS686072	ERR997489
21523_1#91	3678	13	41	Yes	18C	N/A	N/A	18C	1233	Female	ERS1813560	ERR2089273
16399_5#10	3858	15	41	Yes	4	18C	19B	4	1729	N/A	ERS685999	ERR997471
21523_1#100	3954	17	41	Yes	4	19	N/A	4	1729	Female	ERS1813566	ERR2089282
Culture-negative	4105	19	41	Culture-negative	Culture-negative	Culture-negative	Culture-negative	Culture-negative	Culture-negative	Female	N/A	N/A
Culture-negative	4207	21	41	Culture-negative	Culture-negative	Culture-negative	Culture-negative	Culture-negative	Culture-negative	Female	N/A	N/A
Culture-negative	4284	23	41	Culture-negative	Culture-negative	Culture-negative	Culture-negative	Culture-negative	Culture-negative	Female	N/A	N/A
17428_8#179	3498	25	41	Yes	35B	N/A	N/A	12F	989	Female	ERS719652	ERR1106802
17428_8#146	4521	27	41	Yes	35B	N/A	N/A	10A	5521	Female	ERS719619	ERR1106769
17428_8#112	4865	35	41	Yes	23B	N/A	N/A	23B	5706	Female	ERS719585	ERR1106735
17794_7#42	4566	43	41	Yes	19A	N/A	N/A	19A	847	Female	ERS719921	ERR1191864
21523_1#152	5083	52	41	Yes	19A	N/A	N/A	19A	847	Female	ERS1813621	ERR2089334
Culture-negative	3210	1	42	Culture-negative	Culture-negative	Culture-negative	Culture-negative	Culture-negative	Culture-negative	Female	N/A	N/A
Culture-negative	3280	3	42	Culture-negative	Culture-negative	Culture-negative	Culture-negative	Culture-negative	Culture-negative	Female	N/A	N/A
Culture-negative	3267	5	42	Culture-negative	Culture-negative	Culture-negative	Culture-negative	Culture-negative	Culture-negative	Female	N/A	N/A
Culture-negative	3336	7	42	Culture-negative	Culture-negative	Culture-negative	Culture-negative	Culture-negative	Culture-negative	Female	N/A	N/A
17794_8#90	3562	9	42	Yes	9V	N/A	N/A	18A	241	Female	ERS719896	ERR1192101
17794_7#135	3693	11	42	Yes	9V	N/A	N/A	9V	11758	Female	ERS719715	ERR1191957
17794_7#176	3881	13	42	Yes	9V	N/A	N/A	9V	11758	Female	ERS719800	ERR1191998
16399_7#12	4052	15	42	Yes	9V	N/A	N/A	9V	11758	Female	ERS686138	ERR997633
16399_6#16	4125	17	42	Yes	9V	N/A	N/A	9V	11758	Female	ERS686055	ERR997557
17428_8#164	4272	19	42	Yes	9V	N/A	N/A	9V	11758	Female	ERS719637	ERR1106787
17794_7#40	3894	21	42	Yes	9V	N/A	N/A	10A	5521	Female	ERS719888	ERR1191862
21523_1#171	4434	23	42	Yes	9V	N/A	N/A	9V	11758	Female	ERS1813640	ERR2089353
21523_1#144	4530	25	42	Yes	9V	N/A	N/A	9V	11758	Female	ERS1813613	ERR2089326
17428_8#167	4541	27	42	Yes	6A	N/A	N/A	13	11711	Female	ERS719640	ERR1106790
17428_8#127	4901	35	42	Yes	16F	N/A	N/A	16F	3407	Female	ERS719600	ERR1106750
N/A	5028	43	42	No	14	35B	N/A	N/A	N/A	Female	N/A	N/A
17428_8#114	4587	52	42	Yes	15B/C	N/A	N/A	15B/C	4033	Female	ERS719587	ERR1106737
Culture-negative	3360	1	43	Culture-negative	Culture-negative	Culture-negative	Culture-negative	Culture-negative	Culture-negative	Female	N/A	N/A
14520_7#15	3542	3	43	Yes	23B	N/A	N/A	23B	5706	Female	ERS525162	ERR730438
Culture-negative	3673	5	43	Culture-negative	Culture-negative	Culture-negative	Culture-negative	Culture-negative	Culture-negative	Female	N/A	N/A
14520_7#31	3859	7	43	Yes	19A	23B	N/A	19A	847	Female	ERS525178	ERR730454
14520_4#16	3951	9	43	Yes	19A	N/A	N/A	19A	847	Female	ERS524876	ERR730156
N/A	4034	11	43	No	6A	N/A	N/A	N/A	N/A	Female	N/A	N/A
N/A	4202	13	43	No	6A	N/A	N/A	N/A	N/A	Female	N/A	N/A
14520_4#59	3495	17	43	Yes	19A	N/A	N/A	6A	3324	Female	ERS524921	ERR730199
Culture-negative	4422	19	43	Culture-negative	Culture-negative	Culture-negative	Culture-negative	Culture-negative	Culture-negative	Female	N/A	N/A
N/A	4813	21	43	No	19A	N/A	N/A	N/A	N/A	Female	N/A	N/A
21523_1#130	4848	23	43	Yes	11A	N/A	N/A	19A	847	Female	ERS1813599	ERR2089312
14520_5#37	4514	25	43	Yes	9V	N/A	N/A	9V	11758	Female	ERS525008	ERR730270
Culture-negative	4863	27	43	Culture-negative	Culture-negative	Culture-negative	Culture-negative	Culture-negative	Culture-negative	Female	N/A	N/A
Culture-negative	4934	35	43	Culture-negative	Culture-negative	Culture-negative	Culture-negative	Culture-negative	Culture-negative	Female	N/A	N/A
14520_4#71	5082	43	43	Yes	15B/C	N/A	N/A	15B/C	4033	Female	ERS524933	ERR730211
14520_5#1	5169	52	43	Yes	10A	N/A	N/A	10A	5521	Female	ERS524958	ERR730234
Culture-negative	3338	1	44	Culture-negative	Culture-negative	Culture-negative	Culture-negative	Culture-negative	Culture-negative	Female	N/A	N/A
14520_7#92	3565	3	44	Yes	23B	N/A	N/A	23B	5706	Female	ERS525239	ERR730515
14520_7#62	3695	5	44	Yes	23B	N/A	N/A	23B	5706	Female	ERS525209	ERR730485
14520_7#64	3882	7	44	Yes	23B	N/A	N/A	15B/C	910	Female	ERS525211	ERR730487
15531_4#77	4051	9	44	Yes	23B	19F	N/A	23B	5706	Female	ERS627078	ERR870079
17428_8#178	4127	11	44	Yes	24F	N/A	N/A	23B	5706	Female	ERS719651	ERR1106801
14520_7#26	4271	13	44	Yes	23B	N/A	N/A	23B	5706	Female	ERS525173	ERR730449
14520_7#17	3892	15	44	Yes	23B	N/A	N/A	23B	5706	Female	ERS525164	ERR730440
14520_5#74	4435	17	44	Yes	6A	N/A	N/A	21	5103	Female	ERS525077	ERR730307
21523_1#120	4542	21	44	Yes	6A	N/A	N/A	6A	5734	Female	ERS1813589	ERR2089302
15873_3#34	4499	23	44	Yes	6A	N/A	N/A	6A	5734	Female	ERS654418	ERR913268
15873_2#38	4853	25	44	Yes	6A	N/A	N/A	6A	5734	Female	ERS654322	ERR913190
15873_5#33	4876	27	44	Yes	6A	19A	N/A	6A	913	Female	ERS654463	ERR913429
21523_1#20	5019	35	44	Yes	6A	19A	N/A	19A	847	Female	ERS1813489	ERR2089202
14520_5#59	5102	43	44	Yes	19C	10A	N/A	10A	5521	Female	ERS525049	ERR730292
N/A	4595	52	44	No	10A	N/A	N/A	N/A	N/A	Female	N/A	N/A
Culture-negative	3432	1	45	Culture-negative	Culture-negative	Culture-negative	Culture-negative	Culture-negative	Culture-negative	Male	N/A	N/A
14520_7#20	3679	3	45	Yes	6B	N/A	N/A	6B	10546	Male	ERS525167	ERR730443
14520_7#23	3863	5	45	Yes	6B	N/A	N/A	6B	10546	Male	ERS525170	ERR730446
14520_4#48	3949	7	45	Yes	6B	N/A	N/A	6B	10546	Male	ERS524909	ERR730188
15531_4#69	4102	9	45	Yes	6B	N/A	N/A	6B	10546	Male	ERS627060	ERR870071
15531_4#70	4201	11	45	Yes	19A	6B	N/A	6B	10546	Male	ERS627062	ERR870072
14520_7#59	4286	13	45	Yes	6B	N/A	N/A	6B	10546	Male	ERS525206	ERR730482
19183_3#4	4367	15	45	Yes	6B	N/A	N/A	6B	10546	Male	ERS745504	ERR1430802
14520_4#33	4420	17	45	Yes	6B	N/A	N/A	6B	10546	Male	ERS524894	ERR730173
14520_5#85	4739	19	45	Yes	15B/C	N/A	N/A	6B	10546	Male	ERS525097	ERR730318
15873_2#52	4846	21	45	Yes	6B	N/A	N/A	6B	10546	Male	ERS654337	ERR913204
15873_2#15	4516	23	45	Yes	6A	N/A	N/A	6A	3324	Male	ERS654295	ERR913167
14520_5#23	4866	25	45	Yes	6B	N/A	N/A	6B	10546	Male	ERS524981	ERR730256
15873_5#10	4946	27	45	Yes	6B	N/A	N/A	6B	10546	Male	ERS654307	ERR913406
15873_2#17	4921	35	45	Yes	6B	19A	N/A	6B	10546	Male	ERS654297	ERR913169
14520_5#82	5119	43	45	Yes	9A	N/A	N/A	9V	11758	Male	ERS525092	ERR730315
14520_4#70	4606	52	45	Yes	9A	N/A	N/A	35B	3329	Male	ERS524932	ERR730210
Culture-negative	3434	1	46	Culture-negative	Culture-negative	Culture-negative	Culture-negative	Culture-negative	Culture-negative	Female	N/A	N/A
14520_7#55	3675	3	46	Yes	6A	N/A	N/A	6A	3324	Female	ERS525202	ERR730478
15531_4#43	3861	5	46	Yes	6A	N/A	N/A	6A	3324	Female	ERS627001	ERR870045
14520_7#34	3953	7	46	Yes	6A	N/A	N/A	34	4038	Female	ERS525181	ERR730457
15378_2#42	4037	9	46	Yes	6A	N/A	N/A	6A	3324	Female	ERS627063	ERR862300
15531_4#71	4205	11	46	Yes	6A	N/A	N/A	6A	3324	Female	ERS627065	ERR870073
14520_7#30	4282	13	46	Yes	6A	N/A	N/A	6A	3324	Female	ERS525177	ERR730453
14520_7#61	3497	15	46	Yes	6A	N/A	N/A	23B	5706	Female	ERS525208	ERR730484
14520_7#21	4421	17	46	Yes	6A	N/A	N/A	6A	3324	Female	ERS525168	ERR730444
15873_5#7	4737	19	46	Yes	19A	9A	34	6A	3324	Female	ERS654292	ERR913403
14520_5#65	4849	21	46	Yes	6A	N/A	N/A	6A	3324	Female	ERS525060	ERR730298
N/A	4515	23	46	No	6A	N/A	N/A	N/A	N/A	Female	N/A	N/A
14520_5#31	4864	25	46	Yes	6A	N/A	N/A	6A	3324	Female	ERS524996	ERR730264
17794_7#91	4886	27	46	Yes	19A	N/A	N/A	19A	847	Female	ERS719666	ERR1191913
15873_2#11	4924	35	46	Yes	13	N/A	N/A	10A	11690	Female	ERS654290	ERR913163
14520_4#85	5118	43	46	Yes	6A	N/A	N/A	6A	913	Female	ERS524947	ERR730224
21523_1#138	4604	52	46	Yes	16A	N/A	N/A	15B/C	4033	Female	ERS1813607	ERR2089320
N/A	184179	1	47	No	6A	N/A	N/A	N/A	N/A	Female	N/A	N/A
Culture-negative	3008	3	47	Culture-negative	Culture-negative	Culture-negative	Culture-negative	Culture-negative	Culture-negative	Female	N/A	N/A
Culture-negative	3042	5	47	Culture-negative	Culture-negative	Culture-negative	Culture-negative	Culture-negative	Culture-negative	Female	N/A	N/A
Culture-negative	3087	7	47	Culture-negative	Culture-negative	Culture-negative	Culture-negative	Culture-negative	Culture-negative	Female	N/A	N/A
15873_4#70	3066	9	47	Yes	8	N/A	N/A	8	3406	Female	ERS654578	ERR913385
15873_5#80	3156	11	47	Yes	8	N/A	N/A	8	3406	Female	ERS654596	ERR913476
16399_5#77	3230	13	47	Yes	13	N/A	N/A	13	11710	Female	ERS686035	ERR997538
N/A	3208	15	47	No	13	N/A	N/A	N/A	N/A	Female	N/A	N/A
16399_5#79	3261	17	47	Yes	13	N/A	N/A	13	11710	Female	ERS686037	ERR997540
21523_1#53	3334	19	47	Yes	13	N/A	N/A	13	11710	Female	ERS1813522	ERR2089235
21523_1#114	3550	21	47	Yes	17F	N/A	N/A	17F	10626	Female	ERS1813582	ERR2089296
15531_4#72	3688	23	47	Yes	13	N/A	N/A	17F	10626	Female	ERS627069	ERR870074
16399_6#40	3969	25	47	Yes	17F	N/A	N/A	23B	11676	Female	ERS686081	ERR997581
16399_6#42	4026	27	47	Yes	20	17F	N/A	13	11710	Female	ERS686083	ERR997583
N/A	4446	35	47	No	13	N/A	N/A	N/A	N/A	Female	N/A	N/A
21523_1#134	4769	43	47	Yes	19F	N/A	N/A	19F	925	Female	ERS1813602	ERR2089316
N/A	5007	52	47	No	16F	N/A	N/A	N/A	N/A	Female	N/A	N/A
N/A	3097	1	48	No	16F	N/A	N/A	N/A	N/A	Male	N/A	N/A
N/A	3091	3	48	No	NT	N/A	N/A	N/A	N/A	Male	N/A	N/A
Culture-negative	3177	5	48	Culture-negative	Culture-negative	Culture-negative	Culture-negative	Culture-negative	Culture-negative	Male	N/A	N/A
Culture-negative	3231	7	48	Culture-negative	Culture-negative	Culture-negative	Culture-negative	Culture-negative	Culture-negative	Male	N/A	N/A
14520_4#63	3277	9	48	Yes	19A	N/A	N/A	19A	10542	Male	ERS524925	ERR730203
14520_4#27	3283	11	48	Yes	13	N/A	N/A	13	11711	Male	ERS524888	ERR730167
14520_5#77	4495	35	48	Yes	6A	N/A	N/A	6B	8052	Male	ERS525083	ERR730310
N/A	4979	43	48	No	6A	N/A	N/A	N/A	N/A	Male	N/A	N/A
Culture-negative	3176	1	49	Culture-negative	Culture-negative	Culture-negative	Culture-negative	Culture-negative	Culture-negative	Male	N/A	N/A
16399_6#66	3232	3	49	Yes	14	N/A	N/A	14	915	Male	ERS686107	ERR997607
16399_5#64	3274	5	49	Yes	14	N/A	N/A	14	915	Male	ERS686016	ERR997525
16399_5#78	3262	7	49	Yes	14	N/A	N/A	14	915	Male	ERS686036	ERR997539
16399_5#74	3269	9	49	Yes	14	N/A	N/A	14	915	Male	ERS686031	ERR997535
16399_6#54	3549	11	49	Yes	14	N/A	N/A	14	915	Male	ERS686095	ERR997595
16399_6#57	3687	13	49	Yes	14	N/A	N/A	14	915	Male	ERS686098	ERR997598
16399_5#57	3967	15	49	Yes	14	23F	N/A	23F	802	Male	ERS686002	ERR997518
16399_7#42	4027	17	49	Yes	14	N/A	N/A	14	915	Male	ERS686173	ERR997663
16453_2#58	4110	19	49	Yes	23F	N/A	N/A	23F	802	Male	ERS686274	ERR984295
21523_1#89	4264	21	49	Yes	19F	N/A	N/A	23F	802	Male	ERS1813558	ERR2089271
17794_8#109	4290	23	49	Yes	19F	14	41	19F	10669	Male	ERS719915	ERR1192120
19183_3#14	4722	27	49	Yes	19A	N/A	N/A	23B	11676	Male	ERS745514	ERR1430812
17428_8#140	4872	35	49	Yes	16F	13	N/A	13	11750	Male	ERS719613	ERR1106763
17794_7#108	4555	43	49	Yes	13	N/A	N/A	13	11750	Male	ERS719684	ERR1191930
17794_8#47	4591	52	49	Yes	13	N/A	N/A	NT	12812	Male	ERS719833	ERR1192058
Culture-negative	3180	1	50	Culture-negative	Culture-negative	Culture-negative	Culture-negative	Culture-negative	Culture-negative	Male	N/A	N/A
Culture-negative	3229	3	50	Culture-negative	Culture-negative	Culture-negative	Culture-negative	Culture-negative	Culture-negative	Male	N/A	N/A
14520_4#51	3207	5	50	Yes	15A	N/A	N/A	45	2831	Male	ERS524912	ERR730191
21523_1#155	4873	35	50	Yes	11A	N/A	N/A	19A	847	Male	ERS1813624	ERR2089337
Culture-negative	4554	43	50	Culture-negative	Culture-negative	Culture-negative	Culture-negative	Culture-negative	Culture-negative	Male	N/A	N/A
19183_3#13	5089	52	50	Yes	19A	N/A	N/A	19A	12377	Male	ERS745513	ERR1430811
Culture-negative	3181	1	51	Culture-negative	Culture-negative	Culture-negative	Culture-negative	Culture-negative	Culture-negative	Male	N/A	N/A
Culture-negative	3233	3	51	Culture-negative	Culture-negative	Culture-negative	Culture-negative	Culture-negative	Culture-negative	Male	N/A	N/A
14520_4#62	3276	5	51	Yes	19A	N/A	N/A	19A	10542	Male	ERS524924	ERR730202
Culture-negative	3282	7	51	Culture-negative	Culture-negative	Culture-negative	Culture-negative	Culture-negative	Culture-negative	Male	N/A	N/A
Culture-negative	3268	9	51	Culture-negative	Culture-negative	Culture-negative	Culture-negative	Culture-negative	Culture-negative	Male	N/A	N/A
14520_7#56	3534	11	51	Yes	19A	N/A	N/A	19A	10542	Male	ERS525203	ERR730479
14520_7#69	3680	13	51	Yes	19A	N/A	N/A	19A	847	Male	ERS525216	ERR730492
15531_4#44	3864	15	51	Yes	19B	N/A	N/A	19A	10542	Male	ERS627003	ERR870046
15531_4#74	4107	19	51	Yes	19A	N/A	N/A	6A	10899	Male	ERS627074	ERR870076
14520_7#40	4261	21	51	Yes	23F	N/A	N/A	23F	10636	Male	ERS525187	ERR730463
14520_4#15	4716	27	51	Yes	19A	23A	N/A	19A	10542	Male	ERS524875	ERR730155
17794_8#4	4871	35	51	Yes	11A	N/A	N/A	11A	5722	Male	ERS719724	ERR1192015
Culture-negative	4942	43	51	Culture-negative	Culture-negative	Culture-negative	Culture-negative	Culture-negative	Culture-negative	Male	N/A	N/A
14520_5#47	5086	52	51	Yes	23F	N/A	N/A	23F	10636	Male	ERS525026	ERR730280
Culture-negative	3212	1	52	Culture-negative	Culture-negative	Culture-negative	Culture-negative	Culture-negative	Culture-negative	Male	N/A	N/A
Culture-negative	3275	3	52	Culture-negative	Culture-negative	Culture-negative	Culture-negative	Culture-negative	Culture-negative	Male	N/A	N/A
Culture-negative	3263	5	52	Culture-negative	Culture-negative	Culture-negative	Culture-negative	Culture-negative	Culture-negative	Male	N/A	N/A
14520_7#32	3270	7	52	Yes	19F	N/A	N/A	19F	10589	Male	ERS525179	ERR730455
14520_7#46	3544	9	52	Yes	19F	N/A	N/A	19F	10589	Male	ERS525193	ERR730469
14520_7#58	3684	11	52	Yes	12F	N/A	N/A	12F	989	Male	ERS525205	ERR730481
14520_7#45	3869	13	52	Yes	19F	N/A	N/A	19F	10589	Male	ERS525192	ERR730468
15531_5#45	4029	15	52	Yes	19F	34	N/A	19F	10589	Male	ERS627108	ERR870142
15531_4#73	4106	17	52	Yes	19F	N/A	N/A	16F	917	Male	ERS627072	ERR870075
15531_4#68	3886	19	52	Yes	40	N/A	N/A	16F	917	Male	ERS627059	ERR870070
14520_7#65	4292	21	52	Yes	11A	N/A	N/A	23B	5706	Male	ERS525212	ERR730488
14520_7#14	4429	23	52	Yes	NT	N/A	N/A	16F	917	Male	ERS525161	ERR730437
Culture-negative	4728	25	52	Culture-negative	Culture-negative	Culture-negative	Culture-negative	Culture-negative	Culture-negative	Male	N/A	N/A
Culture-negative	4537	27	52	Culture-negative	Culture-negative	Culture-negative	Culture-negative	Culture-negative	Culture-negative	Male	N/A	N/A
14520_5#30	4892	35	52	Yes	6A	N/A	N/A	6A	913	Male	ERS524994	ERR730263
15873_5#19	5032	43	52	Yes	21	39	N/A	39	6040	Male	ERS654377	ERR913415
15873_3#43	5127	52	52	Yes	19C	N/A	N/A	39	6040	Male	ERS654427	ERR913277
Culture-negative	3281	1	53	Culture-negative	Culture-negative	Culture-negative	Culture-negative	Culture-negative	Culture-negative	Female	N/A	N/A
Culture-negative	3264	3	53	Culture-negative	Culture-negative	Culture-negative	Culture-negative	Culture-negative	Culture-negative	Female	N/A	N/A
14520_7#41	3271	5	53	Yes	34	N/A	N/A	34	4038	Female	ERS525188	ERR730464
15378_2#45	3539	7	53	Yes	NT	N/A	N/A	34	4038	Female	ERS627071	ERR862303
15873_3#19	3682	9	53	Yes	34	N/A	N/A	34	4038	Female	ERS654397	ERR913253
14520_4#32	3866	11	53	Yes	34	N/A	N/A	34	4038	Female	ERS524893	ERR730172
21523_1#93	4059	13	53	Yes	34	N/A	N/A	6A	3324	Female	ERS1813562	ERR2089275
15531_5#44	4240	17	53	Yes	47A	N/A	N/A	34	4038	Female	ERS627105	ERR870141
14520_7#47	4309	19	53	Yes	NT	N/A	N/A	34	4038	Female	ERS525194	ERR730470
14520_7#60	4424	21	53	Yes	40	N/A	N/A	34	4038	Female	ERS525207	ERR730483
16399_7#46	4717	23	53	Yes	19A	N/A	N/A	19A	847	Female	ERS686180	ERR997667
21523_1#151	4533	25	53	Yes	19A	N/A	N/A	19A	847	Female	ERS1813620	ERR2089333
14520_5#48	4496	27	53	Yes	19A	N/A	N/A	19A	847	Female	ERS525028	ERR730281
15873_2#30	4983	35	53	Yes	19A	N/A	N/A	19A	847	Female	ERS654313	ERR913182
15873_2#2	5053	43	53	Yes	6A	N/A	N/A	6A	1737	Female	ERS654278	ERR913154
15873_3#71	5151	52	53	Yes	6A	N/A	N/A	6A	1737	Female	ERS654459	ERR913305
14520_7#48	3254	1	54	Yes	34	N/A	N/A	34	1778	Male	ERS525195	ERR730471
Culture-negative	3420	3	54	Culture-negative	Culture-negative	Culture-negative	Culture-negative	Culture-negative	Culture-negative	Male	N/A	N/A
Culture-negative	3429	5	54	Culture-negative	Culture-negative	Culture-negative	Culture-negative	Culture-negative	Culture-negative	Male	N/A	N/A
Culture-negative	3664	7	54	Culture-negative	Culture-negative	Culture-negative	Culture-negative	Culture-negative	Culture-negative	Male	N/A	N/A
Culture-negative	3849	9	54	Culture-negative	Culture-negative	Culture-negative	Culture-negative	Culture-negative	Culture-negative	Male	N/A	N/A
15531_4#51	3966	11	54	Yes	6A	N/A	N/A	6A	1737	Male	ERS627023	ERR870053
Culture-negative	3332	1	55	Culture-negative	Culture-negative	Culture-negative	Culture-negative	Culture-negative	Culture-negative	Male	N/A	N/A
Culture-negative	3554	3	55	Culture-negative	Culture-negative	Culture-negative	Culture-negative	Culture-negative	Culture-negative	Male	N/A	N/A
Culture-negative	3683	5	55	Culture-negative	Culture-negative	Culture-negative	Culture-negative	Culture-negative	Culture-negative	Male	N/A	N/A
Culture-negative	3868	7	55	Culture-negative	Culture-negative	Culture-negative	Culture-negative	Culture-negative	Culture-negative	Male	N/A	N/A
17794_7#16	4032	9	55	Yes	9A	N/A	N/A	35B	11721	Male	ERS719750	ERR1191838
16399_7#37	4111	11	55	Yes	6B	19A	N/A	21	11730	Male	ERS686165	ERR997658
17428_8#148	4266	13	55	Yes	21	N/A	N/A	21	11730	Male	ERS719621	ERR1106771
15531_4#80	3887	15	55	Yes	36	N/A	N/A	23B	5706	Male	ERS627083	ERR870082
14520_4#13	4431	17	55	Yes	6B	21	N/A	21	11730	Male	ERS524873	ERR730153
15378_2#43	4718	19	55	Yes	21	N/A	N/A	21	11730	Male	ERS627066	ERR862301
15873_2#29	4536	21	55	Yes	19A	N/A	N/A	6B	10631	Male	ERS654312	ERR913181
21523_1#133	4492	23	55	Yes	14	N/A	N/A	19A	10542	Male	ERS1813603	ERR2089315
15873_3#53	4781	25	55	Yes	19A	N/A	N/A	19A	10542	Male	ERS654437	ERR913287
15873_3#47	4870	27	55	Yes	19A	N/A	N/A	19A	10542	Male	ERS654431	ERR913281
14520_5#91	4941	35	55	Yes	19A	N/A	N/A	19A	10542	Male	ERS525109	ERR730324
14520_5#17	5087	43	55	Yes	11A	15B/C	N/A	15B/C	910	Male	ERS524974	ERR730250
14520_5#40	4590	52	55	Yes	15B/C	N/A	N/A	15B/C	910	Male	ERS525013	ERR730273
Culture-negative	3333	1	56	Culture-negative	Culture-negative	Culture-negative	Culture-negative	Culture-negative	Culture-negative	Male	N/A	N/A
Culture-negative	3555	3	56	Culture-negative	Culture-negative	Culture-negative	Culture-negative	Culture-negative	Culture-negative	Male	N/A	N/A
Culture-negative	3685	5	56	Culture-negative	Culture-negative	Culture-negative	Culture-negative	Culture-negative	Culture-negative	Male	N/A	N/A
17794_7#175	3867	7	56	Yes	19A	N/A	N/A	34	4038	Male	ERS719798	ERR1191997
N/A	4030	9	56	No	19A	N/A	N/A	N/A	N/A	Male	N/A	N/A
15531_4#66	4109	11	56	Yes	19A	N/A	N/A	21	2169	Male	ERS627057	ERR870068
14520_7#63	4262	13	56	Yes	19A	N/A	N/A	19A	847	Male	ERS525210	ERR730486
14520_7#67	4289	15	56	Yes	19A	N/A	N/A	16F	917	Male	ERS525214	ERR730490
14520_5#4	4425	17	56	Yes	19A	N/A	N/A	19A	847	Male	ERS524961	ERR730237
21523_1#15	4719	19	56	Yes	19A	N/A	N/A	19A	847	Male	ERS1813484	ERR2089197
Culture-negative	4535	21	56	Culture-negative	Culture-negative	Culture-negative	Culture-negative	Culture-negative	Culture-negative	Male	N/A	N/A
14520_5#15	4494	23	56	Yes	19A	14	N/A	19A	847	Male	ERS524972	ERR730248
Culture-negative	1000	25	56	Culture-negative	Culture-negative	Culture-negative	Culture-negative	Culture-negative	Culture-negative	Male	N/A	N/A
16453_2#34	4874	27	56	Yes	35B	N/A	N/A	19A	847	Male	ERS686250	ERR984271
Culture-negative	4556	35	56	Culture-negative	Culture-negative	Culture-negative	Culture-negative	Culture-negative	Culture-negative	Male	N/A	N/A
14520_5#64	5088	43	56	Yes	6A	N/A	N/A	35F	10804	Male	ERS525058	ERR730297
16399_7#3	4589	52	56	Yes	19F	N/A	N/A	6A	5734	Male	ERS686128	ERR997624
Culture-negative	3007	1	57	Culture-negative	Culture-negative	Culture-negative	Culture-negative	Culture-negative	Culture-negative	Male	N/A	N/A
15873_5#83	3021	3	57	Yes	11B	N/A	N/A	11A	5902	Male	ERS654599	ERR913479
15873_4#76	3025	5	57	Yes	11A	N/A	N/A	11A	5902	Male	ERS654585	ERR913391
15873_4#81	3027	7	57	Yes	11A	N/A	N/A	11A	5902	Male	ERS654604	ERR913396
15873_5#78	3103	9	57	Yes	11A	N/A	N/A	11A	5902	Male	ERS654594	ERR913474
Culture-negative	3112	11	57	Culture-negative	Culture-negative	Culture-negative	Culture-negative	Culture-negative	Culture-negative	Male	N/A	N/A
15873_4#75	3122	13	57	Yes	11A	N/A	N/A	11A	5902	Male	ERS654583	ERR913390
16399_6#3	3224	15	57	Yes	18A	11A	N/A	11A	5902	Male	ERS686042	ERR997544
16399_5#62	3399	17	57	Yes	11A	N/A	N/A	11A	5902	Male	ERS686014	ERR997523
16399_6#49	3502	19	57	Yes	11B	13	N/A	17F	10593	Male	ERS686090	ERR997590
17794_8#1	3649	21	57	Yes	1	13	N/A	1	3081	Male	ERS719718	ERR1192012
16399_7#36	3802	23	57	Yes	13	17F	N/A	13	2174	Male	ERS686164	ERR997657
16399_7#9	3961	25	57	Yes	17F	N/A	N/A	17F	10593	Male	ERS686135	ERR997630
Culture-negative	4041	27	57	Culture-negative	Culture-negative	Culture-negative	Culture-negative	Culture-negative	Culture-negative	Male	N/A	N/A
N/A	4414	35	57	No	15B/C	N/A	N/A	N/A	N/A	Male	N/A	N/A
17428_8#149	4862	43	57	Yes	35B	N/A	N/A	29	12802	Male	ERS719622	ERR1106772
21523_1#154	4569	52	57	Yes	35B	N/A	N/A	29	12802	Male	ERS1813623	ERR2089336
N/A	3017	1	58	No	NT	N/A	N/A	N/A	N/A	Female	N/A	N/A
Culture-negative	3026	3	58	Culture-negative	Culture-negative	Culture-negative	Culture-negative	Culture-negative	Culture-negative	Female	N/A	N/A
15873_5#82	3105	5	58	Yes	23F	N/A	N/A	23F	11718	Female	ERS654598	ERR913478
15873_3#31	3104	7	58	Yes	23F	N/A	N/A	16F	3407	Female	ERS654413	ERR913265
N/A	3113	9	58	No	23F	N/A	N/A	N/A	N/A	Female	N/A	N/A
15873_3#48	3123	11	58	Yes	23F	N/A	N/A	23F	11718	Female	ERS654432	ERR913282
14520_4#10	3225	13	58	Yes	19A	23F	N/A	23F	11718	Female	ERS524870	ERR730150
15873_2#14	3392	15	58	Yes	19A	N/A	N/A	19A	847	Female	ERS654294	ERR913166
21523_1#69	3512	17	58	Yes	23F	N/A	N/A	23F	11718	Female	ERS1813539	ERR2089251
15873_2#46	3639	19	58	Yes	19A	N/A	N/A	19A	847	Female	ERS654331	ERR913198
15873_2#26	3804	21	58	Yes	19A	N/A	N/A	19A	847	Female	ERS654309	ERR913178
15873_2#76	4101	25	58	Yes	19A	N/A	N/A	19A	4029	Female	ERS654363	ERR913228
17794_7#22	4200	27	58	Yes	6A	19A	23F	23F	11718	Female	ERS719829	ERR1191844
Culture-negative	4791	35	58	Culture-negative	Culture-negative	Culture-negative	Culture-negative	Culture-negative	Culture-negative	Female	N/A	N/A
14520_4#65	4883	43	58	Yes	23F	N/A	N/A	23F	11718	Female	ERS524927	ERR730205
14520_5#79	5022	52	58	Yes	38	N/A	N/A	NT	344	Female	ERS525086	ERR730312
Culture-negative	3120	1	59	Culture-negative	Culture-negative	Culture-negative	Culture-negative	Culture-negative	Culture-negative	Male	N/A	N/A
Culture-negative	3129	3	59	Culture-negative	Culture-negative	Culture-negative	Culture-negative	Culture-negative	Culture-negative	Male	N/A	N/A
Culture-negative	3382	5	59	Culture-negative	Culture-negative	Culture-negative	Culture-negative	Culture-negative	Culture-negative	Male	N/A	N/A
16399_5#63	3398	7	59	Yes	6B	N/A	N/A	6B	5516	Male	ERS686015	ERR997524
16399_6#56	3517	9	59	Yes	6B	N/A	N/A	6B	5516	Male	ERS686097	ERR997597
16399_6#11	3640	11	59	Yes	6B	N/A	N/A	6B	5516	Male	ERS686050	ERR997552
16399_5#12	3973	13	59	Yes	6B	N/A	N/A	6B	5516	Male	ERS686001	ERR997473
Culture-negative	4055	15	59	Culture-negative	Culture-negative	Culture-negative	Culture-negative	Culture-negative	Culture-negative	Male	N/A	N/A
16399_7#7	4121	17	59	Yes	6B	N/A	N/A	35B	3329	Male	ERS686132	ERR997628
17794_7#107	4224	19	59	Yes	6B	N/A	N/A	6B	5516	Male	ERS719683	ERR1191929
17428_8#139	4319	21	59	Yes	19A	N/A	N/A	10A	5521	Male	ERS719612	ERR1106762
17794_8#97	4407	23	59	Yes	46	N/A	N/A	46	12813	Male	ERS719903	ERR1192108
17428_8#150	4528	25	59	Yes	35B	N/A	N/A	6B	5516	Male	ERS719623	ERR1106773
Culture-negative	4539	27	59	Culture-negative	Culture-negative	Culture-negative	Culture-negative	Culture-negative	Culture-negative	Male	N/A	N/A
21523_1#162	4899	35	59	Yes	35F	N/A	N/A	35F	5349	Male	ERS1813631	ERR2089344
21523_1#153	5029	43	59	Yes	19A	N/A	N/A	19F	1730	Male	ERS1813622	ERR2089335
17794_8#82	5141	52	59	Yes	19F	N/A	N/A	22A	10600	Male	ERS719883	ERR1192093
16453_2#14	3223	1	60	Yes	47F	N/A	N/A	34	1778	Male	ERS686230	ERR984251
Culture-negative	3387	3	60	Culture-negative	Culture-negative	Culture-negative	Culture-negative	Culture-negative	Culture-negative	Male	N/A	N/A
Culture-negative	3533	5	60	Culture-negative	Culture-negative	Culture-negative	Culture-negative	Culture-negative	Culture-negative	Male	N/A	N/A
Culture-negative	3644	7	60	Culture-negative	Culture-negative	Culture-negative	Culture-negative	Culture-negative	Culture-negative	Male	N/A	N/A
16399_7#77	3809	9	60	Yes	9V	N/A	N/A	9V	10966	Male	ERS686213	ERR997698
16453_2#49	3959	11	60	Yes	9A	N/A	N/A	9V	10966	Male	ERS686265	ERR984286
N/A	4197	15	60	No	9A	N/A	N/A	N/A	N/A	Male	N/A	N/A
16453_2#46	4302	17	60	Yes	9A	N/A	N/A	40	8958	Male	ERS686262	ERR984283
16453_2#54	4391	19	60	Yes	9A	N/A	N/A	9V	10966	Male	ERS686270	ERR984291
Culture-negative	4417	21	60	Culture-negative	Culture-negative	Culture-negative	Culture-negative	Culture-negative	Culture-negative	Male	N/A	N/A
16399_7#23	4732	23	60	Yes	N/A	N/A	N/A	9A	10966	Male	ERS686150	ERR997644
Culture-negative	4552	25	60	Culture-negative	Culture-negative	Culture-negative	Culture-negative	Culture-negative	Culture-negative	Male	N/A	N/A
Culture-negative	4512	27	60	Culture-negative	Culture-negative	Culture-negative	Culture-negative	Culture-negative	Culture-negative	Male	N/A	N/A
21523_1#56	5002	35	60	Yes	19A	N/A	N/A	33D	12692	Male	ERS1813525	ERR2089238
Culture-negative	5061	43	60	Culture-negative	Culture-negative	Culture-negative	Culture-negative	Culture-negative	Culture-negative	Male	N/A	N/A
14520_5#54	5156	52	60	Yes	10F	N/A	N/A	10B	5505	Male	ERS525039	ERR730287
Culture-negative	3394	1	61	Culture-negative	Culture-negative	Culture-negative	Culture-negative	Culture-negative	Culture-negative	Female	N/A	N/A
14520_4#43	3507	3	61	Yes	11A	N/A	N/A	11A	5902	Female	ERS524904	ERR730183
16399_7#52	3646	5	61	Yes	48	N/A	N/A	48	10591	Female	ERS686186	ERR997673
Culture-negative	3807	7	61	Culture-negative	Culture-negative	Culture-negative	Culture-negative	Culture-negative	Culture-negative	Female	N/A	N/A
14520_4#9	3958	9	61	Yes	11A	N/A	N/A	11A	5902	Female	ERS524869	ERR730149
N/A	4040	11	61	No	11A	N/A	N/A	N/A	N/A	Female	N/A	N/A
N/A	4196	13	61	No	11A	N/A	N/A	N/A	N/A	Female	N/A	N/A
16399_7#79	4299	15	61	Yes	11A	N/A	N/A	11A	5902	Female	ERS686215	ERR997700
17794_7#101	4392	17	61	Yes	11A	N/A	N/A	11A	5902	Female	ERS719677	ERR1191923
14520_4#93	4416	19	61	Yes	11D	N/A	N/A	11A	5902	Female	ERS524955	ERR730231
17794_8#11	4551	23	61	Yes	11D	N/A	N/A	11A	12309	Female	ERS719746	ERR1192022
14520_5#72	4511	25	61	Yes	11A	N/A	N/A	11A	5902	Female	ERS525073	ERR730305
16399_7#73	4859	27	61	Yes	11A	N/A	N/A	11A	5902	Female	ERS686208	ERR997694
N/A	4567	35	61	No	40	N/A	N/A	N/A	N/A	Female	N/A	N/A
14520_5#24	5081	43	61	Yes	11A	10A	N/A	11A	5902	Female	ERS524983	ERR730257
17794_7#7	5167	52	61	Yes	10A	N/A	N/A	10A	5521	Female	ERS719832	ERR1191829
Culture-negative	3393	1	62	Culture-negative	Culture-negative	Culture-negative	Culture-negative	Culture-negative	Culture-negative	Female	N/A	N/A
16399_6#15	3515	3	62	Yes	10A	N/A	N/A	10A	5521	Female	ERS686054	ERR997556
16399_5#54	3698	5	62	Yes	9L	N/A	N/A	10A	5521	Female	ERS685994	ERR997515
Culture-negative	3977	7	62	Culture-negative	Culture-negative	Culture-negative	Culture-negative	Culture-negative	Culture-negative	Female	N/A	N/A
19183_3#6	4054	9	62	Yes	10A	N/A	N/A	NT	922	Female	ERS745506	ERR1430804
17794_7#123	4122	11	62	Yes	10A	N/A	N/A	10A	5521	Female	ERS719700	ERR1191945
17794_7#106	4221	13	62	Yes	10A	N/A	N/A	10A	5521	Female	ERS719682	ERR1191928
21523_1#90	4322	15	62	Yes	10A	N/A	N/A	10A	5521	Female	ERS1813559	ERR2089272
N/A	4380	17	62	No	10A	N/A	N/A	N/A	N/A	Female	N/A	N/A
21523_1#105	4529	19	62	Yes	10A	N/A	N/A	10A	5521	Female	ERS1813569	ERR2089287
21523_1#157	4540	21	62	Yes	10A	N/A	N/A	10A	5521	Female	ERS1813625	ERR2089339
17428_8#181	4851	23	62	Yes	10A	N/A	N/A	35B	3329	Female	ERS719654	ERR1106804
N/A	4852	25	62	No	35B	N/A	N/A	N/A	N/A	Female	N/A	N/A
17428_8#132	4877	27	62	Yes	35B	N/A	N/A	35B	3329	Female	ERS719605	ERR1106755
17428_8#136	4936	35	62	Yes	35B	N/A	N/A	35B	3329	Female	ERS719609	ERR1106759
21523_1#132	5101	43	62	Yes	19A	N/A	N/A	19A	12304	Female	ERS1813601	ERR2089314
17428_8#133	4607	52	62	Yes	19A	N/A	N/A	19A	12304	Female	ERS719606	ERR1106756
Culture-negative	3403	1	63	Culture-negative	Culture-negative	Culture-negative	Culture-negative	Culture-negative	Culture-negative	Female	N/A	N/A
Culture-negative	3518	3	63	Culture-negative	Culture-negative	Culture-negative	Culture-negative	Culture-negative	Culture-negative	Female	N/A	N/A
Culture-negative	3643	5	63	Culture-negative	Culture-negative	Culture-negative	Culture-negative	Culture-negative	Culture-negative	Female	N/A	N/A
Culture-negative	3976	7	63	Culture-negative	Culture-negative	Culture-negative	Culture-negative	Culture-negative	Culture-negative	Female	N/A	N/A
N/A	4099	9	63	No	NT	N/A	N/A	N/A	N/A	Female	N/A	N/A
N/A	4119	11	63	No	25	N/A	N/A	N/A	N/A	Female	N/A	N/A
Culture-negative	4226	13	63	Culture-negative	Culture-negative	Culture-negative	Culture-negative	Culture-negative	Culture-negative	Female	N/A	N/A
Culture-negative	4320	15	63	Culture-negative	Culture-negative	Culture-negative	Culture-negative	Culture-negative	Culture-negative	Female	N/A	N/A
Culture-negative	4406	17	63	Culture-negative	Culture-negative	Culture-negative	Culture-negative	Culture-negative	Culture-negative	Female	N/A	N/A
Culture-negative	4723	19	63	Culture-negative	Culture-negative	Culture-negative	Culture-negative	Culture-negative	Culture-negative	Female	N/A	N/A
16453_2#31	4538	21	63	Yes	19A	N/A	N/A	19A	2174	Female	ERS686247	ERR984268
14520_5#19	4497	23	63	Yes	6A	N/A	N/A	6A	913	Female	ERS524976	ERR730252
17794_7#6	4520	25	63	Yes	19A	N/A	N/A	19A	2174	Female	ERS719830	ERR1191828
14520_5#25	4875	27	63	Yes	NT	N/A	N/A	19A	2174	Female	ERS524985	ERR730258
17794_7#179	5017	35	63	Yes	19A	N/A	N/A	19A	2174	Female	ERS719806	ERR1192001
17794_8#93	5099	43	63	Yes	19C	35B	N/A	1	3081	Female	ERS719899	ERR1192104
14520_6#4	4594	52	63	Yes	35B	N/A	N/A	9V	11758	Female	ERS524986	ERR730332
Culture-negative	3514	1	64	Culture-negative	Culture-negative	Culture-negative	Culture-negative	Culture-negative	Culture-negative	Male	N/A	N/A
N/A	3642	3	64	No	1	N/A	N/A	N/A	N/A	Male	N/A	N/A
16399_7#63	3806	5	64	Yes	37F	N/A	N/A	1	3081	Male	ERS686198	ERR997684
16453_2#13	3957	7	64	Yes	19A	N/A	N/A	35F	5349	Male	ERS686229	ERR984250
N/A	4039	9	64	No	36	N/A	N/A	N/A	N/A	Male	N/A	N/A
N/A	4199	11	64	No	35F	N/A	N/A	N/A	N/A	Male	N/A	N/A
N/A	4395	15	64	No	35C	N/A	N/A	N/A	N/A	Male	N/A	N/A
14520_4#72	4419	17	64	Yes	21	N/A	N/A	21	5103	Male	ERS524934	ERR730212
16453_2#30	4734	19	64	Yes	21	N/A	N/A	21	5103	Male	ERS686246	ERR984267
17794_7#184	4847	21	64	Yes	21	N/A	N/A	15B/C	910	Male	ERS719818	ERR1192006
21523_1#139	4861	25	64	Yes	21	N/A	N/A	21	5103	Male	ERS1813608	ERR2089321
14520_5#76	4882	27	64	Yes	10A	N/A	N/A	21	5103	Male	ERS525081	ERR730309
14520_5#60	4919	35	64	Yes	11B	N/A	N/A	11A	10803	Male	ERS525051	ERR730293
16399_6#75	5117	43	64	Yes	10B	N/A	N/A	10B	5505	Male	ERS686120	ERR997616
17794_7#188	4602	52	64	Yes	10A	N/A	N/A	10A	5521	Male	ERS719834	ERR1192010
Culture-negative	3165	1	65	Culture-negative	Culture-negative	Culture-negative	Culture-negative	Culture-negative	Culture-negative	Female	N/A	N/A
Culture-negative	3184	3	65	Culture-negative	Culture-negative	Culture-negative	Culture-negative	Culture-negative	Culture-negative	Female	N/A	N/A
16399_6#9	3292	5	65	Yes	18A	N/A	N/A	18A	241	Female	ERS686048	ERR997550
21523_1#116	3441	7	65	Yes	18A	N/A	N/A	18A	241	Female	ERS1813584	ERR2089298
17794_7#3	3319	9	65	Yes	18A	N/A	N/A	18A	241	Female	ERS719807	ERR1191825
17794_7#116	3587	11	65	Yes	18A	N/A	N/A	18A	241	Female	ERS719693	ERR1191938
16399_6#61	3628	13	65	Yes	18C	N/A	N/A	18A	241	Female	ERS686102	ERR997602
17794_8#6	3717	15	65	Yes	18A	N/A	N/A	18A	241	Female	ERS719730	ERR1192017
21523_1#95	4131	17	65	Yes	18A	N/A	N/A	18A	241	Female	ERS1813574	ERR2089277
17794_7#105	4137	19	65	Yes	18A	N/A	N/A	18A	241	Female	ERS719681	ERR1191927
17794_8#100	4231	21	65	Yes	18A	N/A	N/A	18A	241	Female	ERS719906	ERR1192111
17428_8#186	4330	23	65	Yes	3	N/A	N/A	40	8958	Female	ERS719659	ERR1106809
17794_7#115	4439	25	65	Yes	3	N/A	N/A	23B	5706	Female	ERS719691	ERR1191937
14520_5#92	4480	27	65	Yes	19A	N/A	N/A	15B/C	910	Female	ERS525111	ERR730325
21523_1#163	4954	35	65	Yes	19A	N/A	N/A	19A	847	Female	ERS1813632	ERR2089345
21523_1#145	4559	43	65	Yes	35B	N/A	N/A	19A	847	Female	ERS1813615	ERR2089327
19183_3#9	5092	52	65	Yes	19A	N/A	N/A	19A	847	Female	ERS745509	ERR1430807
15873_4#72	3039	1	66	Yes	34	3	N/A	34	1778	Male	ERS654580	ERR913387
16399_5#22	3243	3	66	Yes	3	N/A	N/A	34	1778	Male	ERS686021	ERR997483
Culture-negative	3305	5	66	Culture-negative	Culture-negative	Culture-negative	Culture-negative	Culture-negative	Culture-negative	Male	N/A	N/A
16399_6#33	3455	7	66	Yes	9L	21	N/A	34	1778	Male	ERS686074	ERR997574
16399_6#64	3324	9	66	Yes	18A	N/A	N/A	34	1778	Male	ERS686105	ERR997605
Culture-negative	3608	11	66	Culture-negative	Culture-negative	Culture-negative	Culture-negative	Culture-negative	Culture-negative	Male	N/A	N/A
17794_8#119	3833	13	66	Yes	34	N/A	N/A	34	1778	Male	ERS719926	ERR1192130
21523_1#111	3926	15	66	Yes	19A	N/A	N/A	34	1778	Male	ERS1813579	ERR2089293
17794_7#138	3991	17	66	Yes	14	N/A	N/A	19A	847	Male	ERS719721	ERR1191960
N/A	4152	19	66	No	19A	N/A	N/A	N/A	N/A	Male	N/A	N/A
17428_8#190	4249	21	66	Yes	19A	N/A	N/A	19A	847	Male	ERS719663	ERR1106813
19183_3#5	4347	23	66	Yes	19A	N/A	N/A	19A	847	Male	ERS745505	ERR1430803
21523_1#137	4447	25	66	Yes	19A	N/A	N/A	19A	847	Male	ERS1813606	ERR2089319
17794_7#94	4802	27	66	Yes	19A	N/A	N/A	19A	847	Male	ERS719670	ERR1191916
17428_8#128	4581	35	66	Yes	16F	N/A	N/A	16F	3407	Male	ERS719601	ERR1106751
21523_1#156	4913	43	66	Yes	19A	N/A	N/A	19A	847	Male	ERS1813626	ERR2089338
21523_1#131	5109	52	66	Yes	19F	15B/C	N/A	19A	847	Male	ERS1813600	ERR2089313
Culture-negative	3009	1	67	Culture-negative	Culture-negative	Culture-negative	Culture-negative	Culture-negative	Culture-negative	Male	N/A	N/A
15873_5#86	3024	3	67	Yes	16F	N/A	N/A	16F	3407	Male	ERS654602	ERR913482
21523_1#94	3099	5	67	Yes	NT	N/A	N/A	16F	3407	Male	ERS1813573	ERR2089276
15873_4#2	3065	7	67	Yes	16F	N/A	N/A	16F	3407	Male	ERS654476	ERR913317
15873_2#40	3134	9	67	Yes	16F	13	N/A	16F	3407	Male	ERS654324	ERR913192
21523_1#86	3293	13	67	Yes	16F	N/A	N/A	16F	3407	Male	ERS1813555	ERR2089268
14520_4#29	3442	17	67	Yes	2	N/A	N/A	16F	3407	Male	ERS524890	ERR730169
15873_3#46	3588	19	67	Yes	19A	N/A	N/A	19A	847	Male	ERS654430	ERR913280
15873_3#27	3635	21	67	Yes	19A	N/A	N/A	19A	847	Male	ERS654408	ERR913261
15873_2#21	3876	23	67	Yes	19A	N/A	N/A	19A	847	Male	ERS654302	ERR913173
17428_8#173	4070	25	67	Yes	19A	N/A	N/A	19A	847	Male	ERS719646	ERR1106796
Culture-negative	4754	35	67	Culture-negative	Culture-negative	Culture-negative	Culture-negative	Culture-negative	Culture-negative	Male	N/A	N/A
15873_4#5	4952	43	67	Yes	13	N/A	N/A	13	11720	Male	ERS654480	ERR913320
21523_1#142	4939	52	67	Yes	15A	N/A	N/A	15A	917	Male	ERS1813611	ERR2089324
Culture-negative	3055	1	68	Culture-negative	Culture-negative	Culture-negative	Culture-negative	Culture-negative	Culture-negative	Female	N/A	N/A
15873_5#72	3133	3	68	Yes	15A	N/A	N/A	15A	917	Female	ERS654584	ERR913468
15873_5#73	3146	5	68	Yes	15A	N/A	N/A	15A	917	Female	ERS654589	ERR913469
15873_4#71	3032	7	68	Yes	21	N/A	N/A	12F	989	Female	ERS654579	ERR913386
16399_5#65	3312	9	68	Yes	21	N/A	N/A	21	2169	Female	ERS686017	ERR997526
16399_6#52	3462	11	68	Yes	12F	N/A	N/A	12F	989	Female	ERS686093	ERR997593
17794_7#180	3577	13	68	Yes	21	N/A	N/A	12F	989	Female	ERS719810	ERR1192002
16399_5#6	3787	15	68	Yes	13	N/A	N/A	21	2169	Female	ERS685990	ERR997467
16399_7#44	3836	17	68	Yes	21	N/A	N/A	21	2169	Female	ERS686178	ERR997665
16399_6#50	3936	19	68	Yes	21	N/A	N/A	21	2169	Female	ERS686091	ERR997591
16399_5#45	4092	21	68	Yes	21	N/A	N/A	21	2169	Female	ERS685979	ERR997506
17428_8#118	4176	23	68	Yes	21	41F	N/A	21	2169	Female	ERS719591	ERR1106741
19183_3#22	4279	25	68	Yes	21	15A	N/A	15A	917	Female	ERS745522	ERR1430820
17428_8#144	4349	27	68	Yes	15A	N/A	N/A	15A	917	Female	ERS719617	ERR1106767
17794_8#103	4759	35	68	Yes	21	15A	N/A	15A	917	Female	ERS719909	ERR1192114
17794_7#127	4999	43	68	Yes	21	15A	N/A	15A	917	Female	ERS719704	ERR1191949
17794_8#108	5067	52	68	Yes	19F	N/A	N/A	NT	10967	Female	ERS719914	ERR1192119
Culture-negative	3145	1	69	Culture-negative	Culture-negative	Culture-negative	Culture-negative	Culture-negative	Culture-negative	Female	N/A	N/A
16399_7#26	3034	5	69	Yes	6A	N/A	N/A	6A	913	Female	ERS686153	ERR997647
21523_1#101	3306	7	69	Yes	21	N/A	N/A	21	2169	Female	ERS1813567	ERR2089283
16453_2#51	3567	11	69	Yes	21	N/A	N/A	23A	7318	Female	ERS686267	ERR984288
Culture-negative	3609	13	69	Culture-negative	Culture-negative	Culture-negative	Culture-negative	Culture-negative	Culture-negative	Female	N/A	N/A
16399_7#57	3699	15	69	Yes	21	N/A	N/A	21	2169	Female	ERS686191	ERR997678
N/A	3938	17	69	No	21	N/A	N/A	N/A	N/A	Female	N/A	N/A
N/A	4090	19	69	No	6B	N/A	N/A	N/A	N/A	Female	N/A	N/A
N/A	3884	21	69	No	6B	N/A	N/A	N/A	N/A	Female	N/A	N/A
16453_2#2	4350	25	69	Yes	6B	N/A	N/A	6B	4039	Female	ERS686218	ERR984239
16399_6#73	4464	27	69	Yes	6B	N/A	N/A	6B	4039	Female	ERS686118	ERR997614
21523_1#147	4962	35	69	Yes	19F	N/A	N/A	19F	10669	Female	ERS1813616	ERR2089329
14520_5#12	4572	43	69	Yes	19F	N/A	N/A	19F	10669	Female	ERS524969	ERR730245
14893_8#4	5077	52	69	Yes	19F	N/A	N/A	19F	10669	Female	ERS524943	ERR773813
Culture-negative	3185	1	71	Culture-negative	Culture-negative	Culture-negative	Culture-negative	Culture-negative	Culture-negative	Male	N/A	N/A
N/A	3294	3	71	No	16F	N/A	N/A	N/A	N/A	Male	N/A	N/A
21523_1#83	3443	5	71	Yes	20	N/A	N/A	20	10625	Male	ERS1813552	ERR2089265
21523_1#112	3463	7	71	Yes	20	N/A	N/A	20	10625	Male	ERS1813588	ERR2089294
16399_6#53	3589	9	71	Yes	20	N/A	N/A	20	10625	Male	ERS686094	ERR997594
16399_6#12	3638	11	71	Yes	20	N/A	N/A	20	10625	Male	ERS686051	ERR997553
17794_8#9	3874	13	71	Yes	20	N/A	N/A	20	10625	Male	ERS719738	ERR1192020
16453_2#15	4069	15	71	Yes	20	N/A	N/A	22A	10600	Male	ERS686231	ERR984252
17794_7#99	4167	17	71	Yes	20	N/A	N/A	20	10625	Male	ERS719675	ERR1191921
17428_8#154	4267	19	71	Yes	20	N/A	N/A	20	10625	Male	ERS719627	ERR1106777
17794_8#117	3888	21	71	Yes	20	19C	N/A	20	10625	Male	ERS719924	ERR1192128
17428_8#169	4432	23	71	Yes	20	N/A	N/A	20	10625	Male	ERS719642	ERR1106792
17428_8#182	4753	25	71	Yes	20	N/A	N/A	20	10625	Male	ERS719655	ERR1106805
17794_7#104	4779	27	71	Yes	20	N/A	N/A	20	10625	Male	ERS719680	ERR1191926
17428_8#116	4894	35	71	Yes	19A	13	N/A	13	11720	Male	ERS719589	ERR1106739
17428_8#142	5024	43	71	Yes	19A	11A	N/A	11A	5902	Male	ERS719615	ERR1106765
17428_8#157	5138	52	71	Yes	19A	N/A	N/A	19A	12307	Male	ERS719630	ERR1106780
Culture-negative	3532	1	72	Culture-negative	Culture-negative	Culture-negative	Culture-negative	Culture-negative	Culture-negative	Female	N/A	N/A
N/A	3610	3	72	No	20	N/A	N/A	N/A	N/A	Female	N/A	N/A
15873_2#27	3834	5	72	Yes	21	N/A	N/A	21	2169	Female	ERS654310	ERR913179
17794_8#8	3937	7	72	Yes	21	N/A	N/A	21	2169	Female	ERS719736	ERR1192019
19183_3#103	4089	9	72	Yes	19A	N/A	N/A	21	2169	Female	ERS745603	ERR1430901
21523_1#110	4180	11	72	Yes	21	N/A	N/A	19A	847	Female	ERS1813581	ERR2089292
17794_7#129	4280	13	72	Yes	21	N/A	N/A	21	2169	Female	ERS719706	ERR1191951
Culture-negative	4351	15	72	Culture-negative	Culture-negative	Culture-negative	Culture-negative	Culture-negative	Culture-negative	Female	N/A	N/A
14520_5#93	4465	17	72	Yes	19A	N/A	N/A	19A	11691	Female	ERS525113	ERR730326
14520_4#67	4796	19	72	Yes	10F	19A	N/A	19A	847	Female	ERS524929	ERR730207
15873_2#44	4823	21	72	Yes	19A	N/A	N/A	19A	847	Female	ERS654328	ERR913196
14520_5#34	4758	23	72	Yes	19A	N/A	N/A	19A	847	Female	ERS525002	ERR730267
15873_2#19	4963	25	72	Yes	19A	N/A	N/A	19A	847	Female	ERS654300	ERR913171
15873_5#22	4574	27	72	Yes	19A	N/A	N/A	19A	847	Female	ERS654382	ERR913418
14520_4#78	4917	35	72	Yes	19A	31	N/A	19A	847	Female	ERS524940	ERR730218
15873_2#22	5112	43	72	Yes	19A	N/A	N/A	19A	847	Female	ERS654304	ERR913174
17794_8#94	4599	52	72	Yes	19A	N/A	N/A	15A	917	Female	ERS719900	ERR1192105
Culture-negative	3044	1	73	Culture-negative	Culture-negative	Culture-negative	Culture-negative	Culture-negative	Culture-negative	Female	N/A	N/A
15873_5#70	3013	3	73	Yes	23B	N/A	N/A	23B	5706	Female	ERS654573	ERR913466
15873_5#75	3056	5	73	Yes	23B	N/A	N/A	23B	5706	Female	ERS654591	ERR913471
15873_4#69	3078	7	73	Yes	23B	N/A	N/A	23B	5706	Female	ERS654577	ERR913384
16399_7#22	3172	9	73	Yes	9L	23F	N/A	9L	11705	Female	ERS686149	ERR997643
Culture-negative	3239	11	73	Culture-negative	Culture-negative	Culture-negative	Culture-negative	Culture-negative	Culture-negative	Female	N/A	N/A
16399_6#6	3344	13	73	Yes	19A	9L	N/A	9L	11705	Female	ERS686045	ERR997547
16399_5#23	3365	15	73	Yes	9L	23B	N/A	9L	11705	Female	ERS686024	ERR997484
16399_5#29	3522	17	73	Yes	9L	23B	N/A	9L	11705	Female	ERS686109	ERR997490
16399_6#20	3622	19	73	Yes	23B	9L	N/A	9L	12799	Female	ERS686060	ERR997561
19183_3#98	3709	21	73	Yes	9L	15B/C	N/A	9L	11705	Female	ERS745598	ERR1430896
21523_1#136	4067	23	73	Yes	17F	41F	N/A	17F	10593	Female	ERS1813605	ERR2089318
Culture-negative	4120	25	73	Culture-negative	Culture-negative	Culture-negative	Culture-negative	Culture-negative	Culture-negative	Female	N/A	N/A
17428_8#115	4232	27	73	Yes	17F	N/A	N/A	17F	10593	Female	ERS719588	ERR1106738
17794_7#92	4787	35	73	Yes	17F	N/A	N/A	23B	5706	Female	ERS719667	ERR1191914
17428_8#170	4893	43	73	Yes	4	N/A	N/A	19A	847	Female	ERS719643	ERR1106793
17428_8#158	4929	52	73	Yes	23B	N/A	N/A	23B	5706	Female	ERS719631	ERR1106781
21523_1#113	3077	1	74	Yes	14	N/A	N/A	17F	910	Female	ERS1813580	ERR2089295
21523_1#50	3174	3	74	Yes	17F	N/A	N/A	17F	910	Female	ERS1813519	ERR2089232
14520_4#1	3240	5	74	Yes	23F	N/A	N/A	14	915	Female	ERS524861	ERR730141
Culture-negative	3416	7	74	Culture-negative	Culture-negative	Culture-negative	Culture-negative	Culture-negative	Culture-negative	Female	N/A	N/A
15873_2#51	3395	9	74	Yes	17F	N/A	N/A	17F	910	Female	ERS654336	ERR913203
15873_2#5	3508	11	74	Yes	14	N/A	N/A	17F	910	Female	ERS654283	ERR913157
15873_2#1	3716	13	74	Yes	14	N/A	N/A	14	915	Female	ERS654277	ERR913153
15873_3#42	3971	15	74	Yes	19A	N/A	N/A	19A	847	Female	ERS654426	ERR913276
16399_6#38	4025	17	74	Yes	19A	N/A	N/A	19A	847	Female	ERS686079	ERR997579
14520_5#73	4094	19	74	Yes	19A	N/A	N/A	20	5726	Female	ERS525075	ERR730306
17428_8#161	4189	21	74	Yes	19A	N/A	N/A	19A	847	Female	ERS719634	ERR1106784
17794_8#114	4259	23	74	Yes	19A	N/A	N/A	1	3081	Female	ERS719920	ERR1192125
15873_2#31	4376	25	74	Yes	19A	N/A	N/A	19A	847	Female	ERS654314	ERR913183
14520_5#86	4479	27	74	Yes	14	N/A	N/A	19A	847	Female	ERS525099	ERR730319
14520_5#53	4953	35	74	Yes	6A	N/A	N/A	NT	344	Female	ERS525037	ERR730286
17794_8#10	4560	43	74	Yes	6A	N/A	N/A	NT	344	Female	ERS719742	ERR1192021
14520_5#14	5093	52	74	Yes	15B/C	N/A	N/A	15B/C	910	Female	ERS524971	ERR730247
17794_8#13	3236	3	75	Yes	NT	N/A	N/A	48	10591	Female	ERS719754	ERR1192024
16453_2#12	3315	5	75	Yes	48	N/A	N/A	48	10591	Female	ERS686228	ERR984249
16399_7#6	3340	7	75	Yes	48	N/A	N/A	48	10591	Female	ERS686131	ERR997627
Culture-negative	3479	9	75	Culture-negative	Culture-negative	Culture-negative	Culture-negative	Culture-negative	Culture-negative	Female	N/A	N/A
14520_4#49	3505	11	75	Yes	48	N/A	N/A	48	10591	Female	ERS524910	ERR730189
N/A	3846	13	75	No	48	N/A	N/A	N/A	N/A	Female	N/A	N/A
16453_2#9	4007	15	75	Yes	48	N/A	N/A	48	10591	Female	ERS686225	ERR984246
N/A	4082	17	75	No	6A	N/A	N/A	N/A	N/A	Female	N/A	N/A
16453_2#52	4129	19	75	Yes	48	N/A	N/A	48	10591	Female	ERS686268	ERR984289
16453_2#53	4219	21	75	Yes	11B	N/A	N/A	11B	10552	Female	ERS686269	ERR984290
16453_2#18	4341	23	75	Yes	11B	N/A	N/A	11B	10552	Female	ERS686234	ERR984255
14520_5#8	4456	25	75	Yes	48	N/A	N/A	48	10591	Female	ERS524965	ERR730241
Culture-negative	4811	27	75	Culture-negative	Culture-negative	Culture-negative	Culture-negative	Culture-negative	Culture-negative	Female	N/A	N/A
14520_4#83	4584	35	75	Yes	9V	N/A	N/A	11B	10552	Female	ERS524945	ERR730222
Culture-negative	4911	43	75	Culture-negative	Culture-negative	Culture-negative	Culture-negative	Culture-negative	Culture-negative	Female	N/A	N/A
14520_5#20	5126	52	75	Yes	13	N/A	N/A	13	11720	Female	ERS524977	ERR730253
N/A	3093	1	76	No	6A	N/A	N/A	N/A	N/A	Male	N/A	N/A
N/A	3072	3	76	No	34	N/A	N/A	N/A	N/A	Male	N/A	N/A
14520_4#19	3159	5	76	Yes	19A	N/A	N/A	19A	4029	Male	ERS524879	ERR730159
15873_2#18	3216	7	76	Yes	19A	N/A	N/A	19A	4029	Male	ERS654299	ERR913170
15873_2#7	3250	9	76	Yes	19A	N/A	N/A	19A	4029	Male	ERS654285	ERR913159
15873_3#45	3327	11	76	Yes	19A	N/A	N/A	19A	4029	Male	ERS654429	ERR913279
15873_2#79	3470	13	76	Yes	19A	N/A	N/A	19A	4029	Male	ERS654368	ERR913231
14520_4#24	3513	15	76	Yes	19A	N/A	N/A	19A	4029	Male	ERS524884	ERR730164
15873_2#80	3633	17	76	Yes	19A	N/A	N/A	19A	4029	Male	ERS654369	ERR913232
15873_3#4	3974	19	76	Yes	19A	N/A	N/A	19A	4029	Male	ERS654381	ERR913238
16399_5#56	4072	21	76	Yes	19A	N/A	N/A	19A	4029	Male	ERS685996	ERR997517
Culture-negative	4166	23	76	Culture-negative	Culture-negative	Culture-negative	Culture-negative	Culture-negative	Culture-negative	Male	N/A	N/A
15873_2#48	4239	25	76	Yes	19A	N/A	N/A	19A	4029	Male	ERS654333	ERR913200
15873_3#2	4337	27	76	Yes	8	N/A	N/A	19A	4029	Male	ERS654376	ERR913236
15873_2#43	4844	35	76	Yes	19A	N/A	N/A	19A	4029	Male	ERS654327	ERR913195
15873_2#6	4991	43	76	Yes	19A	N/A	N/A	19A	4029	Male	ERS654284	ERR913158
Culture-negative	5054	52	76	Culture-negative	Culture-negative	Culture-negative	Culture-negative	Culture-negative	Culture-negative	Male	N/A	N/A
15873_4#80	3073	1	77	Yes	6B	N/A	N/A	23A	7318	Female	ERS654603	ERR913395
14520_5#6	3158	3	77	Yes	6B	N/A	N/A	6B	4036	Female	ERS524963	ERR730239
Culture-negative	3175	5	77	Culture-negative	Culture-negative	Culture-negative	Culture-negative	Culture-negative	Culture-negative	Female	N/A	N/A
15873_5#4	3251	7	77	Yes	21	N/A	N/A	21	5103	Female	ERS654281	ERR913400
14520_4#56	3326	9	77	Yes	10F	21	N/A	21	5103	Female	ERS524918	ERR730196
21523_1#57	3469	11	77	Yes	3	19A	N/A	NT	4040	Female	ERS1813526	ERR2089239
14520_4#38	3510	13	77	Yes	6A	N/A	N/A	NT	4040	Female	ERS524899	ERR730178
15873_3#61	3813	15	77	Yes	6A	N/A	N/A	21	5103	Female	ERS654447	ERR913295
14520_4#55	3972	17	77	Yes	19A	N/A	N/A	21	5103	Female	ERS524917	ERR730195
16399_5#35	4071	19	77	Yes	6A	N/A	N/A	6A	913	Female	ERS686160	ERR997496
15873_4#3	4336	25	77	Yes	21	N/A	N/A	21	5103	Female	ERS654477	ERR913318
N/A	4445	27	77	No	21	N/A	N/A	N/A	N/A	Female	N/A	N/A
15873_2#34	4971	35	77	Yes	19A	N/A	N/A	19A	4029	Female	ERS654317	ERR913186
15873_2#49	5011	43	77	Yes	19A	N/A	N/A	19A	4029	Female	ERS654334	ERR913201
14520_4#84	5071	52	77	Yes	21	N/A	N/A	21	5103	Female	ERS524946	ERR730223
Culture-negative	3170	1	78	Culture-negative	Culture-negative	Culture-negative	Culture-negative	Culture-negative	Culture-negative	Female	N/A	N/A
Culture-negative	3237	3	78	Culture-negative	Culture-negative	Culture-negative	Culture-negative	Culture-negative	Culture-negative	Female	N/A	N/A
21523_1#96	3318	5	78	Yes	47A	N/A	N/A	34	12805	Female	ERS1813575	ERR2089278
17794_7#110	3397	7	78	Yes	21	N/A	N/A	34	12805	Female	ERS719686	ERR1191932
N/A	3488	9	78	No	6A	N/A	N/A	N/A	N/A	Female	N/A	N/A
16453_2#44	3634	11	78	Yes	6A	N/A	N/A	6A	913	Female	ERS686260	ERR984281
N/A	3803	13	78	No	13	N/A	N/A	N/A	N/A	Female	N/A	N/A
16399_6#39	4019	15	78	Yes	19A	N/A	N/A	NT	4040	Female	ERS686080	ERR997580
16399_7#56	4255	21	78	Yes	6A	N/A	N/A	6A	913	Female	ERS686190	ERR997677
16399_7#5	4354	23	78	Yes	6A	N/A	N/A	6A	913	Female	ERS686130	ERR997626
14520_4#22	4471	25	78	Yes	21	N/A	N/A	21	5103	Female	ERS524882	ERR730162
Culture-negative	4794	27	78	Culture-negative	Culture-negative	Culture-negative	Culture-negative	Culture-negative	Culture-negative	Female	N/A	N/A
17794_8#88	4575	35	78	Yes	21	N/A	N/A	NT	344	Female	ERS719894	ERR1192099
16399_7#24	4926	43	78	Yes	21	N/A	N/A	21	5103	Female	ERS686151	ERR997645
14520_5#81	5121	52	78	Yes	16F	N/A	N/A	16F	10805	Female	ERS525090	ERR730314
Culture-negative	3130	1	80	Culture-negative	Culture-negative	Culture-negative	Culture-negative	Culture-negative	Culture-negative	Male	N/A	N/A
Culture-negative	3384	3	80	Culture-negative	Culture-negative	Culture-negative	Culture-negative	Culture-negative	Culture-negative	Male	N/A	N/A
16399_6#59	3504	5	80	Yes	7C	N/A	N/A	7F	2178	Male	ERS686100	ERR997600
Culture-negative	3660	7	80	Culture-negative	Culture-negative	Culture-negative	Culture-negative	Culture-negative	Culture-negative	Male	N/A	N/A
17794_7#19	3812	9	80	Yes	7F	N/A	N/A	7F	2178	Male	ERS719823	ERR1191841
16399_5#13	3962	11	80	Yes	7F	N/A	N/A	1	217	Male	ERS686005	ERR997474
17794_8#7	4047	13	80	Yes	7F	N/A	N/A	7F	2178	Male	ERS719734	ERR1192018
21523_1#107	4225	15	80	Yes	7A	N/A	N/A	7F	2178	Male	ERS1813576	ERR2089289
Culture-negative	4295	17	80	Culture-negative	Culture-negative	Culture-negative	Culture-negative	Culture-negative	Culture-negative	Male	N/A	N/A
Culture-negative	4384	19	80	Culture-negative	Culture-negative	Culture-negative	Culture-negative	Culture-negative	Culture-negative	Male	N/A	N/A
17794_7#130	4522	21	80	Yes	6B	N/A	N/A	6B	8052	Male	ERS719707	ERR1191952
N/A	4726	23	80	No	6B	N/A	N/A	N/A	N/A	Male	N/A	N/A
17794_7#98	4547	25	80	Yes	6B	N/A	N/A	6B	8052	Male	ERS719674	ERR1191920
19183_3#7	4507	27	80	Yes	19F	N/A	N/A	6B	8052	Male	ERS745507	ERR1430805
21523_1#161	4994	35	80	Yes	6B	N/A	N/A	6B	8052	Male	ERS1813630	ERR2089343
17428_8#145	5056	43	80	Yes	6B	N/A	N/A	6B	8052	Male	ERS719618	ERR1106768
17794_8#81	5157	52	80	Yes	15A	N/A	N/A	19A	847	Male	ERS719881	ERR1192092
N/A	3663	1	81	No	21	N/A	N/A	N/A	N/A	Male	N/A	N/A
16399_5#38	3792	3	81	Yes	10A	N/A	N/A	10A	5521	Male	ERS686172	ERR997499
17794_7#4	3964	5	81	Yes	10A	N/A	N/A	10A	11690	Male	ERS719820	ERR1191826
21523_1#102	4049	7	81	Yes	10A	N/A	N/A	10A	11690	Male	ERS1813570	ERR2089284
16399_5#27	4126	9	81	Yes	10A	N/A	N/A	10A	11690	Male	ERS686058	ERR997488
17794_8#99	4294	11	81	Yes	19A	N/A	N/A	10A	11690	Male	ERS719905	ERR1192110
17428_8#125	4324	13	81	Yes	10A	N/A	N/A	10A	11690	Male	ERS719598	ERR1106748
21523_1#85	4410	15	81	Yes	10A	N/A	N/A	6A	11700	Male	ERS1813554	ERR2089267
21523_1#103	4724	17	81	Yes	10A	N/A	N/A	10A	11690	Male	ERS1813568	ERR2089285
19183_3#15	4545	19	81	Yes	10A	N/A	N/A	10A	11690	Male	ERS745515	ERR1430813
17794_7#96	4504	21	81	Yes	10A	N/A	N/A	10A	11690	Male	ERS719672	ERR1191918
17794_7#120	4854	23	81	Yes	10A	N/A	N/A	10A	11690	Male	ERS719697	ERR1191942
N/A	4880	25	81	No	10A	N/A	N/A	N/A	N/A	Male	N/A	N/A
Culture-negative	4902	27	81	Culture-negative	Culture-negative	Culture-negative	Culture-negative	Culture-negative	Culture-negative	Male	N/A	N/A
N/A	5043	35	81	No	4	N/A	N/A	N/A	N/A	Male	N/A	N/A
N/A	5149	43	81	No	4	35B	N/A	N/A	N/A	Male	N/A	N/A
17428_8#153	4609	52	81	Yes	35B	N/A	N/A	4	12306	Male	ERS719626	ERR1106776
Culture-negative	3012	1	82	Culture-negative	Culture-negative	Culture-negative	Culture-negative	Culture-negative	Culture-negative	Male	N/A	N/A
Culture-negative	3041	3	82	Culture-negative	Culture-negative	Culture-negative	Culture-negative	Culture-negative	Culture-negative	Male	N/A	N/A
21523_1#81	3096	5	82	Yes	13	N/A	N/A	13	11711	Male	ERS1813550	ERR2089263
N/A	3083	7	82	No	13	N/A	N/A	N/A	N/A	Male	N/A	N/A
17428_8#175	3107	9	82	Yes	13	N/A	N/A	13	11711	Male	ERS719648	ERR1106798
15873_5#68	3116	11	82	Yes	13	N/A	N/A	13	11711	Male	ERS654570	ERR913464
16399_5#15	3126	13	82	Yes	13	N/A	N/A	13	11711	Male	ERS686009	ERR997476
21523_1#117	3419	15	82	Yes	13	N/A	N/A	13	11711	Male	ERS1813585	ERR2089299
16399_5#26	3378	17	82	Yes	13	N/A	N/A	13	11711	Male	ERS686039	ERR997487
N/A	3528	19	82	No	13	N/A	N/A	N/A	N/A	Male	N/A	N/A
21523_1#167	3653	21	82	Yes	13	N/A	N/A	13	11711	Male	ERS1813636	ERR2089349
17794_8#87	3793	23	82	Yes	13	N/A	N/A	17F	10626	Male	ERS719893	ERR1192098
N/A	4031	25	82	No	13	N/A	N/A	N/A	N/A	Male	N/A	N/A
19183_3#20	4117	27	82	Yes	13	N/A	N/A	13	11711	Male	ERS745520	ERR1430818
17794_7#97	4525	35	82	Yes	35B	N/A	N/A	35B	3329	Male	ERS719673	ERR1191919
N/A	4869	43	82	No	7F	13	N/A	N/A	N/A	Male	N/A	N/A
15873_2#81	4561	52	82	Yes	11A	13	N/A	11A	5902	Male	ERS654371	ERR913233
Culture-negative	3106	1	83	Culture-negative	Culture-negative	Culture-negative	Culture-negative	Culture-negative	Culture-negative	Female	N/A	N/A
Culture-negative	3114	3	83	Culture-negative	Culture-negative	Culture-negative	Culture-negative	Culture-negative	Culture-negative	Female	N/A	N/A
Culture-negative	3124	5	83	Culture-negative	Culture-negative	Culture-negative	Culture-negative	Culture-negative	Culture-negative	Female	N/A	N/A
Culture-negative	3226	7	83	Culture-negative	Culture-negative	Culture-negative	Culture-negative	Culture-negative	Culture-negative	Female	N/A	N/A
Culture-negative	3373	9	83	Culture-negative	Culture-negative	Culture-negative	Culture-negative	Culture-negative	Culture-negative	Female	N/A	N/A
Culture-negative	3529	11	83	Culture-negative	Culture-negative	Culture-negative	Culture-negative	Culture-negative	Culture-negative	Female	N/A	N/A
15873_2#77	3658	13	83	Yes	23B	N/A	N/A	23B	5511	Female	ERS654364	ERR913229
14520_4#31	3799	15	83	Yes	23B	N/A	N/A	23B	5511	Female	ERS524892	ERR730171
19183_3#12	4057	17	83	Yes	6A	19F	N/A	23B	5511	Female	ERS745512	ERR1430810
17794_7#37	4210	21	83	Yes	19A	N/A	N/A	10A	11690	Female	ERS719885	ERR1191859
21523_1#148	4301	23	83	Yes	23B	N/A	N/A	23B	5511	Female	ERS1813617	ERR2089330
14520_5#88	4394	25	83	Yes	23B	N/A	N/A	23B	5511	Female	ERS525103	ERR730321
14520_5#41	4523	27	83	Yes	6A	N/A	N/A	23B	5511	Female	ERS525015	ERR730274
Culture-negative	4868	35	83	Culture-negative	Culture-negative	Culture-negative	Culture-negative	Culture-negative	Culture-negative	Female	N/A	N/A
17794_8#101	4564	43	83	Yes	19A	20	40	20	5726	Female	ERS719907	ERR1192112
15873_3#76	5094	52	83	Yes	20	N/A	N/A	20	5726	Female	ERS654465	ERR913310
N/A	3109	1	84	No	35B	N/A	N/A	N/A	N/A	Female	N/A	N/A
15873_4#62	3115	3	84	Yes	15A	N/A	N/A	NT	10967	Female	ERS654566	ERR913377
15873_5#71	3125	5	84	Yes	15A	N/A	N/A	15A	10618	Female	ERS654576	ERR913467
17794_8#92	3227	7	84	Yes	15A	N/A	N/A	22A	10600	Female	ERS719898	ERR1192103
17794_7#14	3375	9	84	Yes	15A	N/A	N/A	15A	10618	Female	ERS719744	ERR1191836
21523_1#109	3524	11	84	Yes	15A	N/A	N/A	15A	10618	Female	ERS1813578	ERR2089291
17794_7#136	3655	13	84	Yes	15A	N/A	N/A	15A	10618	Female	ERS719717	ERR1191958
19183_3#107	3797	15	84	Yes	15A	N/A	N/A	18C	1233	Female	ERS745607	ERR1430905
16399_5#46	3948	17	84	Yes	15A	N/A	N/A	15A	10618	Female	ERS685980	ERR997507
16399_7#75	4115	19	84	Yes	15A	N/A	N/A	15A	10618	Female	ERS686210	ERR997696
17428_8#134	4209	21	84	Yes	15A	N/A	N/A	15A	10618	Female	ERS719607	ERR1106757
Culture-negative	4305	23	84	Culture-negative	Culture-negative	Culture-negative	Culture-negative	Culture-negative	Culture-negative	Female	N/A	N/A
Culture-negative	4409	25	84	Culture-negative	Culture-negative	Culture-negative	Culture-negative	Culture-negative	Culture-negative	Female	N/A	N/A
17428_8#143	4524	27	84	Yes	34	47	N/A	34	4832	Female	ERS719616	ERR1106766
17428_8#123	4867	35	84	Yes	NT	N/A	N/A	9L	1735	Female	ERS719596	ERR1106746
17794_7#90	4562	43	84	Yes	19A	9N	N/A	19A	1735	Female	ERS719665	ERR1191912
17794_8#96	5104	52	84	Yes	19A	N/A	N/A	19A	12316	Female	ERS719902	ERR1192107
Culture-negative	3117	1	85	Culture-negative	Culture-negative	Culture-negative	Culture-negative	Culture-negative	Culture-negative	Male	N/A	N/A
Culture-negative	3128	3	85	Culture-negative	Culture-negative	Culture-negative	Culture-negative	Culture-negative	Culture-negative	Male	N/A	N/A
Culture-negative	3374	5	85	Culture-negative	Culture-negative	Culture-negative	Culture-negative	Culture-negative	Culture-negative	Male	N/A	N/A
Culture-negative	3380	7	85	Culture-negative	Culture-negative	Culture-negative	Culture-negative	Culture-negative	Culture-negative	Male	N/A	N/A
Culture-negative	3527	9	85	Culture-negative	Culture-negative	Culture-negative	Culture-negative	Culture-negative	Culture-negative	Male	N/A	N/A
17794_8#85	3650	11	85	Yes	13	N/A	N/A	7F	2178	Male	ERS719891	ERR1192096
21485_1#148	3798	13	85	Yes	13	N/A	N/A	13	11711	Male	ERS1813450	ERR2089164
16399_7#11	4064	15	85	Yes	13	N/A	N/A	13	11711	Male	ERS686137	ERR997632
17794_7#8	4114	17	85	Yes	16F	N/A	N/A	16F	3407	Male	ERS719711	ERR1191830
17428_8#111	4212	19	85	Yes	16F	N/A	N/A	15A	10618	Male	ERS719584	ERR1106734
19183_3#17	4312	21	85	Yes	N/A	N/A	N/A	6A	3324	Male	ERS745517	ERR1430815
17428_8#137	4397	23	85	Yes	16F	N/A	N/A	13	11711	Male	ERS719610	ERR1106760
17428_8#156	4526	25	85	Yes	13	N/A	N/A	13	11711	Male	ERS719629	ERR1106779
17794_7#109	4532	27	85	Yes	13	N/A	N/A	13	11711	Male	ERS719685	ERR1191931
17428_8#135	4888	35	85	Yes	16F	13	N/A	13	11711	Male	ERS719608	ERR1106758
N/A	4928	43	85	No	13	N/A	N/A	N/A	N/A	Male	N/A	N/A
N/A	5123	52	85	No	15B/C	N/A	N/A	N/A	N/A	Male	N/A	N/A
Culture-negative	3119	1	86	Culture-negative	Culture-negative	Culture-negative	Culture-negative	Culture-negative	Culture-negative	Female	N/A	N/A
Culture-negative	3127	3	86	Culture-negative	Culture-negative	Culture-negative	Culture-negative	Culture-negative	Culture-negative	Female	N/A	N/A
Culture-negative	3424	5	86	Culture-negative	Culture-negative	Culture-negative	Culture-negative	Culture-negative	Culture-negative	Female	N/A	N/A
Culture-negative	3383	7	86	Culture-negative	Culture-negative	Culture-negative	Culture-negative	Culture-negative	Culture-negative	Female	N/A	N/A
Culture-negative	3525	9	86	Culture-negative	Culture-negative	Culture-negative	Culture-negative	Culture-negative	Culture-negative	Female	N/A	N/A
Culture-negative	3648	11	86	Culture-negative	Culture-negative	Culture-negative	Culture-negative	Culture-negative	Culture-negative	Female	N/A	N/A
14520_4#30	3796	13	86	Yes	23B	N/A	N/A	23B	5511	Female	ERS524891	ERR730170
N/A	4062	15	86	No	35F	N/A	N/A	N/A	N/A	Female	N/A	N/A
N/A	4112	17	86	No	15B/C	N/A	N/A	N/A	N/A	Female	N/A	N/A
N/A	4211	19	86	No	15B/C	N/A	N/A	N/A	N/A	Female	N/A	N/A
16453_2#4	4304	21	86	Yes	15B/C	N/A	N/A	15B/C	11697	Female	ERS686220	ERR984241
17794_7#13	4396	23	86	Yes	15B/C	N/A	N/A	15B/C	11697	Female	ERS719740	ERR1191835
Culture-negative	4527	25	86	Culture-negative	Culture-negative	Culture-negative	Culture-negative	Culture-negative	Culture-negative	Female	N/A	N/A
N/A	4531	27	86	No	6A	N/A	N/A	N/A	N/A	Female	N/A	N/A
N/A	4889	35	86	No	19A	N/A	N/A	N/A	N/A	Female	N/A	N/A
14520_5#70	4927	43	86	Yes	34	N/A	N/A	34	4832	Female	ERS525070	ERR730303
14520_4#5	5124	52	86	Yes	19A	N/A	N/A	34	4832	Female	ERS524865	ERR730145
N/A	3084	1	87	No	6A	N/A	N/A	N/A	N/A	Female	N/A	N/A
Culture-negative	3108	3	87	Culture-negative	Culture-negative	Culture-negative	Culture-negative	Culture-negative	Culture-negative	Female	N/A	N/A
Culture-negative	3118	5	87	Culture-negative	Culture-negative	Culture-negative	Culture-negative	Culture-negative	Culture-negative	Female	N/A	N/A
14520_4#47	3379	9	87	Yes	NT	N/A	N/A	38	6103	Female	ERS524908	ERR730187
16453_2#19	3385	11	87	Yes	38	N/A	N/A	38	6103	Female	ERS686235	ERR984256
14520_4#50	3523	13	87	Yes	38	N/A	N/A	38	6103	Female	ERS524911	ERR730190
16399_7#68	3645	15	87	Yes	19F	N/A	N/A	5	289	Female	ERS686203	ERR997689
Culture-negative	3794	17	87	Culture-negative	Culture-negative	Culture-negative	Culture-negative	Culture-negative	Culture-negative	Female	N/A	N/A
N/A	4061	19	87	No	15B/C	N/A	N/A	N/A	N/A	Female	N/A	N/A
N/A	4116	21	87	No	23A	N/A	N/A	N/A	N/A	Female	N/A	N/A
N/A	4214	23	87	No	14	N/A	N/A	N/A	N/A	Female	N/A	N/A
17428_8#187	4307	25	87	Yes	21	N/A	N/A	21	5103	Female	ERS719660	ERR1106810
15873_3#11	4399	27	87	Yes	21	N/A	N/A	21	5103	Female	ERS654389	ERR913245
16453_2#28	4517	35	87	Yes	10A	N/A	N/A	39	6040	Female	ERS686244	ERR984265
N/A	5004	43	87	No	6A	N/A	N/A	N/A	N/A	Female	N/A	N/A
14520_5#61	5063	52	87	Yes	19F	N/A	N/A	6A	5734	Female	ERS525053	ERR730294
N/A	3094	1	88	No	34	N/A	N/A	N/A	N/A	Female	N/A	N/A
14520_4#40	3075	3	88	Yes	47A	N/A	N/A	34	12719	Female	ERS524901	ERR730180
21523_1#125	3160	5	88	Yes	34	N/A	N/A	23A	7318	Female	ERS1813594	ERR2089307
Culture-negative	3219	7	88	Culture-negative	Culture-negative	Culture-negative	Culture-negative	Culture-negative	Culture-negative	Female	N/A	N/A
16453_2#36	3314	9	88	Yes	19F	N/A	N/A	19F	11764	Female	ERS686252	ERR984273
17794_7#1	3331	11	88	Yes	19F	N/A	N/A	48	10591	Female	ERS719668	ERR1191823
16453_2#29	3477	13	88	Yes	19F	N/A	N/A	19F	11764	Female	ERS686245	ERR984266
N/A	3656	15	88	No	19F	N/A	N/A	N/A	N/A	Female	N/A	N/A
Culture-negative	3074	1	89	Culture-negative	Culture-negative	Culture-negative	Culture-negative	Culture-negative	Culture-negative	Female	N/A	N/A
Culture-negative	3161	3	89	Culture-negative	Culture-negative	Culture-negative	Culture-negative	Culture-negative	Culture-negative	Female	N/A	N/A
Culture-negative	3220	5	89	Culture-negative	Culture-negative	Culture-negative	Culture-negative	Culture-negative	Culture-negative	Female	N/A	N/A
Culture-negative	3252	7	89	Culture-negative	Culture-negative	Culture-negative	Culture-negative	Culture-negative	Culture-negative	Female	N/A	N/A
16453_2#17	3328	9	89	Yes	6A	N/A	N/A	6A	10801	Female	ERS686233	ERR984254
Culture-negative	3473	11	89	Culture-negative	Culture-negative	Culture-negative	Culture-negative	Culture-negative	Culture-negative	Female	N/A	N/A
14520_4#14	3503	13	89	Yes	19B	N/A	N/A	6A	10801	Female	ERS524874	ERR730154
Culture-negative	3827	15	89	Culture-negative	Culture-negative	Culture-negative	Culture-negative	Culture-negative	Culture-negative	Female	N/A	N/A
16453_2#40	4006	17	89	Yes	6A	N/A	N/A	6A	10801	Female	ERS686256	ERR984277
N/A	4074	19	89	No	19A	N/A	N/A	N/A	N/A	Female	N/A	N/A
N/A	4170	21	89	No	6A	N/A	N/A	N/A	N/A	Female	N/A	N/A
N/A	4241	23	89	No	6A	N/A	N/A	N/A	N/A	Female	N/A	N/A
16399_7#62	4374	25	89	Yes	6A	N/A	N/A	6A	10801	Female	ERS686197	ERR997683
17794_7#2	4967	35	89	Yes	19A	N/A	N/A	19A	4029	Female	ERS719692	ERR1191824
21523_1#168	5012	43	89	Yes	15B/C	N/A	N/A	15B/C	910	Female	ERS1813637	ERR2089350
14520_5#33	5076	52	89	Yes	11B	N/A	N/A	11B	10552	Female	ERS525000	ERR730266
N/A	3217	1	90	No	18A	28F	N/A	N/A	N/A	Female	N/A	N/A
16399_6#22	3253	3	90	Yes	6A	N/A	N/A	6A	11700	Female	ERS686062	ERR997563
16399_5#66	3329	5	90	Yes	6A	N/A	N/A	6A	11700	Female	ERS686018	ERR997527
16399_6#29	3474	7	90	Yes	6A	N/A	N/A	6A	11700	Female	ERS686069	ERR997570
16399_6#21	3659	9	90	Yes	6A	N/A	N/A	6A	11700	Female	ERS686061	ERR997562
17794_7#181	3828	11	90	Yes	6A	N/A	N/A	6A	11700	Female	ERS719812	ERR1192003
16399_7#43	4001	13	90	Yes	6A	9L	N/A	6A	11700	Female	ERS686177	ERR997664
16399_5#51	4077	15	90	Yes	6A	N/A	N/A	6A	11700	Female	ERS685988	ERR997512
21523_1#124	4169	17	90	Yes	6A	N/A	N/A	6A	11700	Female	ERS1813593	ERR2089306
17794_8#80	4244	19	90	Yes	6A	19A	23A	6A	11700	Female	ERS719880	ERR1192091
N/A	4342	21	90	No	6A	19A	N/A	N/A	N/A	Female	N/A	N/A
N/A	4460	23	90	No	6A	23A	N/A	N/A	N/A	Female	N/A	N/A
Culture-negative	4808	25	90	Culture-negative	Culture-negative	Culture-negative	Culture-negative	Culture-negative	Culture-negative	Female	N/A	N/A
Culture-negative	4819	27	90	Culture-negative	Culture-negative	Culture-negative	Culture-negative	Culture-negative	Culture-negative	Female	N/A	N/A
Culture-negative	4903	35	90	Culture-negative	Culture-negative	Culture-negative	Culture-negative	Culture-negative	Culture-negative	Female	N/A	N/A
Culture-negative	5033	43	90	Culture-negative	Culture-negative	Culture-negative	Culture-negative	Culture-negative	Culture-negative	Female	N/A	N/A
N/A	5146	52	90	No	19C	N/A	N/A	N/A	N/A	Female	N/A	N/A
Culture-negative	3218	1	91	Culture-negative	Culture-negative	Culture-negative	Culture-negative	Culture-negative	Culture-negative	Female	N/A	N/A
Culture-negative	3313	3	91	Culture-negative	Culture-negative	Culture-negative	Culture-negative	Culture-negative	Culture-negative	Female	N/A	N/A
16453_2#3	3330	5	91	Yes	NT	N/A	N/A	1	3081	Female	ERS686219	ERR984240
16399_7#76	3478	7	91	Yes	36	N/A	N/A	22A	10600	Female	ERS686211	ERR997697
N/A	3662	9	91	No	34	N/A	N/A	N/A	N/A	Female	N/A	N/A
16453_2#41	3829	11	91	Yes	N/A	N/A	N/A	34	1778	Female	ERS686257	ERR984278
16453_2#5	4002	13	91	Yes	34	N/A	N/A	34	1778	Female	ERS686221	ERR984242
N/A	4076	15	91	No	19A	12F	N/A	N/A	N/A	Female	N/A	N/A
N/A	4172	17	91	No	11A	N/A	N/A	N/A	N/A	Female	N/A	N/A
16399_7#49	4245	19	91	Yes	6A	N/A	N/A	6A	913	Female	ERS686183	ERR997670
Culture-negative	4344	21	91	Culture-negative	Culture-negative	Culture-negative	Culture-negative	Culture-negative	Culture-negative	Female	N/A	N/A
16399_6#74	4459	23	91	Yes	9F	N/A	N/A	9L	4108	Female	ERS686119	ERR997615
Culture-negative	4807	25	91	Culture-negative	Culture-negative	Culture-negative	Culture-negative	Culture-negative	Culture-negative	Female	N/A	N/A
16453_2#33	4822	27	91	Yes	9N	N/A	N/A	9L	4108	Female	ERS686249	ERR984270
Culture-negative	4904	35	91	Culture-negative	Culture-negative	Culture-negative	Culture-negative	Culture-negative	Culture-negative	Female	N/A	N/A
21523_1#64	5034	43	91	Yes	3	6A	N/A	16F	3407	Female	ERS1813533	ERR2089246
Culture-negative	5144	52	91	Culture-negative	Culture-negative	Culture-negative	Culture-negative	Culture-negative	Culture-negative	Female	N/A	N/A
Culture-negative	3248	1	92	Culture-negative	Culture-negative	Culture-negative	Culture-negative	Culture-negative	Culture-negative	Male	N/A	N/A
Culture-negative	3426	3	92	Culture-negative	Culture-negative	Culture-negative	Culture-negative	Culture-negative	Culture-negative	Male	N/A	N/A
16399_6#2	3364	5	92	Yes	23B	N/A	N/A	23B	5706	Male	ERS686041	ERR997543
16399_6#65	3584	7	92	Yes	35B	23B	N/A	23B	5706	Male	ERS686106	ERR997606
16399_6#45	3624	9	92	Yes	23B	N/A	N/A	23B	5706	Male	ERS686086	ERR997586
Culture-negative	3713	11	92	Culture-negative	Culture-negative	Culture-negative	Culture-negative	Culture-negative	Culture-negative	Male	N/A	N/A
16399_5#39	4021	13	92	Yes	23B	17F	N/A	23B	5706	Male	ERS686174	ERR997500
16399_7#38	4095	15	92	Yes	9L	23B	N/A	23B	5706	Male	ERS686166	ERR997659
17428_8#155	4192	17	92	Yes	23F	N/A	N/A	23B	5706	Male	ERS719628	ERR1106778
17428_8#117	4260	19	92	Yes	19A	N/A	N/A	19A	847	Male	ERS719590	ERR1106740
Culture-negative	4357	21	92	Culture-negative	Culture-negative	Culture-negative	Culture-negative	Culture-negative	Culture-negative	Male	N/A	N/A
19183_3#16	4476	23	92	Yes	19A	N/A	N/A	19A	12191	Male	ERS745516	ERR1430814
N/A	4756	25	92	No	19A	N/A	N/A	N/A	N/A	Male	N/A	N/A
21523_1#164	4836	27	92	Yes	19A	N/A	N/A	19A	847	Male	ERS1813633	ERR2089346
17428_8#124	4981	35	92	Yes	19A	N/A	N/A	19A	847	Male	ERS719597	ERR1106747
17428_8#130	5042	43	92	Yes	19F	N/A	N/A	19A	847	Male	ERS719603	ERR1106753
21523_1#51	5152	52	92	Yes	19A	N/A	N/A	19A	847	Male	ERS1813521	ERR2089233
Culture-negative	3339	1	93	Culture-negative	Culture-negative	Culture-negative	Culture-negative	Culture-negative	Culture-negative	Male	N/A	N/A
Culture-negative	3363	3	93	Culture-negative	Culture-negative	Culture-negative	Culture-negative	Culture-negative	Culture-negative	Male	N/A	N/A
Culture-negative	3583	5	93	Culture-negative	Culture-negative	Culture-negative	Culture-negative	Culture-negative	Culture-negative	Male	N/A	N/A
Culture-negative	3623	7	93	Culture-negative	Culture-negative	Culture-negative	Culture-negative	Culture-negative	Culture-negative	Male	N/A	N/A
Culture-negative	3712	9	93	Culture-negative	Culture-negative	Culture-negative	Culture-negative	Culture-negative	Culture-negative	Male	N/A	N/A
N/A	4022	11	93	No	9L	N/A	N/A	N/A	N/A	Male	N/A	N/A
N/A	4186	13	93	No	9L	N/A	N/A	N/A	N/A	Male	N/A	N/A
17794_8#25	4190	15	93	Yes	19A	N/A	N/A	6A	10899	Male	ERS719777	ERR1192036
17794_7#103	4327	17	93	Yes	9N	N/A	N/A	9L	4108	Male	ERS719679	ERR1191925
Culture-negative	4477	21	93	Culture-negative	Culture-negative	Culture-negative	Culture-negative	Culture-negative	Culture-negative	Male	N/A	N/A
Culture-negative	4788	23	93	Culture-negative	Culture-negative	Culture-negative	Culture-negative	Culture-negative	Culture-negative	Male	N/A	N/A
Culture-negative	4834	25	93	Culture-negative	Culture-negative	Culture-negative	Culture-negative	Culture-negative	Culture-negative	Male	N/A	N/A
N/A	4766	27	93	No	34	N/A	N/A	N/A	N/A	Male	N/A	N/A
14520_5#11	5006	35	93	Yes	9L	N/A	N/A	9L	4108	Male	ERS524968	ERR730244
16399_7#14	5066	43	93	Yes	9N	N/A	N/A	9L	4108	Male	ERS686140	ERR997635
14520_6#3	5159	52	93	Yes	6A	19A	N/A	9L	4108	Male	ERS524984	ERR730331
Culture-negative	3480	1	94	Culture-negative	Culture-negative	Culture-negative	Culture-negative	Culture-negative	Culture-negative	Male	N/A	N/A
Culture-negative	3654	3	94	Culture-negative	Culture-negative	Culture-negative	Culture-negative	Culture-negative	Culture-negative	Male	N/A	N/A
N/A	3831	5	94	No	18C	N/A	N/A	N/A	N/A	Male	N/A	N/A
16453_2#10	4004	7	94	Yes	35B	N/A	N/A	9L	4108	Male	ERS686226	ERR984247
N/A	4080	9	94	No	6A	9L	N/A	N/A	N/A	Male	N/A	N/A
N/A	4171	11	94	No	18C	N/A	N/A	N/A	N/A	Male	N/A	N/A
Culture-negative	4246	13	94	Culture-negative	Culture-negative	Culture-negative	Culture-negative	Culture-negative	Culture-negative	Male	N/A	N/A
16453_2#45	4345	15	94	Yes	9A	N/A	N/A	9L	4108	Male	ERS686261	ERR984282
Culture-negative	4462	17	94	Culture-negative	Culture-negative	Culture-negative	Culture-negative	Culture-negative	Culture-negative	Male	N/A	N/A
Culture-negative	4806	19	94	Culture-negative	Culture-negative	Culture-negative	Culture-negative	Culture-negative	Culture-negative	Male	N/A	N/A
16453_2#42	4821	21	94	Yes	9L	N/A	N/A	19A	4029	Male	ERS686258	ERR984279
N/A	4772	23	94	No	9N	N/A	N/A	N/A	N/A	Male	N/A	N/A
Culture-negative	4966	25	94	Culture-negative	Culture-negative	Culture-negative	Culture-negative	Culture-negative	Culture-negative	Male	N/A	N/A
16399_7#28	4580	27	94	Yes	15B/C	N/A	N/A	15B/C	910	Male	ERS686155	ERR997649
14520_4#68	4912	35	94	Yes	41A	N/A	N/A	38	11756	Male	ERS524930	ERR730208
16399_7#48	5108	43	94	Yes	19A	N/A	N/A	19A	12292	Male	ERS686182	ERR997669
14520_5#68	4596	52	94	Yes	17F	N/A	N/A	17F	10626	Male	ERS525066	ERR730301
Culture-negative	3632	1	95	Culture-negative	Culture-negative	Culture-negative	Culture-negative	Culture-negative	Culture-negative	Female	N/A	N/A
Culture-negative	3832	3	95	Culture-negative	Culture-negative	Culture-negative	Culture-negative	Culture-negative	Culture-negative	Female	N/A	N/A
15873_2#47	4005	5	95	Yes	6A	N/A	N/A	6A	1737	Female	ERS654332	ERR913199
16453_2#32	4079	7	95	Yes	34	N/A	N/A	9L	4108	Female	ERS686248	ERR984269
Culture-negative	4191	9	95	Culture-negative	Culture-negative	Culture-negative	Culture-negative	Culture-negative	Culture-negative	Female	N/A	N/A
17794_7#182	4247	11	95	Yes	6A	8	N/A	9L	4108	Female	ERS719814	ERR1192004
15873_3#63	4346	13	95	Yes	6A	N/A	N/A	6A	1737	Female	ERS654451	ERR913297
14520_5#90	4461	15	95	Yes	9L	N/A	N/A	6A	1737	Female	ERS525107	ERR730323
Culture-negative	4809	17	95	Culture-negative	Culture-negative	Culture-negative	Culture-negative	Culture-negative	Culture-negative	Female	N/A	N/A
14520_5#63	4818	19	95	Yes	9N	N/A	N/A	9L	4108	Female	ERS525056	ERR730296
14520_5#51	4773	21	95	Yes	9N	N/A	N/A	9L	4108	Female	ERS525033	ERR730284
14520_5#27	4968	23	95	Yes	9L	N/A	N/A	9L	4108	Female	ERS524989	ERR730260
15873_5#5	4582	25	95	Yes	14	N/A	N/A	9L	4108	Female	ERS654282	ERR913401
15873_3#49	4906	27	95	Yes	9L	N/A	N/A	9L	4108	Female	ERS654433	ERR913283
14520_6#5	5041	35	95	Yes	9L	N/A	N/A	9L	4108	Female	ERS524988	ERR730333
14520_5#29	5143	43	95	Yes	9L	N/A	N/A	34	4832	Female	ERS524992	ERR730262
21523_1#141	4610	52	95	Yes	9L	N/A	N/A	9L	4108	Female	ERS1813610	ERR2089323
Culture-negative	3061	1	96	Culture-negative	Culture-negative	Culture-negative	Culture-negative	Culture-negative	Culture-negative	Male	N/A	N/A
Culture-negative	3155	3	96	Culture-negative	Culture-negative	Culture-negative	Culture-negative	Culture-negative	Culture-negative	Male	N/A	N/A
Culture-negative	3228	5	96	Culture-negative	Culture-negative	Culture-negative	Culture-negative	Culture-negative	Culture-negative	Male	N/A	N/A
16399_6#8	3206	7	96	Yes	6B	19A	N/A	6B	11762	Male	ERS686047	ERR997549
16399_6#13	3409	9	96	Yes	6B	N/A	N/A	6B	11762	Male	ERS686052	ERR997554
16399_6#10	3273	11	96	Yes	6B	N/A	N/A	6B	11762	Male	ERS686049	ERR997551
Culture-negative	3552	13	96	Culture-negative	Culture-negative	Culture-negative	Culture-negative	Culture-negative	Culture-negative	Male	N/A	N/A
21523_1#88	3689	15	96	Yes	6B	N/A	N/A	6B	11762	Male	ERS1813557	ERR2089270
17794_7#93	3871	17	96	Yes	6B	N/A	N/A	6B	11762	Male	ERS719669	ERR1191915
16399_6#48	4134	19	96	Yes	19A	N/A	N/A	19A	10542	Male	ERS686089	ERR997589
17794_7#38	4165	21	96	Yes	19A	N/A	N/A	15B/C	4033	Male	ERS719886	ERR1191860
Culture-negative	4265	23	96	Culture-negative	Culture-negative	Culture-negative	Culture-negative	Culture-negative	Culture-negative	Male	N/A	N/A
17428_8#163	4291	25	96	Yes	19A	N/A	N/A	19A	10542	Male	ERS719636	ERR1106786
21523_1#159	4427	27	96	Yes	9L	N/A	N/A	9L	1735	Male	ERS1813628	ERR2089341
Culture-negative	4519	35	96	Culture-negative	Culture-negative	Culture-negative	Culture-negative	Culture-negative	Culture-negative	Male	N/A	N/A
17428_8#122	5008	43	96	Yes	23A	N/A	N/A	23A	7336	Male	ERS719595	ERR1106745
17428_8#168	5064	52	96	Yes	6A	N/A	N/A	6A	5734	Male	ERS719641	ERR1106791
Culture-negative	3211	1	97	Culture-negative	Culture-negative	Culture-negative	Culture-negative	Culture-negative	Culture-negative	Male	N/A	N/A
21523_1#122	3205	3	97	Yes	14	N/A	N/A	14	915~	Male	ERS1813591	ERR2089304
14520_4#90	3406	5	97	Yes	14	N/A	N/A	14	915	Male	ERS524952	ERR730228
16399_6#5	3272	7	97	Yes	14	N/A	N/A	14	915	Male	ERS686044	ERR997546
15873_3#33	3553	9	97	Yes	14	N/A	N/A	14	915	Male	ERS654416	ERR913267
15873_2#54	3697	11	97	Yes	14	N/A	N/A	14	915	Male	ERS654340	ERR913206
15873_2#50	3873	13	97	Yes	14	N/A	N/A	14	915	Male	ERS654335	ERR913202
16399_6#19	4132	15	97	Yes	14	N/A	N/A	14	915	Male	ERS686059	ERR997560
16399_5#1	4097	17	97	Yes	14	N/A	N/A	14	915	Male	ERS685978	ERR997462
17794_7#113	4310	21	97	Yes	19F	N/A	N/A	19F	925	Male	ERS719689	ERR1191935
17428_8#151	4430	23	97	Yes	14	N/A	N/A	14	915	Male	ERS719624	ERR1106774
14520_5#21	4721	25	97	Yes	10F	N/A	N/A	14	915	Male	ERS524978	ERR730254
14520_4#87	4534	27	97	Yes	14	N/A	N/A	14	915	Male	ERS524949	ERR730226
14520_5#2	4944	35	97	Yes	19A	N/A	N/A	19A	10542	Male	ERS524959	ERR730235
15873_2#62	5023	43	97	Yes	19A	N/A	N/A	19A	10542	Male	ERS654348	ERR913214
14520_5#18	5129	52	97	Yes	19A	N/A	N/A	19A	10542	Male	ERS524975	ERR730251
Culture-negative	3258	1	98	Culture-negative	Culture-negative	Culture-negative	Culture-negative	Culture-negative	Culture-negative	Female	N/A	N/A
Culture-negative	3410	3	98	Culture-negative	Culture-negative	Culture-negative	Culture-negative	Culture-negative	Culture-negative	Female	N/A	N/A
Culture-negative	3422	5	98	Culture-negative	Culture-negative	Culture-negative	Culture-negative	Culture-negative	Culture-negative	Female	N/A	N/A
Culture-negative	3665	7	98	Culture-negative	Culture-negative	Culture-negative	Culture-negative	Culture-negative	Culture-negative	Female	N/A	N/A
16399_5#37	3851	9	98	Yes	NT	N/A	N/A	34	1778	Female	ERS686169	ERR997498
15873_5#9	3968	11	98	Yes	19A	N/A	N/A	19A	10542	Female	ERS654303	ERR913405
16399_7#41	4046	13	98	Yes	39	11A	N/A	19A	10542	Female	ERS686171	ERR997662
15873_5#12	4274	17	98	Yes	19A	N/A	N/A	19A	10542	Female	ERS654329	ERR913408
Culture-negative	3487	19	98	Culture-negative	Culture-negative	Culture-negative	Culture-negative	Culture-negative	Culture-negative	Female	N/A	N/A
N/A	4412	21	98	No	19A	N/A	N/A	N/A	N/A	Female	N/A	N/A
Culture-negative	4731	23	98	Culture-negative	Culture-negative	Culture-negative	Culture-negative	Culture-negative	Culture-negative	Female	N/A	N/A
Culture-negative	4824	25	98	Culture-negative	Culture-negative	Culture-negative	Culture-negative	Culture-negative	Culture-negative	Female	N/A	N/A
14520_5#66	4505	27	98	Yes	11A	N/A	N/A	11A	5902	Female	ERS525062	ERR730299
Culture-negative	4993	35	98	Culture-negative	Culture-negative	Culture-negative	Culture-negative	Culture-negative	Culture-negative	Female	N/A	N/A
14520_4#66	5058	43	98	Yes	11F	N/A	N/A	11A	5902	Female	ERS524928	ERR730206
14520_5#84	5158	52	98	Yes	19F	N/A	N/A	6A	5734	Female	ERS525096	ERR730317
Culture-negative	3415	1	99	Culture-negative	Culture-negative	Culture-negative	Culture-negative	Culture-negative	Culture-negative	Male	N/A	N/A
Culture-negative	3425	3	99	Culture-negative	Culture-negative	Culture-negative	Culture-negative	Culture-negative	Culture-negative	Male	N/A	N/A
Culture-negative	3786	5	99	Culture-negative	Culture-negative	Culture-negative	Culture-negative	Culture-negative	Culture-negative	Male	N/A	N/A
15873_3#26	3703	7	99	Yes	3	N/A	N/A	6A	1737	Male	ERS654407	ERR913260
16399_5#8	3947	9	99	Yes	6A	N/A	N/A	6A	1737	Male	ERS685997	ERR997469
17794_7#137	4045	11	99	Yes	39	N/A	N/A	11A	5902	Male	ERS719720	ERR1191959
15873_3#57	4154	13	99	Yes	6A	N/A	N/A	6A	1737	Male	ERS654443	ERR913291
15873_2#16	4275	15	99	Yes	6A	N/A	N/A	6A	1737	Male	ERS654296	ERR913168
Culture-negative	3489	17	99	Culture-negative	Culture-negative	Culture-negative	Culture-negative	Culture-negative	Culture-negative	Male	N/A	N/A
21523_1#115	4411	19	99	Yes	19A	N/A	N/A	19A	10542	Male	ERS1813583	ERR2089297
N/A	4729	21	99	No	19A	N/A	N/A	N/A	N/A	Male	N/A	N/A
Culture-negative	4548	23	99	Culture-negative	Culture-negative	Culture-negative	Culture-negative	Culture-negative	Culture-negative	Male	N/A	N/A
14520_5#43	4501	25	99	Yes	19A	N/A	N/A	19A	10542	Male	ERS525019	ERR730276
15873_5#13	4855	27	99	Yes	19A	N/A	N/A	19A	10542	Male	ERS654338	ERR913409
Culture-negative	5014	35	99	Culture-negative	Culture-negative	Culture-negative	Culture-negative	Culture-negative	Culture-negative	Male	N/A	N/A
14520_4#82	5073	43	99	Yes	35B	N/A	N/A	35D	3329	Male	ERS524944	ERR730221
15873_2#23	5163	52	99	Yes	34	N/A	N/A	34	10963	Male	ERS654305	ERR913175
Culture-negative	3005	1	100	Culture-negative	Culture-negative	Culture-negative	Culture-negative	Culture-negative	Culture-negative	Female	N/A	N/A
15873_4#64	3015	3	100	Yes	19A	N/A	N/A	19A	10542	Female	ERS654568	ERR913379
15873_5#79	3046	5	100	Yes	19A	N/A	N/A	19A	10542	Female	ERS654595	ERR913475
15873_4#68	3089	7	100	Yes	6A	19A	N/A	19A	10542	Female	ERS654575	ERR913383
Culture-negative	3071	9	100	Culture-negative	Culture-negative	Culture-negative	Culture-negative	Culture-negative	Culture-negative	Female	N/A	N/A
Culture-negative	3139	11	100	Culture-negative	Culture-negative	Culture-negative	Culture-negative	Culture-negative	Culture-negative	Female	N/A	N/A
15873_3#50	3213	13	100	Yes	19A	N/A	N/A	19A	10542	Female	ERS654434	ERR913284
Culture-negative	3255	15	100	Culture-negative	Culture-negative	Culture-negative	Culture-negative	Culture-negative	Culture-negative	Female	N/A	N/A
Culture-negative	3413	17	100	Culture-negative	Culture-negative	Culture-negative	Culture-negative	Culture-negative	Culture-negative	Female	N/A	N/A
15873_3#56	3530	19	100	Yes	6A	13	N/A	13	5647	Female	ERS654442	ERR913290
15873_3#60	3784	21	100	Yes	6A	13	N/A	6A	1737	Female	ERS654446	ERR913294
15873_2#13	3702	23	100	Yes	13	N/A	N/A	13	5647	Female	ERS654293	ERR913165
17794_7#12	4065	25	100	Yes	13	N/A	N/A	13	5647	Female	ERS719732	ERR1191834
15873_4#4	3999	27	100	Yes	NT	N/A	N/A	NT	344	Female	ERS654478	ERR913319
14520_5#22	4490	35	100	Yes	6A	N/A	N/A	6A	1737	Female	ERS524979	ERR730255
15873_2#45	4964	43	100	Yes	19A	N/A	N/A	NT	344	Female	ERS654330	ERR913197
Culture-negative	5016	52	100	Culture-negative	Culture-negative	Culture-negative	Culture-negative	Culture-negative	Culture-negative	Female	N/A	N/A
N/A	3088	1	101	No	NT	N/A	N/A	N/A	N/A	Female	N/A	N/A
14520_4#23	3070	3	101	Yes	39	N/A	N/A	39	6040	Female	ERS524883	ERR730163
16399_7#58	3182	5	101	Yes	39	N/A	N/A	39	6040	Female	ERS686192	ERR997679
15873_2#55	3192	7	101	Yes	39	N/A	N/A	39	6040	Female	ERS654341	ERR913207
15873_2#12	3257	9	101	Yes	39	N/A	N/A	39	6040	Female	ERS654291	ERR913164
15873_3#7	3408	11	101	Yes	39	N/A	N/A	39	6040	Female	ERS654385	ERR913241
14520_4#17	3431	13	101	Yes	21	N/A	N/A	39	6040	Female	ERS524877	ERR730157
16399_6#80	3668	15	101	Yes	39	N/A	N/A	39	6040	Female	ERS686125	ERR997621
15873_3#67	3852	17	101	Yes	NT	N/A	N/A	13	11720	Female	ERS654455	ERR913301
N/A	4042	21	101	No	11A	N/A	N/A	N/A	N/A	Female	N/A	N/A
N/A	4182	23	101	No	19A	39	N/A	N/A	N/A	Female	N/A	N/A
15873_3#44	4277	25	101	Yes	39	N/A	N/A	39	6040	Female	ERS654428	ERR913278
15873_2#82	3492	27	101	Yes	39	N/A	N/A	39	6040	Female	ERS654373	ERR913234
15873_5#27	4502	35	101	Yes	39	N/A	N/A	39	6040	Female	ERS654415	ERR913423
15873_5#30	5001	43	101	Yes	6A	N/A	N/A	6A	913	Female	ERS654439	ERR913426
14520_5#13	5062	52	101	Yes	6A	N/A	N/A	6A	913	Female	ERS524970	ERR730246
Culture-negative	3138	1	102	Culture-negative	Culture-negative	Culture-negative	Culture-negative	Culture-negative	Culture-negative	Male	N/A	N/A
Culture-negative	3214	3	102	Culture-negative	Culture-negative	Culture-negative	Culture-negative	Culture-negative	Culture-negative	Male	N/A	N/A
Culture-negative	3256	5	102	Culture-negative	Culture-negative	Culture-negative	Culture-negative	Culture-negative	Culture-negative	Male	N/A	N/A
16399_6#46	3405	7	102	Yes	6A	N/A	N/A	6A	913	Male	ERS686087	ERR997587
16399_6#18	3430	9	102	Yes	6A	N/A	N/A	6A	913	Male	ERS686057	ERR997559
16399_6#47	3667	11	102	Yes	6A	N/A	N/A	6A	913	Male	ERS686088	ERR997588
16399_6#34	3853	13	102	Yes	6A	N/A	N/A	6A	913	Male	ERS686075	ERR997575
16399_6#25	3927	15	102	Yes	6A	N/A	N/A	6A	913	Male	ERS686065	ERR997566
17428_8#189	4044	17	102	Yes	6A	N/A	N/A	6A	913	Male	ERS719662	ERR1106812
21523_1#123	4179	19	102	Yes	16F	N/A	N/A	16F	766~	Male	ERS1813592	ERR2089305
17794_8#46	4276	21	102	Yes	6A	16F	N/A	6A	913	Male	ERS719831	ERR1192057
17794_8#95	3490	23	102	Yes	6A	N/A	N/A	6A	913	Male	ERS719901	ERR1192106
17428_8#172	4415	25	102	Yes	6A	N/A	N/A	6A	913	Male	ERS719645	ERR1106795
17794_7#131	4727	27	102	Yes	19A	N/A	N/A	19A	847	Male	ERS719708	ERR1191953
17428_8#138	4878	35	102	Yes	19A	N/A	N/A	19A	847	Male	ERS719611	ERR1106761
17428_8#159	4914	43	102	Yes	19A	N/A	N/A	19A	847	Male	ERS719632	ERR1106782
21523_1#169	5107	52	102	Yes	19A	21	N/A	21	5103	Male	ERS1813638	ERR2089351
