# Supplementary material for: Within-host microevolution of Streptococcus pneumoniae is rapid and adaptive during natural colonisation
Source: Nat Commun. 2020 Jul 10;11:3442. doi: 10.1038/s41467-020-17327-w (PMC7351774; doi:10.1038/s41467-020-17327-w)
Supplement: Supplementary file 6 — Supplementary Data 2 [file 41467_2020_17327_MOESM6_ESM.xlsx]

## Sheet: Sheet1
Lane ID	Sample ID	Sampling time (week post-birth)	Subject ID	Whole genome sequencing	Sequence type (ST)	Sex	Sample accession (ENA)	Lane accession (ENA)	Serotype from genome data	Serotype from Latex agglutination	EPISODE
15873_5#35	3484	3	1	Yes	917	Male	ERS654468	ERR913431	15A	15A	INF1:15A:1
N/A	3637	5	1	N/A	N/A	Male	N/A	N/A	N/A	15A	INF1:15A:1
15873_2#42	3801	7	1	Yes	917	Male	ERS654326	ERR913194	15A	15A	INF1:15A:1
21523_1#106	4020	9	1	Yes	917	Male	ERS1813571	ERR2089288	15A	15A	INF1:15A:1
16399_5#7	4091	11	1	Yes	917	Male	ERS685992	ERR997468	15A	15A	INF1:15A:1
N/A	4194	13	1	N/A	N/A	Male	N/A	N/A	N/A	15A	INF1:15A:1
N/A	3801	7	1	No	N/A	Male	N/A	N/A	15A	15B/C	INF1:15B/C:1
N/A	4194	13	1	N/A	N/A	Male	N/A	N/A	N/A	19A	INF1:19A:1
15873_3#28	4254	15	1	Yes	847	Male	ERS654409	ERR913262	19A	19A	INF1:19A:1
N/A	4957	27	1	No	N/A	Male	N/A	N/A	6A	19A	INF1:19A:2
N/A	4472	19	1	No	N/A	Male	N/A	N/A	6A	19C	INF1:19C:1
N/A	4091	11	1	No	N/A	Male	N/A	N/A	15A	6A	INF1:6A:1
N/A	4194	13	1	N/A	N/A	Male	N/A	N/A	N/A	6A	INF1:6A:1
N/A	4254	15	1	No	N/A	Male	N/A	N/A	19A	6A	INF1:6A:1
15873_3#1	4352	17	1	Yes	5734	Male	ERS654374	ERR913235	6A	6A	INF1:6A:1
14520_5#67	4472	19	1	Yes	5734	Male	ERS525064	ERR730300	6A	6A	INF1:6A:1
15873_3#35	4831	23	1	Yes	5734	Male	ERS654419	ERR913269	6A	6A	INF1:6A:1
15873_3#79	4767	25	1	Yes	5734	Male	ERS654470	ERR913313	6A	6A	INF1:6A:1
15873_2#53	4957	27	1	Yes	5734	Male	ERS654339	ERR913205	6A	6A	INF1:6A:1
14520_5#55	5084	43	1	Yes	5734	Male	ERS525041	ERR730288	6A	6A	INF1:6A:2
15873_2#78	4586	52	1	Yes	5734	Male	ERS654366	ERR913230	6A	6A	INF1:6A:3
N/A	3350	1	1	No	N/A	Male	N/A	N/A	NEG	NEG	NEG
N/A	4793	21	1	No	N/A	Male	N/A	N/A	NEG	NEG	NEG
N/A	4565	35	1	No	N/A	Male	N/A	N/A	NEG	NEG	NEG
N/A	5084	43	1	No	N/A	Male	N/A	N/A	6A	NT	INF1:NT:1
N/A	3040	5	2	No	N/A	Female	N/A	N/A	16F	11A	INF2:11A:1
16399_6#24	3040	5	2	Yes	3407	Female	ERS686064	ERR997565	16F	16F	INF2:16F:1
N/A	3067	9	2	N/A	N/A	Female	N/A	N/A	N/A	19A	INF2:19A:1
N/A	3011	3	2	N/A	N/A	Female	N/A	N/A	N/A	19F	INF2:19F:1
N/A	3085	7	2	N/A	N/A	Female	N/A	N/A	N/A	19F	INF2:19F:1
14520_4#53	3154	11	2	Yes	179	Female	ERS524915	ERR730193	19F	19F	INF2:19F:1
14520_4#20	3143	13	2	Yes	179	Female	ERS524880	ERR730160	19F	19F	INF2:19F:1
N/A	4056	27	2	N/A	N/A	Female	N/A	N/A	N/A	23B	INF2:23B:1
14520_4#36	3203	15	2	Yes	913	Female	ERS524897	ERR730176	6A	6A	INF2:6A:1
16453_2#26	3388	19	2	Yes	913	Female	ERS686242	ERR984263	6A	6A	INF2:6A:1
16453_2#50	3558	21	2	Yes	913	Female	ERS686266	ERR984287	6A	6A	INF2:6A:1
16399_7#64	3690	23	2	Yes	913	Female	ERS686199	ERR997685	6A	6A	INF2:6A:1
16453_2#61	4377	35	2	Yes	913	Female	ERS686278	ERR984298	6A	6A	INF2:6A:2
16453_2#55	5003	52	2	Yes	12801	Female	ERS686271	ERR984292	7B	7B	INF2:7B:1
N/A	5003	52	2	No	N/A	Female	N/A	N/A	7B	7F	INF2:7F:1
N/A	2000	43	2	No	N/A	Female	N/A	N/A	NEG	NEG	NEG
17794_8#75	5052	52	3	Yes	5902	Female	ERS719872	ERR1192086	11A	11A	INF3:11A:1
N/A	3946	19	3	No	N/A	Female	N/A	N/A	15B/C	15A	INF3:15A:1
16453_2#60	3153	5	3	Yes	910	Female	ERS686276	ERR984297	15B/C	15B/C	INF3:15B/C:1
14520_4#39	3191	7	3	Yes	910	Female	ERS524900	ERR730179	15B/C	15B/C	INF3:15B/C:1
14520_4#34	3204	9	3	Yes	910	Female	ERS524895	ERR730174	15B/C	15B/C	INF3:15B/C:1
16399_5#34	3404	11	3	Yes	910	Female	ERS686143	ERR997495	15B/C	15B/C	INF3:15B/C:1
17794_7#112	3557	15	3	Yes	910	Female	ERS719688	ERR1191934	15B/C	15B/C	INF3:15B/C:1
16399_7#67	3946	19	3	Yes	910	Female	ERS686202	ERR997688	15B/C	15B/C	INF3:15B/C:1
16453_2#24	4306	27	3	Yes	910	Female	ERS686240	ERR984261	15B/C	15B/C	INF3:15B/C:1
14520_4#77	4491	35	3	Yes	910	Female	ERS524939	ERR730217	15B/C	15B/C	INF3:15B/C:1
16399_7#54	4978	43	3	Yes	910	Female	ERS686188	ERR997675	17F	17F	INF3:17F:1
N/A	3390	13	3	No	N/A	Female	N/A	N/A	6A	19A	INF3:19A:1
N/A	4060	21	3	N/A	N/A	Female	N/A	N/A	N/A	19A	INF3:19A:2
N/A	4978	43	3	No	N/A	Female	N/A	N/A	17F	19A	INF3:19A:3
N/A	3946	19	3	No	N/A	Female	N/A	N/A	15B/C	34	INF3:34:1
N/A	4060	21	3	N/A	N/A	Female	N/A	N/A	N/A	34	INF3:34:1
N/A	3090	3	3	N/A	N/A	Female	N/A	N/A	N/A	6A	INF3:6A:1
16453_2#25	3390	13	3	Yes	913	Female	ERS686241	ERR984262	6A	6A	INF3:6A:2
N/A	4215	25	3	No	N/A	Female	N/A	N/A	NEG	NEG	NEG
N/A	3086	1	3	N/A	N/A	Female	N/A	N/A	N/A	NT	INF3:NT:1
N/A	3131	5	4	N/A	N/A	Male	N/A	N/A	N/A	13	INF4:13:1
N/A	3568	15	4	No	N/A	Male	N/A	N/A	23B	14	INF4:14:1
16399_6#55	3612	17	4	Yes	63	Male	ERS686096	ERR997596	14	14	INF4:14:1
N/A	3933	21	4	No	N/A	Male	N/A	N/A	NT	14	INF4:14:1
N/A	3147	7	4	N/A	N/A	Male	N/A	N/A	N/A	15A	INF4:15A:1
N/A	4157	25	4	No	N/A	Male	N/A	N/A	19F	15B/C	INF4:15B/C:1
19183_3#21	4250	27	4	Yes	4033	Male	ERS745521	ERR1430819	15B/C	15B/C	INF4:15B/C:1
17428_8#160	4833	35	4	Yes	4033	Male	ERS719633	ERR1106783	15B/C	15B/C	INF4:15B/C:1
16399_5#41	3994	23	4	Yes	3407	Male	ERS686176	ERR997502	16F	16F	INF4:16F:1
N/A	4976	43	4	No	N/A	Male	N/A	N/A	19A	16F	INF4:16F:2
17428_8#119	4976	43	4	Yes	847	Male	ERS719592	ERR1106742	19A	19A	INF4:19A:1
17794_7#39	5036	52	4	Yes	847	Male	ERS719887	ERR1191861	19A	19A	INF4:19A:2
17794_7#41	4157	25	4	Yes	5702	Male	ERS719889	ERR1191863	19F	19F	INF4:19F:1
16399_6#32	3456	13	4	Yes	5706	Male	ERS686073	ERR997573	23B	23B	INF4:23B:1
16399_6#36	3568	15	4	Yes	5706	Male	ERS686077	ERR997577	23B	23B	INF4:23B:1
N/A	3054	3	4	N/A	N/A	Male	N/A	N/A	N/A	34	INF4:34:1
N/A	3033	9	4	N/A	N/A	Male	N/A	N/A	N/A	47	INF4:47:1
N/A	3048	1	4	No	N/A	Male	N/A	N/A	NEG	NEG	NEG
N/A	3307	11	4	No	N/A	Male	N/A	N/A	NEG	NEG	NEG
N/A	3837	19	4	No	N/A	Male	N/A	N/A	NEG	NEG	NEG
16399_5#2	3933	21	4	Yes	11729	Male	ERS685984	ERR997463	NT	NT	INF4:NT:1
N/A	3994	23	4	No	N/A	Male	N/A	N/A	16F	NT	INF4:NT:1
21523_1#118	3446	11	5	Yes	241	Male	ERS1813586	ERR2089300	18A	18A	INF5:18A:1
17428_8#152	4986	43	5	Yes	847	Male	ERS719625	ERR1106775	19A	19A	INF5:19A:1
21523_1#165	5048	52	5	Yes	847	Male	ERS1813634	ERR2089347	19A	19A	INF5:19A:2
N/A	3594	15	5	No	N/A	Male	N/A	N/A	34	19F	INF5:19F:1
N/A	3818	17	5	No	N/A	Male	N/A	N/A	34	19F	INF5:19F:1
N/A	3468	13	5	No	N/A	Male	N/A	N/A	34	3	INF5:3:1
15873_4#78	3135	5	5	Yes	7319	Male	ERS654587	ERR913393	34	34	INF5:34:1
16399_6#44	3198	7	5	Yes	7319	Male	ERS686085	ERR997585	34	34	INF5:34:1
N/A	3297	9	5	N/A	N/A	Male	N/A	N/A	N/A	34	INF5:34:1
N/A	3446	11	5	No	N/A	Male	N/A	N/A	18A	34	INF5:34:1
21523_1#87	3468	13	5	Yes	7319	Male	ERS1813556	ERR2089269	34	34	INF5:34:1
17794_8#16	3594	15	5	Yes	7319	Male	ERS719760	ERR1192027	34	34	INF5:34:1
16453_2#59	3818	17	5	Yes	7319	Male	ERS686275	ERR984296	34	34	INF5:34:1
21523_1#98	3922	19	5	Yes	7319	Male	ERS1813564	ERR2089280	34	34	INF5:34:1
17794_8#98	4150	23	5	Yes	7319	Male	ERS719904	ERR1192109	34	34	INF5:34:1
17794_7#100	4216	25	5	Yes	7319	Male	ERS719676	ERR1191922	34	34	INF5:34:1
17428_8#120	4334	27	5	Yes	7319	Male	ERS719593	ERR1106743	34	34	INF5:34:1
19183_3#10	4842	35	5	Yes	7319	Male	ERS745510	ERR1430808	34	34	INF5:34:1
N/A	3198	7	5	No	N/A	Male	N/A	N/A	34	35	INF5:35:1
N/A	3297	9	5	N/A	N/A	Male	N/A	N/A	N/A	47	INF5:47:1
N/A	4842	35	5	No	N/A	Male	N/A	N/A	34	47	INF5:47:2
N/A	4334	27	5	No	N/A	Male	N/A	N/A	34	6A	INF5:6A:1
N/A	4216	25	5	No	N/A	Male	N/A	N/A	34	8	INF5:8:1
N/A	3100	1	5	No	N/A	Male	N/A	N/A	NEG	NEG	NEG
N/A	3144	3	5	No	N/A	Male	N/A	N/A	NEG	NEG	NEG
N/A	3989	21	5	No	N/A	Male	N/A	N/A	NEG	NEG	NEG
17794_7#5	3984	17	6	Yes	3407	Male	ERS719826	ERR1191827	16F	16F	INF6:16F:1
N/A	4331	23	6	N/A	N/A	Male	N/A	N/A	N/A	16F	INF6:16F:2
16399_7#34	4440	25	6	Yes	3407	Male	ERS686162	ERR997655	16F	16F	INF6:16F:2
14520_5#39	4752	27	6	Yes	3407	Male	ERS525011	ERR730272	16F	16F	INF6:16F:2
21523_1#150	4951	35	6	Yes	3407	Male	ERS1813619	ERR2089332	16F	16F	INF6:16F:2
14520_4#75	5096	52	6	Yes	3407	Male	ERS524937	ERR730215	16F	16F	INF6:16F:3
17794_7#125	3919	15	6	Yes	4029	Male	ERS719702	ERR1191947	19A	19A	INF6:19A:1
N/A	4145	19	6	N/A	N/A	Male	N/A	N/A	N/A	21	INF6:21:1
N/A	3919	15	6	No	N/A	Male	N/A	N/A	19A	40	INF6:40:1
N/A	4440	25	6	No	N/A	Male	N/A	N/A	16F	6A	INF6:6A:1
N/A	3136	1	6	No	N/A	Male	N/A	N/A	NEG	NEG	NEG
N/A	3196	3	6	No	N/A	Male	N/A	N/A	NEG	NEG	NEG
N/A	3299	5	6	No	N/A	Male	N/A	N/A	NEG	NEG	NEG
N/A	3444	7	6	No	N/A	Male	N/A	N/A	NEG	NEG	NEG
N/A	3465	9	6	No	N/A	Male	N/A	N/A	NEG	NEG	NEG
N/A	3592	11	6	No	N/A	Male	N/A	N/A	NEG	NEG	NEG
N/A	4938	43	6	No	N/A	Male	N/A	N/A	NEG	NEG	NEG
16453_2#38	3630	13	6	Yes	11729	Male	ERS686254	ERR984275	NT	NT	INF6:NT:1
N/A	4217	21	6	N/A	N/A	Male	N/A	N/A	N/A	NT	INF6:NT:2
21523_1#121	4222	21	7	Yes	11776	Female	ERS1813590	ERR2089303	15B/C	15B/C	INF7:15B/C:1
N/A	4321	23	7	No	N/A	Female	N/A	N/A	22A	15B/C	INF7:15B/C:1
21523_1#135	4441	25	7	Yes	11776	Female	ERS1813604	ERR2089317	15B/C	15B/C	INF7:15B/C:1
17428_8#147	4751	27	7	Yes	4033	Female	ERS719620	ERR1106770	15B/C	15B/C	INF7:15B/C:1
N/A	4933	43	7	No	N/A	Female	N/A	N/A	3	17F	INF7:17F:1
21523_1#166	5103	52	7	Yes	847	Female	ERS1813635	ERR2089348	19A	19A	INF7:19A:1
17794_8#91	3464	9	7	Yes	10669	Female	ERS719897	ERR1192102	19F	19F	INF7:19F:1
16399_5#19	3298	5	7	Yes	10600	Female	ERS686013	ERR997480	22A	22A	INF7:22A:1
16399_6#31	3445	7	7	Yes	10600	Female	ERS686071	ERR997572	22A	22A	INF7:22A:1
N/A	3464	9	7	No	N/A	Female	N/A	N/A	19F	22A	INF7:22A:1
N/A	3597	11	7	N/A	N/A	Female	N/A	N/A	N/A	22A	INF7:22A:1
16399_5#61	3816	13	7	Yes	10600	Female	ERS686008	ERR997522	22A	22A	INF7:22A:1
N/A	3924	15	7	N/A	N/A	Female	N/A	N/A	N/A	22A	INF7:22A:1
16399_5#3	3988	17	7	Yes	10600	Female	ERS685985	ERR997464	22A	22A	INF7:22A:1
21523_1#99	4146	19	7	Yes	10600	Female	ERS1813565	ERR2089281	22A	22A	INF7:22A:1
N/A	4222	21	7	No	N/A	Female	N/A	N/A	15B/C	22A	INF7:22A:1
21523_1#149	4321	23	7	Yes	10600	Female	ERS1813618	ERR2089331	22A	22A	INF7:22A:1
N/A	4751	27	7	No	N/A	Female	N/A	N/A	15B/C	22A	INF7:22A:1
N/A	3298	5	7	No	N/A	Female	N/A	N/A	22A	22F	INF7:22F:1
N/A	4441	25	7	No	N/A	Female	N/A	N/A	15B/C	3	INF7:3:1
17794_7#119	4933	43	7	Yes	700	Female	ERS719696	ERR1191941	3	3	INF7:3:2
N/A	5103	52	7	No	N/A	Female	N/A	N/A	19A	3	INF7:3:3
N/A	3445	7	7	No	N/A	Female	N/A	N/A	22A	41	INF7:41:1
N/A	3924	15	7	N/A	N/A	Female	N/A	N/A	N/A	41	INF7:41:2
N/A	3137	1	7	No	N/A	Female	N/A	N/A	NEG	NEG	NEG
N/A	3197	3	7	No	N/A	Female	N/A	N/A	NEG	NEG	NEG
N/A	4949	35	7	No	N/A	Female	N/A	N/A	NEG	NEG	NEG
N/A	5027	43	8	N/A	N/A	Male	N/A	N/A	N/A	14	INF8:14:1
N/A	4436	23	8	No	N/A	Male	N/A	N/A	21	19C	INF8:19C:1
N/A	3983	15	8	N/A	N/A	Male	N/A	N/A	N/A	21	INF8:21:1
N/A	4144	17	8	N/A	N/A	Male	N/A	N/A	N/A	21	INF8:21:1
16399_7#47	4227	19	8	Yes	5103	Male	ERS686181	ERR997668	21	21	INF8:21:1
16399_7#78	4332	21	8	Yes	5103	Male	ERS686214	ERR997699	21	21	INF8:21:1
16399_7#33	4436	23	8	Yes	5103	Male	ERS686161	ERR997654	21	21	INF8:21:1
16399_7#31	4748	25	8	Yes	5103	Male	ERS686158	ERR997652	21	21	INF8:21:1
14520_4#69	4776	27	8	Yes	5103	Male	ERS524931	ERR730209	21	21	INF8:21:1
N/A	4896	35	8	No	N/A	Male	N/A	N/A	4	21	INF8:21:1
N/A	4748	25	8	No	N/A	Male	N/A	N/A	21	23A	INF8:23A:1
19183_3#11	5139	52	8	Yes	7318	Male	ERS745511	ERR1430809	23A	23A	INF8:23A:2
17794_8#86	4896	35	8	Yes	1729	Male	ERS719892	ERR1192097	4	4	INF8:4:1
N/A	3186	1	8	No	N/A	Male	N/A	N/A	NEG	NEG	NEG
N/A	3295	3	8	No	N/A	Male	N/A	N/A	NEG	NEG	NEG
N/A	3451	5	8	No	N/A	Male	N/A	N/A	NEG	NEG	NEG
N/A	3629	11	8	No	N/A	Male	N/A	N/A	NEG	NEG	NEG
N/A	3918	13	8	No	N/A	Male	N/A	N/A	NEG	NEG	NEG
N/A	3590	9	8	N/A	N/A	Male	N/A	N/A	N/A	NT	INF8:NT:1
N/A	5139	52	8	No	N/A	Male	N/A	N/A	23A	NT	INF8:NT:2
N/A	4251	19	9	No	N/A	Female	N/A	N/A	34	14	INF9:14:1
16453_2#35	4826	27	9	Yes	4033	Female	ERS686251	ERR984272	15B/C	15B/C	INF9:15B/C:1
N/A	4159	17	9	N/A	N/A	Female	N/A	N/A	N/A	19A	INF9:19A:1
N/A	3244	1	9	N/A	N/A	Female	N/A	N/A	N/A	20	INF9:20:1
14520_4#18	3614	9	9	Yes	10625	Female	ERS524878	ERR730158	20	20	INF9:20:2
N/A	3996	15	9	N/A	N/A	Female	N/A	N/A	N/A	20	INF9:20:3
16399_7#27	5147	52	9	Yes	5103	Female	ERS686154	ERR997648	21	21	INF9:21:1
14520_4#12	3838	11	9	Yes	7319	Female	ERS524872	ERR730152	34	34	INF9:34:1
N/A	3934	13	9	N/A	N/A	Female	N/A	N/A	N/A	34	INF9:34:1
N/A	3996	15	9	N/A	N/A	Female	N/A	N/A	N/A	34	INF9:34:1
16399_7#66	4251	19	9	Yes	7319	Female	ERS686201	ERR997687	34	34	INF9:34:1
14520_4#8	3499	21	9	Yes	7319	Female	ERS524868	ERR730148	34	34	INF9:34:1
N/A	3499	21	9	No	N/A	Female	N/A	N/A	34	47A	INF9:47A:1
N/A	3838	11	9	No	N/A	Female	N/A	N/A	34	47F	INF9:47F:1
N/A	5037	43	9	N/A	N/A	Female	N/A	N/A	N/A	7A	INF9:7A:1
16453_2#48	4984	35	9	Yes	4104	Female	ERS686264	ERR984285	7C	7C	INF9:7C:1
N/A	3308	3	9	No	N/A	Female	N/A	N/A	NEG	NEG	NEG
N/A	3457	5	9	No	N/A	Female	N/A	N/A	NEG	NEG	NEG
N/A	3569	7	9	No	N/A	Female	N/A	N/A	NEG	NEG	NEG
N/A	4455	23	9	No	N/A	Female	N/A	N/A	NEG	NEG	NEG
N/A	4797	25	9	No	N/A	Female	N/A	N/A	NEG	NEG	NEG
16399_7#61	4749	23	10	Yes	5902	Male	ERS686196	ERR997682	11A	11A	INF10:11A:1
N/A	4841	27	10	No	N/A	Male	N/A	N/A	19A	11A	INF10:11A:1
16399_7#4	5047	43	10	Yes	5647	Male	ERS686129	ERR997625	13	13	INF10:13:1
16399_6#76	5154	52	10	Yes	4033	Male	ERS686121	ERR997617	15B/C	15B/C	INF10:15B/C:1
16399_7#59	4841	27	10	Yes	11691	Male	ERS686194	ERR997680	19A	19A	INF10:19A:1
N/A	4749	23	10	No	N/A	Male	N/A	N/A	11A	19F	INF10:19F:1
16453_2#11	4782	25	10	Yes	925	Male	ERS686227	ERR984248	19F	19F	INF10:19F:1
N/A	4841	27	10	No	N/A	Male	N/A	N/A	19A	19F	INF10:19F:1
17794_7#111	3593	7	10	Yes	5706	Male	ERS719687	ERR1191933	23B	23B	INF10:23B:1
16399_7#51	3817	9	10	Yes	5706	Male	ERS686185	ERR997672	23B	23B	INF10:23B:1
16399_7#45	3923	11	10	Yes	5706	Male	ERS686179	ERR997666	23B	23B	INF10:23B:1
N/A	3986	13	10	N/A	N/A	Male	N/A	N/A	N/A	23B	INF10:23B:1
N/A	4147	15	10	N/A	N/A	Male	N/A	N/A	N/A	23B	INF10:23B:1
N/A	4442	21	10	N/A	N/A	Male	N/A	N/A	N/A	23B	INF10:23B:2
N/A	4841	27	10	No	N/A	Male	N/A	N/A	19A	5	INF10:5:1
N/A	5047	43	10	No	N/A	Male	N/A	N/A	13	6A	INF10:6A:1
N/A	3296	1	10	No	N/A	Male	N/A	N/A	NEG	NEG	NEG
N/A	3452	3	10	No	N/A	Male	N/A	N/A	NEG	NEG	NEG
N/A	3467	5	10	No	N/A	Male	N/A	N/A	NEG	NEG	NEG
N/A	4987	35	10	No	N/A	Male	N/A	N/A	NEG	NEG	NEG
N/A	4750	21	11	No	N/A	Male	N/A	N/A	23B	15B/C	INF11:15B/C:1
21523_1#170	4784	23	11	Yes	4033	Male	ERS1813639	ERR2089352	15B/C	15B/C	INF11:15B/C:1
17428_8#131	4840	25	11	Yes	4033	Male	ERS719604	ERR1106754	15B/C	15B/C	INF11:15B/C:1
17428_8#174	4768	27	11	Yes	4033	Male	ERS719647	ERR1106797	15B/C	15B/C	INF11:15B/C:1
17428_8#121	5009	35	11	Yes	4033	Male	ERS719594	ERR1106744	15B/C	15B/C	INF11:15B/C:1
N/A	5161	52	11	No	N/A	Male	N/A	N/A	38	15B/C	INF11:15B/C:2
16399_5#47	3819	7	11	Yes	5706	Male	ERS685981	ERR997508	23B	23B	INF11:23B:1
16399_6#14	3921	9	11	Yes	5706	Male	ERS686053	ERR997555	23B	23B	INF11:23B:1
16399_5#40	3987	11	11	Yes	5706	Male	ERS686175	ERR997501	23B	23B	INF11:23B:1
17428_8#180	4149	13	11	Yes	5706	Male	ERS719653	ERR1106803	23B	23B	INF11:23B:1
19183_3#23	4220	15	11	Yes	5706	Male	ERS745523	ERR1430821	23B	23B	INF11:23B:1
19183_3#19	4335	17	11	Yes	5706	Male	ERS745519	ERR1430817	23B	23B	INF11:23B:1
N/A	4444	19	11	N/A	N/A	Male	N/A	N/A	N/A	23B	INF11:23B:1
21523_1#84	4750	21	11	Yes	5706	Male	ERS1813553	ERR2089266	23B	23B	INF11:23B:1
N/A	4768	27	11	No	N/A	Male	N/A	N/A	15B/C	23B	INF11:23B:1
17794_8#83	5161	52	11	Yes	11755	Male	ERS719884	ERR1192094	38	38	INF11:38:1
N/A	4149	13	11	No	N/A	Male	N/A	N/A	23B	44	INF11:44:1
N/A	5068	43	11	N/A	N/A	Male	N/A	N/A	N/A	5	INF11:5:1
N/A	3447	1	11	No	N/A	Male	N/A	N/A	NEG	NEG	NEG
N/A	3466	3	11	No	N/A	Male	N/A	N/A	NEG	NEG	NEG
N/A	3595	5	11	No	N/A	Male	N/A	N/A	NEG	NEG	NEG
N/A	4335	17	11	No	N/A	Male	N/A	N/A	23B	NT	INF11:NT:1
16453_2#27	4252	13	13	Yes	910	Female	ERS686243	ERR984264	15B/C	15B/C	INF13:15B/C:1
14520_5#44	4600	52	13	Yes	4033	Female	ERS525021	ERR730277	15B/C	15B/C	INF13:15B/C:2
N/A	3997	9	13	N/A	N/A	Female	N/A	N/A	N/A	19F	INF13:19F:1
N/A	4579	27	13	No	N/A	Female	N/A	N/A	6A	2	INF13:2:1
21523_1#92	3932	7	13	Yes	7319	Female	ERS1813561	ERR2089274	34	34	INF13:34:1
N/A	4160	11	13	N/A	N/A	Female	N/A	N/A	N/A	6A	INF13:6A:1
N/A	4252	13	13	No	N/A	Female	N/A	N/A	15B/C	6A	INF13:6A:1
14520_4#79	4454	17	13	Yes	913	Female	ERS524941	ERR730219	6A	6A	INF13:6A:1
14520_5#78	4798	19	13	Yes	913	Female	ERS525085	ERR730311	6A	6A	INF13:6A:1
17794_7#11	4827	21	13	Yes	913	Female	ERS719725	ERR1191833	6A	6A	INF13:6A:1
16399_7#72	4762	23	13	Yes	913	Female	ERS686207	ERR997693	6A	6A	INF13:6A:1
14520_4#92	4961	25	13	Yes	913	Female	ERS524954	ERR730230	6A	6A	INF13:6A:1
14520_5#58	4579	27	13	Yes	913	Female	ERS525047	ERR730291	6A	6A	INF13:6A:1
14520_5#56	5026	35	13	Yes	913	Female	ERS525043	ERR730289	6A	6A	INF13:6A:1
14520_5#95	5113	43	13	Yes	913	Female	ERS525117	ERR730328	6A	6A	INF13:6A:2
N/A	4252	13	13	No	N/A	Female	N/A	N/A	15B/C	8	INF13:8:1
N/A	3570	1	13	No	N/A	Female	N/A	N/A	NEG	NEG	NEG
N/A	3615	3	13	No	N/A	Female	N/A	N/A	NEG	NEG	NEG
N/A	3839	5	13	No	N/A	Female	N/A	N/A	NEG	NEG	NEG
N/A	4798	19	13	No	N/A	Female	N/A	N/A	6A	NT	INF13:NT:1
N/A	3708	15	14	No	N/A	Female	N/A	N/A	12F	12B	INF14:12B:1
N/A	3370	9	14	No	N/A	Female	N/A	N/A	28F	12F	INF14:12F:1
15873_3#59	3582	11	14	Yes	989	Female	ERS654445	ERR913293	12F	12F	INF14:12F:1
15378_2#23	3711	13	14	Yes	989	Female	ERS626999	ERR862281	12F	12F	INF14:12F:1
14520_7#27	3708	15	14	Yes	989	Female	ERS525174	ERR730450	12F	12F	INF14:12F:1
16399_5#4	4075	17	14	Yes	989	Female	ERS685987	ERR997465	12F	12F	INF14:12F:1
14520_7#50	3149	3	14	Yes	910	Female	ERS525197	ERR730473	15B/C	15B/C	INF14:15B/C:1
21523_1#82	3289	5	14	Yes	910	Female	ERS1813551	ERR2089264	15B/C	15B/C	INF14:15B/C:1
16399_6#26	3437	7	14	Yes	910	Female	ERS686066	ERR997567	15B/C	15B/C	INF14:15B/C:1
N/A	5091	52	14	No	N/A	Female	N/A	N/A	19A	15B/C	INF14:15B/C:2
15378_2#44	4187	21	14	Yes	847	Female	ERS627068	ERR862302	19A	19A	INF14:19A:1
N/A	4355	25	14	No	N/A	Female	N/A	N/A	NT	19A	INF14:19A:1
14520_4#73	4474	27	14	Yes	847	Female	ERS524935	ERR730213	19A	19A	INF14:19A:1
N/A	4956	35	14	N/A	N/A	Female	N/A	N/A	N/A	19A	INF14:19A:1
14520_4#86	5091	52	14	Yes	847	Female	ERS524948	ERR730225	19A	19A	INF14:19A:2
N/A	4257	23	14	No	N/A	Female	N/A	N/A	9L	19F	INF14:19F:1
21523_1#73	3370	9	14	Yes	11682	Female	ERS1813542	ERR2089255	28F	28F	INF14:28F:1
N/A	4075	17	14	No	N/A	Female	N/A	N/A	12F	6A	INF14:6A:1
N/A	4474	27	14	No	N/A	Female	N/A	N/A	19A	6A	INF14:6A:1
15873_3#29	4257	23	14	Yes	4108	Female	ERS654410	ERR913263	9L	9L	INF14:9L:1
N/A	3166	1	14	No	N/A	Female	N/A	N/A	NEG	NEG	NEG
N/A	4557	43	14	No	N/A	Female	N/A	N/A	NEG	NEG	NEG
N/A	3582	11	14	No	N/A	Female	N/A	N/A	12F	NT	INF14:NT:1
14520_4#28	4355	25	14	Yes	7599	Female	ERS524889	ERR730168	NT	NT	INF14:NT:2
N/A	3580	9	15	No	N/A	Male	N/A	N/A	28F	15A	INF15:15A:1
14520_7#57	3706	11	15	Yes	10594	Male	ERS525204	ERR730480	15A	15A	INF15:15A:1
14520_7#54	3707	13	15	Yes	10594	Male	ERS525201	ERR730477	15A	15A	INF15:15A:1
15873_3#8	3942	15	15	Yes	10594	Male	ERS654386	ERR913242	15A	15A	INF15:15A:1
14520_7#44	3438	5	15	Yes	10813	Male	ERS525191	ERR730467	18F	18F	INF15:18F:1
N/A	3706	11	15	No	N/A	Male	N/A	N/A	15A	19A	INF15:19A:1
N/A	3942	15	15	No	N/A	Male	N/A	N/A	15A	23B	INF15:23B:1
14520_7#68	3580	9	15	Yes	11682	Male	ERS525215	ERR730491	28F	28F	INF15:28F:1
15531_5#54	4185	19	15	Yes	913	Male	ERS627133	ERR870151	6A	6A	INF15:6A:1
21523_1#27	4256	21	15	Yes	913	Male	ERS1813496	ERR2089209	6A	6A	INF15:6A:1
14520_7#12	4356	23	15	Yes	913	Male	ERS525158	ERR730435	6A	6A	INF15:6A:1
14520_5#75	4475	25	15	Yes	913	Male	ERS525079	ERR730308	6A	6A	INF15:6A:1
N/A	3188	1	15	No	N/A	Male	N/A	N/A	NEG	NEG	NEG
N/A	3288	3	15	No	N/A	Male	N/A	N/A	NEG	NEG	NEG
N/A	3369	7	15	No	N/A	Male	N/A	N/A	NEG	NEG	NEG
N/A	3438	5	15	No	N/A	Male	N/A	N/A	18F	NT	INF15:NT:1
N/A	4764	43	16	No	N/A	Male	N/A	N/A	34	10A	INF16:10A:1
17428_8#165	4998	52	16	Yes	5722	Male	ERS719638	ERR1106788	11A	11A	INF16:11A:1
N/A	4764	43	16	No	N/A	Male	N/A	N/A	34	15A	INF16:15A:1
16399_6#30	3575	21	16	Yes	3407	Male	ERS686070	ERR997571	16F	16F	INF16:16F:1
17794_7#102	4390	35	16	Yes	847	Male	ERS719678	ERR1191924	19A	19A	INF16:19A:1
N/A	3841	25	16	N/A	N/A	Male	N/A	N/A	N/A	20	INF16:20:1
16399_5#55	3928	27	16	Yes	5726	Male	ERS685995	ERR997516	20	20	INF16:20:1
N/A	4390	35	16	No	N/A	Male	N/A	N/A	19A	20	INF16:20:1
N/A	4764	43	16	No	N/A	Male	N/A	N/A	34	20	INF16:20:2
17794_8#104	4764	43	16	Yes	7319	Male	ERS719910	ERR1192115	34	34	INF16:34:1
N/A	3132	11	16	No	N/A	Male	N/A	N/A	6B/E	36	INF16:36:1
15873_4#74	3014	3	16	Yes	11689	Male	ERS654582	ERR913389	6B/E	6B	INF16:6B/E:1
16399_6#58	3023	5	16	Yes	11689	Male	ERS686099	ERR997599	6B/E	6B	INF16:6B/E:1
15873_5#85	3029	7	16	Yes	5516	Male	ERS654601	ERR913481	6B/E	6B	INF16:6B/E:1
15873_4#77	3053	9	16	Yes	5516	Male	ERS654586	ERR913392	6B/E	6B	INF16:6B/E:1
16399_5#16	3132	11	16	Yes	5516	Male	ERS686010	ERR997477	6B/E	6B	INF16:6B/E:1
15873_4#61	3148	13	16	Yes	5516	Male	ERS654565	ERR913376	6B/E	6B	INF16:6B/E:1
16399_5#75	3247	15	16	Yes	5516	Male	ERS686032	ERR997536	6B/E	6B	INF16:6B/E:1
16399_5#80	3309	17	16	Yes	5516	Male	ERS686038	ERR997541	6B/E	6B	INF16:6B/E:1
16399_5#70	3458	19	16	Yes	5516	Male	ERS686026	ERR997531	6B/E	6B	INF16:6B/E:1
N/A	184361	1	16	No	N/A	Male	N/A	N/A	NEG	NEG	NEG
N/A	3617	23	16	No	N/A	Male	N/A	N/A	NEG	NEG	NEG
N/A	5069	52	17	No	N/A	Female	N/A	N/A	19B	14	INF17:14:1
16453_2#16	4237	23	17	Yes	1233	Female	ERS686232	ERR984253	18C	18C	INF17:18C:1
16399_7#60	5069	52	17	Yes	11706	Female	ERS686195	ERR997681	19B	19B	INF17:19B:1
16399_5#20	3598	13	17	Yes	10600	Female	ERS686019	ERR997481	22A	22A	INF17:22A:1
N/A	4237	23	17	No	N/A	Female	N/A	N/A	18C	22A	INF17:22A:2
N/A	4317	25	17	No	N/A	Female	N/A	N/A	34	22A	INF17:22A:2
14520_5#28	4974	35	17	Yes	10600	Female	ERS524991	ERR730261	22A	22A	INF17:22A:2
16399_6#28	3981	19	17	Yes	5706	Female	ERS686068	ERR997569	23B	23B	INF17:23B:1
N/A	4142	21	17	N/A	N/A	Female	N/A	N/A	N/A	25	INF17:25:1
16399_5#43	4317	25	17	Yes	1778	Female	ERS686212	ERR997504	34	34	INF17:34:1
N/A	3981	19	17	No	N/A	Female	N/A	N/A	23B	36	INF17:36:1
16453_2#39	3168	3	17	Yes	8958	N/A	ERS686255	ERR984276	40	40	INF17:40:1
16399_7#53	3301	7	17	Yes	8958	Female	ERS686187	ERR997674	40	40	INF17:40:1
N/A	3449	9	17	N/A	N/A	Female	N/A	N/A	N/A	40	INF17:40:1
N/A	3598	13	17	No	N/A	Female	N/A	N/A	22A	40	INF17:40:1
21523_1#119	3823	15	17	Yes	8958	Female	ERS1813587	ERR2089301	40	40	INF17:40:1
14520_4#42	3916	17	17	Yes	8958	Female	ERS524903	ERR730182	40	40	INF17:40:1
N/A	4402	27	17	No	N/A	Female	N/A	N/A	NT	40	INF17:40:1
N/A	3062	1	17	N/A	N/A	Female	N/A	N/A	N/A	6A	INF17:6A:1
N/A	3199	5	17	No	N/A	Female	N/A	N/A	NEG	NEG	NEG
N/A	4909	43	17	No	N/A	Female	N/A	N/A	NEG	NEG	NEG
14520_4#45	4402	27	17	Yes	10802	Female	ERS524906	ERR730185	NT	NT	INF17:NT:1
N/A	3450	7	18	No	N/A	Male	N/A	N/A	23A	1	INF18:1:1
N/A	4481	27	18	N/A	N/A	Male	N/A	N/A	N/A	11A	INF18:11A:1
17428_8#183	3978	17	18	Yes	11710	Male	ERS719656	ERR1106806	13	13	INF18:13:1
N/A	3303	5	18	No	N/A	Male	N/A	N/A	23A	15A	INF18:15A:1
N/A	3450	7	18	No	N/A	Male	N/A	N/A	23A	15A	INF18:15A:1
N/A	3201	3	18	No	N/A	Male	N/A	N/A	23A	15B/C	INF18:15B/C:1
N/A	4400	25	18	No	N/A	Male	N/A	N/A	NT	19A	INF18:19A:1
17794_8#118	4948	35	18	Yes	11691	Male	ERS719925	ERR1192129	19A	19A	INF18:19A:1
N/A	4481	27	18	N/A	N/A	Male	N/A	N/A	N/A	19F	INF18:19F:1
15873_3#58	3167	1	18	Yes	7318	Male	ERS654444	ERR913292	23A	23A	INF18:23A:1
17794_7#187	3201	3	18	Yes	7318	Male	ERS719828	ERR1192009	23A	23A	INF18:23A:1
15873_2#32	3303	5	18	Yes	7318	Male	ERS654315	ERR913184	23A	23A	INF18:23A:1
14520_4#57	3450	7	18	Yes	7318	Male	ERS524919	ERR730197	23A	23A	INF18:23A:1
15873_2#36	3323	9	18	Yes	11676	Male	ERS654319	ERR913188	23B	23B	INF18:23B:1
15873_4#1	3602	11	18	Yes	11676	Male	ERS654474	ERR913316	23B	23B	INF18:23B:1
15873_3#64	3822	13	18	Yes	11676	Male	ERS654452	ERR913298	23B	23B	INF18:23B:1
15873_2#10	3718	15	18	Yes	11676	Male	ERS654289	ERR913162	23B	23B	INF18:23B:1
N/A	3978	17	18	No	N/A	Male	N/A	N/A	13	23B	INF18:23B:1
N/A	4139	19	18	N/A	N/A	Male	N/A	N/A	N/A	23B	INF18:23B:1
N/A	4235	21	18	N/A	N/A	Male	N/A	N/A	N/A	23B	INF18:23B:1
15873_2#24	4311	23	18	Yes	11676	Male	ERS654306	ERR913176	23B	23B	INF18:23B:1
N/A	4400	25	18	No	N/A	Male	N/A	N/A	NT	23B	INF18:23B:1
15873_3#81	4937	43	18	Yes	11676	Male	ERS654473	ERR913315	23B	23B	INF18:23B:2
N/A	4937	43	18	No	N/A	Male	N/A	N/A	23B	35B	INF18:35B:1
15873_3#75	5097	52	18	Yes	11721	Male	ERS654464	ERR913309	35B	35B	INF18:35B:2
N/A	4481	27	18	N/A	N/A	Male	N/A	N/A	N/A	5	INF18:5:1
14520_5#16	4400	25	18	Yes	7599	Male	ERS524973	ERR730249	NT	NT	INF18:NT:1
17428_8#141	4386	23	19	Yes	5902	Male	ERS719614	ERR1106764	11A	11A	INF19:11A:1
15873_5#20	4450	25	19	Yes	10968	Male	ERS654378	ERR913416	11A	11A	INF19:11A:1
14520_5#49	4804	27	19	Yes	5902	Male	ERS525030	ERR730282	11A	11A	INF19:11A:1
14520_5#35	4576	35	19	Yes	5902	Male	ERS525004	ERR730268	11A	11A	INF19:11A:1
N/A	4386	23	19	No	N/A	Male	N/A	N/A	11A	11B	INF19:11B:1
N/A	4576	35	19	No	N/A	Male	N/A	N/A	11A	11D	INF19:11D:1
14520_4#6	3036	1	19	Yes	4029	Male	ERS524866	ERR730146	19A	19A	INF19:19A:1
N/A	4162	19	19	No	N/A	Male	N/A	N/A	35B	19A	INF19:19A:2
17794_7#15	3998	17	19	Yes	10625	Male	ERS719748	ERR1191837	20	20	INF19:20:1
16399_6#60	5031	43	19	Yes	2174	Male	ERS686101	ERR997601	23F	23F	INF19:23F:1
14520_5#83	5114	52	19	Yes	2174	Male	ERS525094	ERR730316	23F	23F	INF19:23F:2
15873_4#6	3031	3	19	Yes	11721	Male	ERS654481	ERR913321	35B	35B	INF19:35B:1
14520_4#25	3574	9	19	Yes	11721	Male	ERS524886	ERR730165	35B	35B	INF19:35B:2
14520_4#35	3619	11	19	Yes	11721	Male	ERS524896	ERR730175	35B	35B	INF19:35B:2
15873_3#41	3843	13	19	Yes	11721	Male	ERS654425	ERR913275	35B	35B	INF19:35B:2
N/A	3998	17	19	No	N/A	Male	N/A	N/A	20	35B	INF19:35B:2
21523_1#97	4162	19	19	Yes	11721	Male	ERS1813563	ERR2089279	35B	35B	INF19:35B:2
17428_8#126	4297	21	19	Yes	11721	Male	ERS719599	ERR1106749	35B	35B	INF19:35B:2
N/A	3998	17	19	No	N/A	Male	N/A	N/A	20	42	INF19:42:1
N/A	3036	1	19	No	N/A	Male	N/A	N/A	19A	6A	INF19:6A:1
N/A	3311	5	19	No	N/A	Male	N/A	N/A	NEG	NEG	NEG
N/A	3459	7	19	No	N/A	Male	N/A	N/A	NEG	NEG	NEG
21523_1#140	5039	43	20	Yes	910	Female	ERS1813609	ERR2089322	15B/C	15B/C	INF20:15B/C:1
17428_8#113	4151	17	20	Yes	11691	Female	ERS719586	ERR1106736	19A	19A	INF20:19A:1
15873_2#4	4234	19	20	Yes	11691	Female	ERS654280	ERR913156	19A	19A	INF20:19A:1
15873_3#40	4314	21	20	Yes	11691	Female	ERS654424	ERR913274	19A	19A	INF20:19A:1
14520_5#7	4401	23	20	Yes	11691	Female	ERS524964	ERR730240	19A	19A	INF20:19A:1
15873_5#15	4485	25	20	Yes	11691	Female	ERS654367	ERR913411	19A	19A	INF20:19A:1
15873_3#68	4814	27	20	Yes	11691	Female	ERS654456	ERR913302	19A	19A	INF20:19A:1
14520_5#94	4898	35	20	Yes	11691	Female	ERS525115	ERR730327	19A	19A	INF20:19A:1
N/A	5039	43	20	No	N/A	Female	N/A	N/A	15B/C	19A	INF20:19A:2
14520_4#4	5142	52	20	Yes	11691	Female	ERS524864	ERR730144	19A	19A	INF20:19A:3
N/A	3300	3	20	No	N/A	Female	N/A	N/A	9V	40	INF20:40:1
14520_4#41	3448	5	20	Yes	8958	Female	ERS524902	ERR730181	40	40	INF20:40:1
14520_4#11	3600	9	20	Yes	8958	Female	ERS524871	ERR730151	40	40	INF20:40:1
15873_5#8	3824	11	20	Yes	8958	Female	ERS654298	ERR913404	40	40	INF20:40:1
14520_4#26	3913	13	20	Yes	8958	Female	ERS524887	ERR730166	40	40	INF20:40:1
N/A	4401	23	20	No	N/A	Female	N/A	N/A	19A	6A	INF20:6A:1
21523_1#17	3300	3	20	Yes	10966	Female	ERS1813486	ERR2089199	9V	9V	INF20:9V:1
N/A	3187	1	20	No	N/A	Female	N/A	N/A	NEG	NEG	NEG
N/A	3321	7	20	No	N/A	Female	N/A	N/A	NEG	NEG	NEG
N/A	5142	52	20	No	N/A	Female	N/A	N/A	19A	NT	INF20:NT:1
16399_7#50	3310	3	21	Yes	3081	Male	ERS686184	ERR997671	1	1	INF21:1:1
16399_7#16	3847	11	21	Yes	989	Male	ERS686142	ERR997637	12F	12F	INF21:12F:1
16399_7#70	4829	27	21	Yes	11712	Male	ERS686205	ERR997691	13	13	INF21:13:1
16399_7#19	4977	35	21	Yes	11712	Male	ERS686146	ERR997640	13	13	INF21:13:1
16399_5#33	5049	43	21	Yes	11712	Male	ERS686134	ERR997494	13	13	INF21:13:2
14520_5#69	5148	52	21	Yes	10638	Male	ERS525068	ERR730302	15B/C	15B/C	INF21:15B/C:1
N/A	3847	11	21	No	N/A	Male	N/A	N/A	12F	24F	INF21:24F:1
16399_7#65	3783	9	21	Yes	913	Male	ERS686200	ERR997686	6A	6A	INF21:6A:1
N/A	3941	13	21	N/A	N/A	Male	N/A	N/A	N/A	6A	INF21:6A:1
16453_2#57	4387	21	21	Yes	913	Male	ERS686273	ERR984294	6A	6A	INF21:6A:2
16399_6#77	4451	23	21	Yes	913	Male	ERS686122	ERR997618	6A	6A	INF21:6A:2
N/A	5049	43	21	No	N/A	Male	N/A	N/A	13	6A	INF21:6A:3
N/A	3035	1	21	No	N/A	Male	N/A	N/A	NEG	NEG	NEG
N/A	3461	5	21	No	N/A	Male	N/A	N/A	NEG	NEG	NEG
N/A	3573	7	21	No	N/A	Male	N/A	N/A	NEG	NEG	NEG
N/A	4801	25	21	No	N/A	Male	N/A	N/A	NEG	NEG	NEG
N/A	3979	11	22	No	N/A	Male	N/A	N/A	35B	15B/C	INF22:15B/C:1
15873_3#72	4482	21	22	Yes	910	Male	ERS654460	ERR913306	15B/C	15B/C	INF22:15B/C:2
15873_3#6	4783	23	22	Yes	910	Male	ERS654384	ERR913240	15B/C	15B/C	INF22:15B/C:2
15873_5#16	4843	25	22	Yes	910	Male	ERS654370	ERR913412	15B/C	15B/C	INF22:15B/C:2
15873_2#35	4973	27	22	Yes	910	Male	ERS654318	ERR913187	15B/C	15B/C	INF22:15B/C:2
15873_5#6	4908	35	22	Yes	910	Male	ERS654286	ERR913402	15B/C	15B/C	INF22:15B/C:2
15873_2#8	5072	43	22	Yes	910	Male	ERS654287	ERR913160	15B/C	15B/C	INF22:15B/C:3
14520_6#2	5162	52	22	Yes	910	Male	ERS524982	ERR730330	15B/C	15B/C	INF22:15B/C:4
N/A	3821	7	22	No	N/A	Male	N/A	N/A	38	19A	INF22:19A:1
N/A	4843	25	22	No	N/A	Male	N/A	N/A	15B/C	19A	INF22:19A:2
N/A	4783	23	22	No	N/A	Male	N/A	N/A	15B/C	21	INF22:21:1
17794_7#186	3979	11	22	Yes	11721	Male	ERS719824	ERR1192008	35B	35B	INF22:35B:1
N/A	4140	13	22	N/A	N/A	Male	N/A	N/A	N/A	35B	INF22:35B:1
16399_7#29	3821	7	22	Yes	11756	Male	ERS686156	ERR997650	38	38	INF22:38:1
15873_3#70	3914	9	22	Yes	11756	Male	ERS654458	ERR913304	38	38	INF22:38:1
15873_3#36	4236	15	22	Yes	11756	Male	ERS654420	ERR913270	38	38	INF22:38:2
15873_3#51	4315	17	22	Yes	11756	Male	ERS654435	ERR913285	38	38	INF22:38:2
14520_5#62	4405	19	22	Yes	11756	Male	ERS525054	ERR730295	38	38	INF22:38:2
N/A	4973	27	22	No	N/A	Male	N/A	N/A	15B/C	9N	INF22:9N:1
N/A	3453	1	22	No	N/A	Male	N/A	N/A	NEG	NEG	NEG
N/A	3320	3	22	No	N/A	Male	N/A	N/A	NEG	NEG	NEG
N/A	3599	5	22	No	N/A	Male	N/A	N/A	NEG	NEG	NEG
N/A	4236	15	22	No	N/A	Male	N/A	N/A	38	NT	INF22:NT:1
N/A	4405	19	22	No	N/A	Male	N/A	N/A	38	NT	INF22:NT:1
N/A	3993	11	23	N/A	N/A	Female	N/A	N/A	N/A	10A	INF23:10A:1
N/A	4156	13	23	N/A	N/A	Female	N/A	N/A	N/A	10A	INF23:10A:1
16453_2#6	4385	17	23	Yes	5521	Female	ERS686222	ERR984243	10A	10A	INF23:10A:1
16453_2#47	4959	27	23	Yes	5521	Female	ERS686263	ERR984284	10A	10A	INF23:10A:1
14520_5#42	5079	43	23	Yes	11720	Female	ERS525017	ERR730275	13	13	INF23:13:1
N/A	5079	43	23	No	N/A	Female	N/A	N/A	13	15A	INF23:15A:1
N/A	4452	19	23	No	N/A	Female	N/A	N/A	22A	19C	INF23:19C:1
N/A	3993	11	23	N/A	N/A	Female	N/A	N/A	N/A	21	INF23:21:1
14520_4#60	3620	5	23	Yes	10600	Female	ERS524922	ERR730200	22A	22A	INF23:22A:1
16453_2#22	3844	7	23	Yes	10600	Female	ERS686238	ERR984259	22A	22A	INF23:22A:1
N/A	3931	9	23	N/A	N/A	Female	N/A	N/A	N/A	22A	INF23:22A:1
N/A	3993	11	23	N/A	N/A	Female	N/A	N/A	N/A	22A	INF23:22A:1
N/A	4156	13	23	N/A	N/A	Female	N/A	N/A	N/A	22A	INF23:22A:1
14520_4#46	4452	19	23	Yes	10600	Female	ERS524907	ERR730186	22A	22A	INF23:22A:2
14520_5#26	5168	52	23	Yes	3583	Female	ERS524987	ERR730259	34	34	INF23:34:1
N/A	4156	13	23	N/A	N/A	Female	N/A	N/A	N/A	6A	INF23:6A:1
N/A	4828	23	23	N/A	N/A	Female	N/A	N/A	N/A	6A	INF23:6A:2
N/A	4959	27	23	No	N/A	Female	N/A	N/A	10A	6A	INF23:6A:2
N/A	3460	1	23	No	N/A	Female	N/A	N/A	NEG	NEG	NEG
N/A	3579	3	23	No	N/A	Female	N/A	N/A	NEG	NEG	NEG
N/A	4799	21	23	No	N/A	Female	N/A	N/A	NEG	NEG	NEG
N/A	4761	25	23	No	N/A	Female	N/A	N/A	NEG	NEG	NEG
N/A	4570	35	23	No	N/A	Female	N/A	N/A	NEG	NEG	NEG
14520_4#64	5098	43	24	Yes	989	Female	ERS524926	ERR730204	12F	12F	INF24:12F:1
N/A	4931	35	24	No	N/A	Female	N/A	N/A	35B	15A	INF24:15A:1
N/A	3982	9	24	N/A	N/A	Female	N/A	N/A	N/A	15B/C	INF24:15B/C:1
N/A	4972	25	24	No	N/A	Female	N/A	N/A	16F	15B/C	INF24:15B/C:2
17794_7#177	4972	25	24	Yes	3407	Female	ERS719802	ERR1191999	16F	16F	INF24:16F:1
N/A	3603	3	24	No	N/A	Female	N/A	N/A	22A	19A	INF24:19A:1
16399_6#67	3603	3	24	Yes	10600	Female	ERS686108	ERR997608	22A	22A	INF24:22A:1
N/A	3603	3	24	No	N/A	Female	N/A	N/A	22A	23B	INF24:23B:1
16399_5#36	3826	5	24	Yes	11721	Female	ERS686167	ERR997497	35B	35B	INF24:35B:1
N/A	3982	9	24	N/A	N/A	Female	N/A	N/A	N/A	35B	INF24:35B:1
N/A	4141	11	24	N/A	N/A	Female	N/A	N/A	N/A	35B	INF24:35B:1
14520_7#10	4242	13	24	Yes	11721	Female	ERS525154	ERR730433	35B	35B	INF24:35B:1
15873_2#25	4316	15	24	Yes	11721	Female	ERS654308	ERR913177	35B	35B	INF24:35B:1
15873_2#20	4757	23	24	Yes	11721	Female	ERS654301	ERR913172	35B	35B	INF24:35B:2
17794_7#9	4931	35	24	Yes	11721	Female	ERS719712	ERR1191831	35B	35B	INF24:35B:3
N/A	5098	43	24	No	N/A	Female	N/A	N/A	12F	35B	INF24:35B:4
14520_5#5	4592	52	24	Yes	11721	Female	ERS524962	ERR730238	35B	35B	INF24:35B:5
15873_2#39	4404	17	24	Yes	913	Female	ERS654323	ERR913191	6A	6A	INF24:6A:1
21523_1#44	4486	19	24	Yes	913	Female	ERS1813513	ERR2089226	6A	6A	INF24:6A:1
14520_5#3	4778	21	24	Yes	913	Female	ERS524960	ERR730236	6A	6A	INF24:6A:1
14893_8#5	4585	27	24	Yes	913	Female	ERS524951	ERR773814	6A	6A	INF24:6A:1
N/A	3322	1	24	No	N/A	Female	N/A	N/A	NEG	NEG	NEG
N/A	3917	7	24	No	N/A	Female	N/A	N/A	NEG	NEG	NEG
N/A	3618	3	25	No	N/A	Female	N/A	N/A	38	10F	INF25:10F:1
16453_2#43	4300	13	25	Yes	10597	Female	ERS686259	ERR984280	11A	11A	INF25:11A:1
16399_7#71	4389	15	25	Yes	10597	Female	ERS686206	ERR997692	11A	11A	INF25:11A:1
14520_4#21	4449	17	25	Yes	10597	Female	ERS524881	ERR730161	11A	11A	INF25:11A:1
14520_4#95	5116	43	25	Yes	10597	Female	ERS524957	ERR730233	11A	11A	INF25:11A:2
14520_5#89	4601	52	25	Yes	10597	Female	ERS525105	ERR730322	11A	11A	INF25:11A:3
N/A	4601	52	25	No	N/A	Female	N/A	N/A	11A	11B	INF25:11B:1
17794_8#15	4832	21	25	Yes	910	Female	ERS719758	ERR1192026	15B/C	15B/C	INF25:15B/C:1
N/A	5116	43	25	No	N/A	Female	N/A	N/A	11A	15B/C	INF25:15B/C:2
N/A	4155	11	25	N/A	N/A	Female	N/A	N/A	N/A	19A	INF25:19A:1
17794_7#89	4763	23	25	Yes	11721	Female	ERS719664	ERR1191911	35B	35B	INF25:35B:1
17794_7#10	4958	25	25	Yes	11721	Female	ERS719716	ERR1191832	35B	35B	INF25:35B:1
16453_2#1	4577	27	25	Yes	11721	Female	ERS686217	ERR984238	35B	35B	INF25:35B:1
14520_4#52	3618	3	25	Yes	11756	Female	ERS524913	ERR730192	38	38	INF25:38:1
N/A	3992	9	25	N/A	N/A	Female	N/A	N/A	N/A	6A	INF25:6A:1
N/A	3325	1	25	No	N/A	Female	N/A	N/A	NEG	NEG	NEG
N/A	3842	5	25	No	N/A	Female	N/A	N/A	NEG	NEG	NEG
N/A	3929	7	25	No	N/A	Female	N/A	N/A	NEG	NEG	NEG
N/A	4803	19	25	No	N/A	Female	N/A	N/A	NEG	NEG	NEG
N/A	4918	35	25	No	N/A	Female	N/A	N/A	NEG	NEG	NEG
N/A	3022	3	26	N/A	N/A	Male	N/A	N/A	N/A	11A	INF26:11A:1
17794_8#102	4856	43	26	Yes	5902	Male	ERS719908	ERR1192113	11A	11A	INF26:11A:2
N/A	5018	52	26	N/A	N/A	Male	N/A	N/A	N/A	11A	INF26:11A:3
16399_5#14	3193	13	26	Yes	10542	Male	ERS686007	ERR997475	19A	19A	INF26:19A:1
N/A	3150	9	26	No	N/A	Male	N/A	N/A	23F	23A	INF26:23A:1
15873_5#84	3058	7	26	Yes	2174	Male	ERS654600	ERR913480	23F	23F	INF26:23F:1
15873_4#66	3150	9	26	Yes	2174	Male	ERS654572	ERR913381	23F	23F	INF26:23F:1
16399_7#25	3189	11	26	Yes	2174	Male	ERS686152	ERR997646	23F	23F	INF26:23F:1
N/A	3193	13	26	No	N/A	Male	N/A	N/A	19A	23F	INF26:23F:1
16399_6#7	3259	15	26	Yes	2174	Male	ERS686046	ERR997548	23F	23F	INF26:23F:1
16399_5#71	3353	17	26	Yes	2174	Male	ERS686028	ERR997532	23F	23F	INF26:23F:1
16399_6#37	3535	19	26	Yes	2174	Male	ERS686078	ERR997578	23F	23F	INF26:23F:1
N/A	3670	21	26	No	N/A	Male	N/A	N/A	6B/E	23F	INF26:23F:1
16399_5#58	3856	23	26	Yes	2174	Male	ERS686003	ERR997519	23F	23F	INF26:23F:1
16399_5#50	4012	25	26	Yes	2174	Male	ERS685986	ERR997511	23F	23F	INF26:23F:1
16399_5#53	4086	27	26	Yes	2174	Male	ERS685993	ERR997514	23F	23F	INF26:23F:1
21523_1#146	4467	35	26	Yes	2174	Male	ERS1813614	ERR2089328	23F	23F	INF26:23F:1
14520_4#37	3670	21	26	Yes	4039	Male	ERS524898	ERR730177	6B/E	6B	INF26:6B/E:1
N/A	3010	1	26	No	N/A	Male	N/A	N/A	NEG	NEG	NEG
N/A	3049	5	26	No	N/A	Male	N/A	N/A	NEG	NEG	NEG
14520_7#43	3278	9	27	Yes	915	Male	ERS525190	ERR730466	14	14	INF27:14:1
N/A	3559	15	27	No	N/A	Male	N/A	N/A	19F	14	INF27:14:2
16399_6#43	3848	17	27	Yes	63	Male	ERS686084	ERR997584	14	14	INF27:14:2
16399_7#39	3878	19	27	Yes	63	Male	ERS686168	ERR997660	14	14	INF27:14:2
17428_8#184	4066	21	27	Yes	63	Male	ERS719657	ERR1106807	14	14	INF27:14:2
N/A	4269	25	27	No	N/A	Male	N/A	N/A	19F	14	INF27:14:2
16399_7#55	4850	35	27	Yes	910	Male	ERS686189	ERR997676	15B/C	15B/C	INF27:15B/C:1
N/A	3278	9	27	No	N/A	Male	N/A	N/A	14	19F	INF27:19F:1
16399_7#21	3265	11	27	Yes	5702	Male	ERS686148	ERR997642	19F	19F	INF27:19F:1
16399_6#4	3335	13	27	Yes	5702	Male	ERS686043	ERR997545	19F	19F	INF27:19F:1
16399_6#62	3559	15	27	Yes	5702	Male	ERS686103	ERR997603	19F	19F	INF27:19F:1
N/A	3848	17	27	No	N/A	Male	N/A	N/A	14	19F	INF27:19F:1
17794_7#134	4164	23	27	Yes	5702	Male	ERS719713	ERR1191956	19F	19F	INF27:19F:2
17428_8#129	4269	25	27	Yes	5702	Male	ERS719602	ERR1106752	19F	19F	INF27:19F:2
21523_1#160	3889	27	27	Yes	5702	Male	ERS1813629	ERR2089342	19F	19F	INF27:19F:2
N/A	4850	35	27	No	N/A	Male	N/A	N/A	15B/C	19F	INF27:19F:2
17428_8#110	4989	43	27	Yes	7318	Male	ERS719583	ERR1106733	23A	23A	INF27:23A:1
17428_8#109	5046	52	27	Yes	7318	Male	ERS719582	ERR1106732	23A	23A	INF27:23A:2
N/A	3098	1	27	No	N/A	Male	N/A	N/A	NEG	NEG	NEG
N/A	3068	3	27	No	N/A	Male	N/A	N/A	NEG	NEG	NEG
N/A	3178	5	27	No	N/A	Male	N/A	N/A	NEG	NEG	NEG
N/A	3234	7	27	No	N/A	Male	N/A	N/A	NEG	NEG	NEG
14520_7#11	3260	5	28	Yes	63	Male	ERS525156	ERR730434	14	14	INF28:14:1
N/A	3538	9	28	No	N/A	Male	N/A	N/A	19A	14	INF28:14:1
N/A	3202	3	28	No	N/A	Male	N/A	N/A	6A	19A	INF28:19A:1
14520_7#19	3354	7	28	Yes	847	Male	ERS525166	ERR730442	19A	19A	INF28:19A:1
14520_4#3	3538	9	28	Yes	847	Male	ERS524863	ERR730143	19A	19A	INF28:19A:1
14520_7#39	3564	11	28	Yes	847	Male	ERS525186	ERR730462	19A	19A	INF28:19A:1
14520_7#49	3857	13	28	Yes	847	Male	ERS525196	ERR730472	19A	19A	INF28:19A:1
16399_5#52	4015	15	28	Yes	847	Male	ERS685991	ERR997513	19A	19A	INF28:19A:1
14520_7#38	3202	3	28	Yes	1736	Male	ERS525185	ERR730461	6A	6A	INF28:6A:1
N/A	3190	1	28	No	N/A	Male	N/A	N/A	NEG	NEG	NEG
N/A	4549	23	29	No	N/A	Male	N/A	N/A	13	10C	INF29:10C:1
N/A	5166	52	29	No	N/A	Male	N/A	N/A	34	11F	INF29:11F:1
15873_5#14	4549	23	29	Yes	11720	Male	ERS654365	ERR913410	13	13	INF29:13:1
N/A	4510	25	29	N/A	N/A	Male	N/A	N/A	N/A	13	INF29:13:1
15873_2#9	4571	35	29	Yes	11720	Male	ERS654288	ERR913161	13	13	INF29:13:1
21523_1#158	5078	43	29	Yes	11720	Male	ERS1813627	ERR2089340	13	13	INF29:13:2
N/A	4466	19	29	No	N/A	Male	N/A	N/A	NT	14	INF29:14:1
N/A	4742	21	29	No	N/A	Male	N/A	N/A	19A	16A	INF29:16A:1
14520_5#38	4742	21	29	Yes	847	Male	ERS525010	ERR730271	19A	19A	INF29:19A:1
15873_2#33	4857	27	29	Yes	847	Male	ERS654316	ERR913185	19A	19A	INF29:19A:1
N/A	4466	19	29	No	N/A	Male	N/A	N/A	NT	19C	INF29:19C:1
N/A	5166	52	29	No	N/A	Male	N/A	N/A	34	22A	INF29:22A:1
14520_7#94	3669	5	29	Yes	7318	Male	ERS525241	ERR730517	23A	23A	INF29:23A:1
14520_7#29	3854	7	29	Yes	7318	Male	ERS525176	ERR730452	23A	23A	INF29:23A:1
15531_4#81	4014	9	29	Yes	7318	Male	ERS627085	ERR870083	23A	23A	INF29:23A:1
15378_2#46	4087	11	29	Yes	7318	Male	ERS627079	ERR862304	23A	23A	INF29:23A:1
17794_8#89	5166	52	29	Yes	7319	Male	ERS719895	ERR1192100	34	34	INF29:34:1
N/A	4177	13	29	N/A	N/A	Male	N/A	N/A	N/A	38	INF29:38:1
14520_7#37	4281	15	29	Yes	11755	Male	ERS525184	ERR730460	38	38	INF29:38:1
14520_7#35	3493	17	29	Yes	11755	Male	ERS525182	ERR730458	38	38	INF29:38:1
N/A	3423	1	29	No	N/A	Male	N/A	N/A	NEG	NEG	NEG
N/A	3537	3	29	No	N/A	Male	N/A	N/A	NEG	NEG	NEG
N/A	4281	15	29	No	N/A	Male	N/A	N/A	38	NT	INF29:NT:1
14520_5#71	4466	19	29	Yes	6132	Male	ERS525071	ERR730304	NT	NT	INF29:NT:1
N/A	4879	27	30	No	N/A	Female	N/A	N/A	14	11D	INF30:11D:1
15873_3#14	3672	3	30	Yes	63	Female	ERS654392	ERR913248	14	14	INF30:14:1
14520_7#13	3704	5	30	Yes	63	Female	ERS525160	ERR730436	14	14	INF30:14:1
17794_8#14	4017	7	30	Yes	63	Female	ERS719756	ERR1192025	14	14	INF30:14:1
15531_4#76	4085	9	30	Yes	63	Female	ERS627077	ERR870078	14	14	INF30:14:1
N/A	4174	11	30	No	N/A	Female	N/A	N/A	35B	14	INF30:14:1
14520_7#33	4287	13	30	Yes	63	Female	ERS525180	ERR730456	14	14	INF30:14:1
17794_7#126	4550	21	30	Yes	63	Female	ERS719703	ERR1191948	14	14	INF30:14:2
14520_5#32	4509	23	30	Yes	63	Female	ERS524998	ERR730265	14	14	INF30:14:2
14520_5#46	4858	25	30	Yes	63	Female	ERS525024	ERR730279	14	14	INF30:14:2
14520_5#10	4879	27	30	Yes	63	Female	ERS524967	ERR730243	14	14	INF30:14:2
17794_8#26	5021	35	30	Yes	63	Female	ERS719779	ERR1192037	14	14	INF30:14:2
N/A	4085	9	30	No	N/A	Female	N/A	N/A	14	15B/C	INF30:15B/C:1
14520_5#87	4597	52	30	Yes	10593	Female	ERS525101	ERR730320	17F	17F	INF30:17F:1
N/A	5122	43	30	No	N/A	Female	N/A	N/A	NT	19A	INF30:19A:1
N/A	4469	17	30	No	N/A	Female	N/A	N/A	NT	19C	INF30:19C:1
15531_4#67	4738	19	30	Yes	2169	Female	ERS627058	ERR870069	21	21	INF30:21:1
N/A	4085	9	30	No	N/A	Female	N/A	N/A	14	23F	INF30:23F:1
N/A	4738	19	30	No	N/A	Female	N/A	N/A	21	23F	INF30:23F:2
21523_1#108	4174	11	30	Yes	11721	Female	ERS1813577	ERR2089290	35B	35B	INF30:35B:1
14520_7#91	3494	15	30	Yes	10631	Female	ERS525238	ERR730514	6B/E	6B	INF30:6B/E:1
N/A	3547	1	30	No	N/A	Female	N/A	N/A	NEG	NEG	NEG
14520_7#28	4469	17	30	Yes	6132	Female	ERS525175	ERR730451	NT	NT	INF30:NT:1
14520_4#76	5122	43	30	Yes	12720	Female	ERS524938	ERR730216	NT	NT	INF30:NT:2
N/A	3440	13	31	No	N/A	Male	N/A	N/A	28F	14	INF31:14:1
15873_3#18	3627	19	31	Yes	925	Male	ERS654396	ERR913252	19F	19F	INF31:19F:1
N/A	3944	23	31	No	N/A	Male	N/A	N/A	23B	19F	INF31:19F:1
N/A	4230	27	31	No	N/A	Male	N/A	N/A	23B	19F	INF31:19F:1
15531_4#48	3944	23	31	Yes	5706	Male	ERS627016	ERR870050	23B	23B	INF31:23B:1
15531_5#49	4230	27	31	Yes	5706	Male	ERS627121	ERR870146	23B	23B	INF31:23B:1
N/A	3164	7	31	N/A	N/A	Male	N/A	N/A	N/A	28A	INF31:28A:1
N/A	3472	15	31	No	N/A	Male	N/A	N/A	28F	28A	INF31:28A:2
14520_4#61	3291	11	31	Yes	11682	Male	ERS524923	ERR730201	28F	28F	INF31:28F:1
14520_4#44	3440	13	31	Yes	11682	Male	ERS524905	ERR730184	28F	28F	INF31:28F:1
14520_7#66	3472	15	31	Yes	11682	Male	ERS525213	ERR730489	28F	28F	INF31:28F:1
15531_4#82	3079	3	31	Yes	6103	Male	ERS627086	ERR870084	38	38	INF31:38:1
15873_5#69	3064	5	31	Yes	6103	Male	ERS654571	ERR913465	38	38	INF31:38:1
N/A	4135	25	31	N/A	N/A	Male	N/A	N/A	N/A	48	INF31:48:1
N/A	3064	5	31	No	N/A	Male	N/A	N/A	38	6A	INF31:6A:1
N/A	3045	1	31	No	N/A	Male	N/A	N/A	NEG	NEG	NEG
N/A	3585	17	31	No	N/A	Male	N/A	N/A	NEG	NEG	NEG
N/A	3715	21	31	No	N/A	Male	N/A	N/A	NEG	NEG	NEG
N/A	4786	35	31	No	N/A	Male	N/A	N/A	NEG	NEG	NEG
15873_3#3	5044	52	32	Yes	5521	Male	ERS654380	ERR913237	10A	10A	INF32:10A:1
15873_2#41	3163	5	32	Yes	63	Male	ERS654325	ERR913193	14	14	INF32:14:1
14520_4#2	3290	9	32	Yes	63	Male	ERS524862	ERR730142	14	14	INF32:14:1
16399_6#27	3439	11	32	Yes	63	Male	ERS686067	ERR997568	14	14	INF32:14:1
15873_5#77	3063	3	32	Yes	3407	Male	ERS654593	ERR913473	16F	16F	INF32:16F:1
N/A	3063	3	32	No	N/A	Male	N/A	N/A	16F	19A	INF32:19A:1
N/A	3163	5	32	No	N/A	Male	N/A	N/A	14	19A	INF32:19A:1
N/A	3943	21	32	No	N/A	Male	N/A	N/A	NT	19A	INF32:19A:2
14520_7#52	4229	25	32	Yes	925	Male	ERS525199	ERR730475	19F	19F	INF32:19F:1
N/A	4136	23	32	N/A	N/A	Male	N/A	N/A	N/A	21	INF32:21:1
15873_2#28	4982	43	32	Yes	5706	Male	ERS654311	ERR913180	23B	23B	INF32:23B:1
N/A	5044	52	32	No	N/A	Male	N/A	N/A	10A	34	INF32:34:1
N/A	5044	52	32	No	N/A	Male	N/A	N/A	10A	47F	INF32:47F:1
N/A	3063	3	32	No	N/A	Male	N/A	N/A	16F	6A	INF32:6A:1
N/A	3080	1	32	No	N/A	Male	N/A	N/A	NEG	NEG	NEG
N/A	3183	7	32	No	N/A	Male	N/A	N/A	NEG	NEG	NEG
N/A	4329	27	32	No	N/A	Male	N/A	N/A	NEG	NEG	NEG
N/A	4839	35	32	No	N/A	Male	N/A	N/A	NEG	NEG	NEG
14520_7#18	3625	17	32	Yes	344	Male	ERS525165	ERR730441	NT	NT	INF32:NT:1
15873_5#26	3714	19	32	Yes	344	Male	ERS654411	ERR913422	NT	NT	INF32:NT:1
17428_8#188	3943	21	32	Yes	344	Male	ERS719661	ERR1106811	NT	NT	INF32:NT:1
N/A	4161	21	33	No	N/A	Male	N/A	N/A	23B	12F	INF33:12F:1
14520_7#36	4375	23	33	Yes	989	Male	ERS525183	ERR730459	12F	12F	INF33:12F:1
N/A	5111	52	33	No	N/A	Male	N/A	N/A	16F	16A	INF33:16A:1
15873_3#39	5111	52	33	Yes	3407	Male	ERS654423	ERR913273	16F	16F	INF33:16F:1
17794_8#23	3454	7	33	Yes	925	N/A	ERS719773	ERR1192034	19F	19F	INF33:19F:1
N/A	3788	11	33	N/A	N/A	Male	N/A	N/A	N/A	19F	INF33:19F:1
15531_4#42	3700	13	33	Yes	925	Male	ERS626997	ERR870044	19F	19F	INF33:19F:1
17794_7#133	3939	15	33	Yes	12308	Male	ERS719710	ERR1191955	19F	19F	INF33:19F:1
15531_5#52	4104	17	33	Yes	925	Male	ERS627131	ERR870149	19F	19F	INF33:19F:1
15531_4#78	4195	19	33	Yes	925	Male	ERS627081	ERR870080	19F	19F	INF33:19F:1
N/A	3939	15	33	No	N/A	Male	N/A	N/A	19F	22A	INF33:22A:1
15531_4#49	4161	21	33	Yes	5706	Male	ERS627020	ERR870051	23B	23B	INF33:23B:1
14520_5#36	4792	27	33	Yes	802	Male	ERS525006	ERR730269	23F	23F	INF33:23F:1
14520_7#22	3304	5	33	Yes	1778	Male	ERS525169	ERR730445	34	34	INF33:34:1
N/A	3038	1	33	No	N/A	Male	N/A	N/A	NEG	NEG	NEG
N/A	3241	3	33	No	N/A	Male	N/A	N/A	NEG	NEG	NEG
N/A	4489	25	33	No	N/A	Male	N/A	N/A	NEG	NEG	NEG
N/A	4943	35	33	No	N/A	Male	N/A	N/A	NEG	NEG	NEG
N/A	4916	43	33	No	N/A	Male	N/A	N/A	NEG	NEG	NEG
19183_3#24	4774	43	34	Yes	10542	Female	ERS745524	ERR1430822	19A	19A	INF34:19A:1
N/A	4340	35	34	No	N/A	Female	N/A	N/A	35B	28F	INF34:28F:1
17428_8#185	4340	35	34	Yes	11721	Female	ERS719658	ERR1106808	35B	35B	INF34:35B:1
16399_6#41	4011	27	34	Yes	11700	Female	ERS686082	ERR997582	6A	6A	INF34:6A:1
15873_5#81	3047	7	34	Yes	5516	Female	ERS654597	ERR913477	6B/E	6B	INF34:6B/E:1
17794_8#5	3095	9	34	Yes	5516	Female	ERS719728	ERR1192016	6B/E	6B	INF34:6B/E:1
16399_5#73	3076	11	34	Yes	5516	Female	ERS686030	ERR997534	6B/E	6B	INF34:6B/E:1
15873_4#63	3162	13	34	Yes	5516	Female	ERS654567	ERR913378	6B/E	6B	INF34:6B/E:1
16399_5#69	3316	17	34	Yes	5516	Female	ERS686025	ERR997530	6B/E	6B	INF34:6B/E:1
16399_6#51	3348	19	34	Yes	5516	Female	ERS686092	ERR997592	6B/E	6B	INF34:6B/E:1
16399_6#35	3483	21	34	Yes	5516	Female	ERS686076	ERR997576	6B/E	6B	INF34:6B/E:1
16399_6#63	3605	23	34	Yes	5516	Female	ERS686104	ERR997604	6B/E	6B	INF34:6B/E:1
16399_5#49	3811	25	34	Yes	5516	Female	ERS685983	ERR997510	6B/E	6B	INF34:6B/E:1
N/A	4011	27	34	No	N/A	Female	N/A	N/A	6A	6B	INF34:6B/E:1
N/A	3076	11	34	No	N/A	Female	N/A	N/A	6B/E	9A	INF34:9A:1
N/A	184093	1	34	No	N/A	Female	N/A	N/A	NEG	NEG	NEG
N/A	3006	3	34	No	N/A	Female	N/A	N/A	NEG	NEG	NEG
N/A	3016	5	34	No	N/A	Female	N/A	N/A	NEG	NEG	NEG
N/A	3221	15	34	No	N/A	Female	N/A	N/A	NEG	NEG	NEG
N/A	4996	52	34	No	N/A	Female	N/A	N/A	NEG	NEG	NEG
15873_4#79	3057	5	35	Yes	5706	Female	ERS654588	ERR913394	23B	23B	INF35:23B:1
17794_7#183	3173	9	35	Yes	11682	Female	ERS719816	ERR1192005	28F	28F	INF35:28F:1
15873_4#65	3043	1	35	Yes	3329	Female	ERS654569	ERR913380	35B	35B	INF35:35B:1
15873_4#67	3092	3	35	Yes	3329	Female	ERS654574	ERR913382	35B	35B	INF35:35B:1
N/A	3057	5	35	No	N/A	Female	N/A	N/A	23B	35B	INF35:35B:1
21523_1#104	3157	7	35	Yes	3329	Female	ERS1813572	ERR2089286	35B	35B	INF35:35B:1
N/A	3173	9	35	No	N/A	Female	N/A	N/A	28F	35B	INF35:35B:1
16399_5#76	3238	11	35	Yes	3329	Female	ERS686034	ERR997537	35B	35B	INF35:35B:1
16399_5#72	3349	13	35	Yes	3329	Female	ERS686029	ERR997533	35B	35B	INF35:35B:1
16399_5#68	3368	15	35	Yes	3329	Female	ERS686023	ERR997529	35B	35B	INF35:35B:1
16399_6#23	3578	17	35	Yes	3329	Female	ERS686063	ERR997564	35B	35B	INF35:35B:1
16399_5#48	3701	19	35	Yes	3329	Female	ERS685982	ERR997509	35B	35B	INF35:35B:1
16399_7#40	3705	21	35	Yes	3329	Female	ERS686170	ERR997661	35B	35B	INF35:35B:1
17794_7#132	4024	23	35	Yes	3329	Female	ERS719709	ERR1191954	35B	35B	INF35:35B:1
16399_7#8	4096	25	35	Yes	3329	Female	ERS686133	ERR997629	35B	35B	INF35:35B:1
17428_8#166	4184	27	35	Yes	5516	Female	ERS719639	ERR1106789	6B/E	6B	INF35:6B/E:1
17428_8#171	4789	35	35	Yes	5516	Female	ERS719644	ERR1106794	6B/E	6B	INF35:6B/E:1
21523_1#143	4891	43	35	Yes	5516	Female	ERS1813612	ERR2089325	6B/E	6B	INF35:6B/E:2
N/A	4932	52	35	N/A	N/A	Female	N/A	N/A	N/A	6B	INF35:6B/E:3
N/A	4771	27	36	No	N/A	Male	N/A	N/A	6B/E	16A	INF36:16A:1
N/A	4081	13	36	N/A	N/A	Male	N/A	N/A	N/A	18C	INF36:18C:1
17794_7#118	4997	35	36	Yes	10629	Male	ERS719695	ERR1191940	19A	19A	INF36:19A:1
19183_3#95	5059	43	36	Yes	10629	Male	ERS745595	ERR1430893	19A	19A	INF36:19A:2
14520_4#91	5153	52	36	Yes	10629	Male	ERS524953	ERR730229	19A	19A	INF36:19A:3
N/A	4081	13	36	N/A	N/A	Male	N/A	N/A	N/A	36	INF36:36:1
N/A	4081	13	36	N/A	N/A	Male	N/A	N/A	N/A	39	INF36:39:1
14520_7#25	3482	5	36	Yes	4039	Male	ERS525172	ERR730448	6B/E	6B	INF36:6B/E:1
14520_4#54	3607	7	36	Yes	4039	Male	ERS524916	ERR730194	6B/E	6B	INF36:6B/E:1
14520_7#53	3791	9	36	Yes	4039	Male	ERS525200	ERR730476	6B/E	6B	INF36:6B/E:1
14520_7#51	4010	11	36	Yes	4039	Male	ERS525198	ERR730474	6B/E	6B	INF36:6B/E:1
16399_7#69	4817	25	36	Yes	4039	Male	ERS686204	ERR997690	6B/E	6B	INF36:6B/E:2
14520_5#45	4771	27	36	Yes	4039	Male	ERS525022	ERR730278	6B/E	6B	INF36:6B/E:2
N/A	5059	43	36	No	N/A	Male	N/A	N/A	19A	6B	INF36:6B/E:3
N/A	3317	1	36	No	N/A	Male	N/A	N/A	NEG	NEG	NEG
N/A	3343	3	36	No	N/A	Male	N/A	N/A	NEG	NEG	NEG
N/A	4084	11	37	No	N/A	Male	N/A	N/A	15B/C	11B	INF37:11B:1
14520_7#70	4009	9	37	Yes	10594	Male	ERS525217	ERR730493	15A	15A	INF37:15A:1
N/A	4009	9	37	No	N/A	Male	N/A	N/A	15A	15B/C	INF37:15B/C:1
15531_4#45	4084	11	37	Yes	910	Male	ERS627010	ERR870047	15B/C	15B/C	INF37:15B/C:1
15531_4#75	4175	13	37	Yes	910	Male	ERS627075	ERR870077	15B/C	15B/C	INF37:15B/C:1
15378_2#26	4326	15	37	Yes	910	Male	ERS627006	ERR862284	15B/C	15B/C	INF37:15B/C:1
14520_4#94	4457	19	37	Yes	910	Male	ERS524956	ERR730232	15B/C	15B/C	INF37:15B/C:1
17794_7#185	4816	23	37	Yes	910	Male	ERS719822	ERR1192007	15B/C	15B/C	INF37:15B/C:1
N/A	5074	43	37	No	N/A	Male	N/A	N/A	28F	16A	INF37:16A:1
16453_2#37	4777	25	37	Yes	8949	Male	ERS686253	ERR984274	16F	16F	INF37:16F:1
N/A	4969	27	37	No	N/A	Male	N/A	N/A	23B	16F	INF37:16F:1
14520_4#74	5013	35	37	Yes	8949	Male	ERS524936	ERR730214	16F	16F	INF37:16F:1
N/A	5013	35	37	No	N/A	Male	N/A	N/A	16F	19C	INF37:19C:1
17794_7#124	4969	27	37	Yes	5511	Male	ERS719701	ERR1191946	23B	23B	INF37:23B:1
20402_4#100	5164	52	37	Yes	10610	Male	ERS1222335	ERR1658167	24	24	INF37:24:1
14520_5#52	5074	43	37	Yes	5823	Male	ERS525035	ERR730285	28F	28F	INF37:28F:1
N/A	5164	52	37	No	N/A	Male	N/A	N/A	24	40	INF37:40:1
N/A	4084	11	37	No	N/A	Male	N/A	N/A	15B/C	48	INF37:48:1
N/A	3345	1	37	No	N/A	Male	N/A	N/A	NEG	NEG	NEG
N/A	3485	3	37	No	N/A	Male	N/A	N/A	NEG	NEG	NEG
N/A	3604	5	37	No	N/A	Male	N/A	N/A	NEG	NEG	NEG
N/A	4339	17	37	No	N/A	Male	N/A	N/A	NEG	NEG	NEG
N/A	4812	21	37	No	N/A	Male	N/A	N/A	NEG	NEG	NEG
N/A	3808	7	37	N/A	N/A	Male	N/A	N/A	N/A	NT	INF37:NT:1
N/A	4923	52	38	No	N/A	Male	N/A	N/A	19A	13	INF38:13:1
N/A	3050	3	38	N/A	N/A	Male	N/A	N/A	N/A	19A	INF38:19A:1
14520_7#24	3952	23	38	Yes	11714	Male	ERS525171	ERR730447	19A	19A	INF38:19A:2
15531_4#79	4204	27	38	Yes	11714	Male	ERS627082	ERR870081	19A	19A	INF38:19A:2
14520_5#9	4923	52	38	Yes	11714	Male	ERS524966	ERR730242	19A	19A	INF38:19A:3
14520_7#16	3540	17	38	Yes	177	Male	ERS525163	ERR730439	19F	19F	INF38:19F:1
14520_4#58	3674	19	38	Yes	177	Male	ERS524920	ERR730198	19F	19F	INF38:19F:1
N/A	4204	27	38	No	N/A	Male	N/A	N/A	19A	19F	INF38:19F:1
15531_4#83	4036	25	38	Yes	2169	Male	ERS627087	ERR870085	21	21	INF38:21:1
16453_2#8	4884	43	38	Yes	5706	Male	ERS686224	ERR984245	23B	23B	INF38:23B:1
N/A	3020	1	38	N/A	N/A	Male	N/A	N/A	N/A	6A	INF38:6A:1
21523_1#126	3059	5	38	Yes	1736	Male	ERS1813595	ERR2089308	6A	6A	INF38:6A:1
N/A	3140	9	38	N/A	N/A	Male	N/A	N/A	N/A	6A	INF38:6A:1
14520_7#90	3194	11	38	Yes	1736	Male	ERS525237	ERR730513	6A	6A	INF38:6A:1
14520_4#7	3286	13	38	Yes	1736	Male	ERS524867	ERR730147	6A	6A	INF38:6A:1
N/A	3151	7	38	No	N/A	Male	N/A	N/A	NEG	NEG	NEG
N/A	3355	15	38	No	N/A	Male	N/A	N/A	NEG	NEG	NEG
N/A	4733	35	38	No	N/A	Male	N/A	N/A	NEG	NEG	NEG
17794_8#12	3337	13	40	Yes	10618	Female	ERS719752	ERR1192023	15A	15A	INF40:15A:1
N/A	3266	11	40	No	N/A	Female	N/A	N/A	4	19	INF40:19:1
17428_8#162	4988	43	40	Yes	177	Female	ERS719635	ERR1106785	19F	19F	INF40:19F:1
N/A	3266	11	40	No	N/A	Female	N/A	N/A	4	21	INF40:21:1
N/A	3883	19	40	No	N/A	Female	N/A	N/A	34	23F	INF40:23F:1
17794_7#95	4500	35	40	Yes	1526	Female	ERS719671	ERR1191917	23F	23F	INF40:23F:2
15531_4#84	3883	19	40	Yes	1778	Female	ERS627089	ERR870086	34	34	INF40:34:1
N/A	3891	27	40	No	N/A	Female	N/A	N/A	NT	35B	INF40:35B:1
16399_5#25	3069	3	40	Yes	1729	Female	ERS686033	ERR997486	4	4	INF40:4:1
N/A	3179	5	40	N/A	N/A	Female	N/A	N/A	N/A	4	INF40:4:1
16399_5#67	3209	7	40	Yes	1729	Female	ERS686022	ERR997528	4	4	INF40:4:1
16399_7#18	3279	9	40	Yes	1729	Female	ERS686145	ERR997639	4	4	INF40:4:1
16399_5#24	3266	11	40	Yes	1729	Female	ERS686027	ERR997485	4	4	INF40:4:1
N/A	3337	13	40	No	N/A	Female	N/A	N/A	15A	4	INF40:4:1
16399_6#17	3560	15	40	Yes	1729	Female	ERS686056	ERR997558	4	4	INF40:4:1
N/A	3883	19	40	No	N/A	Female	N/A	N/A	34	4	INF40:4:1
N/A	4988	43	40	No	N/A	Female	N/A	N/A	19F	6A	INF40:6A:1
N/A	3694	17	40	N/A	N/A	Female	N/A	N/A	N/A	9A	INF40:9A:1
N/A	3052	1	40	No	N/A	Female	N/A	N/A	NEG	NEG	NEG
N/A	4100	21	40	No	N/A	Female	N/A	N/A	NEG	NEG	NEG
N/A	4124	23	40	No	N/A	Female	N/A	N/A	NEG	NEG	NEG
19183_3#92	4270	25	40	Yes	10967	Female	ERS745592	ERR1430890	NT	NT	INF40:NT:1
19183_3#8	3891	27	40	Yes	10967	Female	ERS745508	ERR1430806	NT	NT	INF40:NT:1
17794_7#174	5051	52	40	Yes	10967	Female	ERS719796	ERR1191996	NT	NT	INF40:NT:2
17428_8#146	4521	27	41	Yes	5521	Female	ERS719619	ERR1106769	10A	10A	INF41:10A:1
17428_8#179	3498	25	41	Yes	989	Female	ERS719652	ERR1106802	12F	12F	INF41:12F:1
15873_5#74	3195	5	41	Yes	1233	Female	ERS654590	ERR913470	18C	18C	INF41:18C:1
16399_7#20	3285	7	41	Yes	1233	Female	ERS686147	ERR997641	18C	18C	INF41:18C:1
16399_5#21	3358	9	41	Yes	1233	Female	ERS686020	ERR997482	18C	18C	INF41:18C:1
16399_5#28	3543	11	41	Yes	1233	Female	ERS686072	ERR997489	18C	18C	INF41:18C:1
21523_1#91	3678	13	41	Yes	1233	Female	ERS1813560	ERR2089273	18C	18C	INF41:18C:1
N/A	3858	15	41	No	N/A	N/A	N/A	N/A	4	18C	INF41:18C:1
N/A	3954	17	41	No	N/A	Female	N/A	N/A	4	19	INF41:19:1
17794_7#42	4566	43	41	Yes	847	Female	ERS719921	ERR1191864	19A	19A	INF41:19A:1
21523_1#152	5083	52	41	Yes	847	Female	ERS1813621	ERR2089334	19A	19A	INF41:19A:2
N/A	3858	15	41	No	N/A	N/A	N/A	N/A	4	19B	INF41:19B:1
17428_8#112	4865	35	41	Yes	5706	Female	ERS719585	ERR1106735	23B	23B	INF41:23B:1
N/A	3498	25	41	No	N/A	Female	N/A	N/A	12F	35B	INF41:35B:1
N/A	4521	27	41	No	N/A	Female	N/A	N/A	10A	35B	INF41:35B:1
16399_5#10	3858	15	41	Yes	1729	N/A	ERS685999	ERR997471	4	4	INF41:4:1
21523_1#100	3954	17	41	Yes	1729	Female	ERS1813566	ERR2089282	4	4	INF41:4:1
N/A	3141	3	41	No	N/A	Female	N/A	N/A	NT	6A	INF41:6A:1
N/A	3102	1	41	No	N/A	Female	N/A	N/A	NEG	NEG	NEG
N/A	4105	19	41	No	N/A	Female	N/A	N/A	NEG	NEG	NEG
N/A	4207	21	41	No	N/A	Female	N/A	N/A	NEG	NEG	NEG
N/A	4284	23	41	No	N/A	Female	N/A	N/A	NEG	NEG	NEG
16399_6#1	3141	3	41	Yes	344	Female	ERS686040	ERR997542	NT	NT	INF41:NT:1
17794_7#40	3894	21	42	Yes	5521	Female	ERS719888	ERR1191862	10A	10A	INF42:10A:1
17428_8#167	4541	27	42	Yes	11711	Female	ERS719640	ERR1106790	13	13	INF42:13:1
N/A	5028	43	42	N/A	N/A	Female	N/A	N/A	N/A	14	INF42:14:1
17428_8#114	4587	52	42	Yes	4033	Female	ERS719587	ERR1106737	15B/C	15B/C	INF42:15B/C:1
17428_8#127	4901	35	42	Yes	3407	Female	ERS719600	ERR1106750	16F	16F	INF42:16F:1
17794_8#90	3562	9	42	Yes	241	Female	ERS719896	ERR1192101	18A	18A	INF42:18A:1
N/A	5028	43	42	N/A	N/A	Female	N/A	N/A	N/A	35B	INF42:35B:1
N/A	4541	27	42	No	N/A	Female	N/A	N/A	13	6A	INF42:6A:1
N/A	3562	9	42	No	N/A	Female	N/A	N/A	18A	9V	INF42:9V:1
17794_7#135	3693	11	42	Yes	11758	Female	ERS719715	ERR1191957	9V	9V	INF42:9V:1
17794_7#176	3881	13	42	Yes	11758	Female	ERS719800	ERR1191998	9V	9V	INF42:9V:1
16399_7#12	4052	15	42	Yes	11758	Female	ERS686138	ERR997633	9V	9V	INF42:9V:1
16399_6#16	4125	17	42	Yes	11758	Female	ERS686055	ERR997557	9V	9V	INF42:9V:1
17428_8#164	4272	19	42	Yes	11758	Female	ERS719637	ERR1106787	9V	9V	INF42:9V:1
N/A	3894	21	42	No	N/A	Female	N/A	N/A	10A	9V	INF42:9V:1
21523_1#171	4434	23	42	Yes	11758	Female	ERS1813640	ERR2089353	9V	9V	INF42:9V:1
21523_1#144	4530	25	42	Yes	11758	Female	ERS1813613	ERR2089326	9V	9V	INF42:9V:1
N/A	3210	1	42	No	N/A	Female	N/A	N/A	NEG	NEG	NEG
N/A	3280	3	42	No	N/A	Female	N/A	N/A	NEG	NEG	NEG
N/A	3267	5	42	No	N/A	Female	N/A	N/A	NEG	NEG	NEG
N/A	3336	7	42	No	N/A	Female	N/A	N/A	NEG	NEG	NEG
14520_5#1	5169	52	43	Yes	5521	Female	ERS524958	ERR730234	10A	10A	INF43:10A:1
N/A	4848	23	43	No	N/A	Female	N/A	N/A	19A	11A	INF43:11A:1
14520_4#71	5082	43	43	Yes	4033	Female	ERS524933	ERR730211	15B/C	15B/C	INF43:15B/C:1
14520_7#31	3859	7	43	Yes	847	Female	ERS525178	ERR730454	19A	19A	INF43:19A:1
14520_4#16	3951	9	43	Yes	847	Female	ERS524876	ERR730156	19A	19A	INF43:19A:1
N/A	3495	17	43	No	N/A	Female	N/A	N/A	6A	19A	INF43:19A:2
N/A	4813	21	43	N/A	N/A	Female	N/A	N/A	N/A	19A	INF43:19A:2
21523_1#130	4848	23	43	Yes	847	Female	ERS1813599	ERR2089312	19A	19A	INF43:19A:2
14520_7#15	3542	3	43	Yes	5706	Female	ERS525162	ERR730438	23B	23B	INF43:23B:1
N/A	3859	7	43	No	N/A	Female	N/A	N/A	19A	23B	INF43:23B:1
N/A	4034	11	43	N/A	N/A	Female	N/A	N/A	N/A	6A	INF43:6A:1
N/A	4202	13	43	N/A	N/A	Female	N/A	N/A	N/A	6A	INF43:6A:1
14520_4#59	3495	17	43	Yes	3324	Female	ERS524921	ERR730199	6A	6A	INF43:6A:1
14520_5#37	4514	25	43	Yes	11758	Female	ERS525008	ERR730270	9V	9V	INF43:9V:1
N/A	3360	1	43	No	N/A	Female	N/A	N/A	NEG	NEG	NEG
N/A	3673	5	43	No	N/A	Female	N/A	N/A	NEG	NEG	NEG
N/A	4422	19	43	No	N/A	Female	N/A	N/A	NEG	NEG	NEG
N/A	4863	27	43	No	N/A	Female	N/A	N/A	NEG	NEG	NEG
N/A	4934	35	43	No	N/A	Female	N/A	N/A	NEG	NEG	NEG
14520_5#59	5102	43	44	Yes	5521	Female	ERS525049	ERR730292	10A	10A	INF44:10A:1
N/A	4595	52	44	N/A	N/A	Female	N/A	N/A	N/A	10A	INF44:10A:2
14520_7#64	3882	7	44	Yes	910	Female	ERS525211	ERR730487	15B/C	15B/C	INF44:15B/C:1
N/A	4876	27	44	No	N/A	Female	N/A	N/A	6A	19A	INF44:19A:1
21523_1#20	5019	35	44	Yes	847	Female	ERS1813489	ERR2089202	19A	19A	INF44:19A:1
N/A	5102	43	44	No	N/A	Female	N/A	N/A	10A	19C	INF44:19C:1
N/A	4051	9	44	No	N/A	Female	N/A	N/A	23B	19F	INF44:19F:1
14520_5#74	4435	17	44	Yes	5103	Female	ERS525077	ERR730307	21	21	INF44:21:1
14520_7#92	3565	3	44	Yes	5706	Female	ERS525239	ERR730515	23B	23B	INF44:23B:1
14520_7#62	3695	5	44	Yes	5706	Female	ERS525209	ERR730485	23B	23B	INF44:23B:1
N/A	3882	7	44	No	N/A	Female	N/A	N/A	15B/C	23B	INF44:23B:1
15531_4#77	4051	9	44	Yes	5706	Female	ERS627078	ERR870079	23B	23B	INF44:23B:1
17428_8#178	4127	11	44	Yes	5706	Female	ERS719651	ERR1106801	23B	23B	INF44:23B:1
14520_7#26	4271	13	44	Yes	5706	Female	ERS525173	ERR730449	23B	23B	INF44:23B:1
14520_7#17	3892	15	44	Yes	5706	Female	ERS525164	ERR730440	23B	23B	INF44:23B:1
N/A	4127	11	44	No	N/A	Female	N/A	N/A	23B	24F	INF44:24F:1
N/A	4435	17	44	No	N/A	Female	N/A	N/A	21	6A	INF44:6A:1
21523_1#120	4542	21	44	Yes	5734	Female	ERS1813589	ERR2089302	6A	6A	INF44:6A:1
15873_3#34	4499	23	44	Yes	5734	Female	ERS654418	ERR913268	6A	6A	INF44:6A:1
15873_2#38	4853	25	44	Yes	5734	Female	ERS654322	ERR913190	6A	6A	INF44:6A:1
15873_5#33	4876	27	44	Yes	913	Female	ERS654463	ERR913429	6A	6A	INF44:6A:1
N/A	5019	35	44	No	N/A	Female	N/A	N/A	19A	6A	INF44:6A:1
N/A	3338	1	44	No	N/A	Female	N/A	N/A	NEG	NEG	NEG
N/A	4739	19	45	No	N/A	Male	N/A	N/A	6B/E	15B/C	INF45:15B/C:1
N/A	4201	11	45	No	N/A	Male	N/A	N/A	6B/E	19A	INF45:19A:1
N/A	4921	35	45	No	N/A	Male	N/A	N/A	6B/E	19A	INF45:19A:2
14520_4#70	4606	52	45	Yes	3329	Male	ERS524932	ERR730210	35B	35B	INF45:35B:1
15873_2#15	4516	23	45	Yes	3324	Male	ERS654295	ERR913167	6A	6A	INF45:6A:1
14520_7#20	3679	3	45	Yes	10546	Male	ERS525167	ERR730443	6B/E	6B	INF45:6B/E:1
14520_7#23	3863	5	45	Yes	10546	Male	ERS525170	ERR730446	6B/E	6B	INF45:6B/E:1
14520_4#48	3949	7	45	Yes	10546	Male	ERS524909	ERR730188	6B/E	6B	INF45:6B/E:1
15531_4#69	4102	9	45	Yes	10546	Male	ERS627060	ERR870071	6B/E	6B	INF45:6B/E:1
15531_4#70	4201	11	45	Yes	10546	Male	ERS627062	ERR870072	6B/E	6B	INF45:6B/E:1
14520_7#59	4286	13	45	Yes	10546	Male	ERS525206	ERR730482	6B/E	6B	INF45:6B/E:1
19183_3#4	4367	15	45	Yes	10546	Male	ERS745504	ERR1430802	6B/E	6B	INF45:6B/E:1
14520_4#33	4420	17	45	Yes	10546	Male	ERS524894	ERR730173	6B/E	6B	INF45:6B/E:1
14520_5#85	4739	19	45	Yes	10546	Male	ERS525097	ERR730318	6B/E	6B	INF45:6B/E:1
15873_2#52	4846	21	45	Yes	10546	Male	ERS654337	ERR913204	6B/E	6B	INF45:6B/E:1
14520_5#23	4866	25	45	Yes	10546	Male	ERS524981	ERR730256	6B/E	6B	INF45:6B/E:1
15873_5#10	4946	27	45	Yes	10546	Male	ERS654307	ERR913406	6B/E	6B	INF45:6B/E:1
15873_2#17	4921	35	45	Yes	10546	Male	ERS654297	ERR913169	6B/E	6B	INF45:6B/E:1
N/A	5119	43	45	No	N/A	Male	N/A	N/A	9V	9A	INF45:9A:1
N/A	4606	52	45	No	N/A	Male	N/A	N/A	35B	9A	INF45:9A:2
14520_5#82	5119	43	45	Yes	11758	Male	ERS525092	ERR730315	9V	9V	INF45:9V:1
N/A	3432	1	45	No	N/A	Male	N/A	N/A	NEG	NEG	NEG
15873_2#11	4924	35	46	Yes	11690	Female	ERS654290	ERR913163	10A	10A	INF46:10A:1
N/A	4924	35	46	No	N/A	Female	N/A	N/A	10A	13	INF46:13:1
21523_1#138	4604	52	46	Yes	4033	Female	ERS1813607	ERR2089320	15B/C	15B/C	INF46:15B/C:1
N/A	4604	52	46	No	N/A	Female	N/A	N/A	15B/C	16A	INF46:16A:1
N/A	4737	19	46	No	N/A	Female	N/A	N/A	6A	19A	INF46:19A:1
17794_7#91	4886	27	46	Yes	847	Female	ERS719666	ERR1191913	19A	19A	INF46:19A:1
14520_7#61	3497	15	46	Yes	5706	Female	ERS525208	ERR730484	23B	23B	INF46:23B:1
14520_7#34	3953	7	46	Yes	4038	Female	ERS525181	ERR730457	34	34	INF46:34:1
N/A	4737	19	46	No	N/A	Female	N/A	N/A	6A	34	INF46:34:2
14520_7#55	3675	3	46	Yes	3324	Female	ERS525202	ERR730478	6A	6A	INF46:6A:1
15531_4#43	3861	5	46	Yes	3324	Female	ERS627001	ERR870045	6A	6A	INF46:6A:1
N/A	3953	7	46	No	N/A	Female	N/A	N/A	34	6A	INF46:6A:1
15378_2#42	4037	9	46	Yes	3324	Female	ERS627063	ERR862300	6A	6A	INF46:6A:1
15531_4#71	4205	11	46	Yes	3324	Female	ERS627065	ERR870073	6A	6A	INF46:6A:1
14520_7#30	4282	13	46	Yes	3324	Female	ERS525177	ERR730453	6A	6A	INF46:6A:1
N/A	3497	15	46	No	N/A	Female	N/A	N/A	23B	6A	INF46:6A:1
14520_7#21	4421	17	46	Yes	3324	Female	ERS525168	ERR730444	6A	6A	INF46:6A:1
15873_5#7	4737	19	46	Yes	3324	Female	ERS654292	ERR913403	6A	6A	INF46:6A:1
14520_5#65	4849	21	46	Yes	3324	Female	ERS525060	ERR730298	6A	6A	INF46:6A:1
N/A	4515	23	46	N/A	N/A	Female	N/A	N/A	N/A	6A	INF46:6A:1
14520_5#31	4864	25	46	Yes	3324	Female	ERS524996	ERR730264	6A	6A	INF46:6A:1
14520_4#85	5118	43	46	Yes	913	Female	ERS524947	ERR730224	6A	6A	INF46:6A:2
N/A	4737	19	46	No	N/A	Female	N/A	N/A	6A	9A	INF46:9A:1
N/A	3434	1	46	No	N/A	Female	N/A	N/A	NEG	NEG	NEG
16399_5#77	3230	13	47	Yes	11710	Female	ERS686035	ERR997538	13	13	INF47:13:1
N/A	3208	15	47	N/A	N/A	Female	N/A	N/A	N/A	13	INF47:13:1
16399_5#79	3261	17	47	Yes	11710	Female	ERS686037	ERR997540	13	13	INF47:13:1
21523_1#53	3334	19	47	Yes	11710	Female	ERS1813522	ERR2089235	13	13	INF47:13:1
N/A	3688	23	47	No	N/A	Female	N/A	N/A	17F	13	INF47:13:1
16399_6#42	4026	27	47	Yes	11710	Female	ERS686083	ERR997583	13	13	INF47:13:1
N/A	4446	35	47	N/A	N/A	Female	N/A	N/A	N/A	13	INF47:13:1
N/A	5007	52	47	N/A	N/A	Female	N/A	N/A	N/A	16F	INF47:16F:1
21523_1#114	3550	21	47	Yes	10626	Female	ERS1813582	ERR2089296	17F	17F	INF47:17F:1
15531_4#72	3688	23	47	Yes	10626	Female	ERS627069	ERR870074	17F	17F	INF47:17F:1
N/A	3969	25	47	No	N/A	Female	N/A	N/A	23B	17F	INF47:17F:1
N/A	4026	27	47	No	N/A	Female	N/A	N/A	13	17F	INF47:17F:1
21523_1#134	4769	43	47	Yes	925	Female	ERS1813602	ERR2089316	19F	19F	INF47:19F:1
N/A	4026	27	47	No	N/A	Female	N/A	N/A	13	20	INF47:20:1
16399_6#40	3969	25	47	Yes	11676	Female	ERS686081	ERR997581	23B	23B	INF47:23B:1
N/A	184179	1	47	N/A	N/A	Female	N/A	N/A	N/A	6A	INF47:6A:1
15873_4#70	3066	9	47	Yes	3406	Female	ERS654578	ERR913385	8	8	INF47:8:1
15873_5#80	3156	11	47	Yes	3406	Female	ERS654596	ERR913476	8	8	INF47:8:1
N/A	3008	3	47	No	N/A	Female	N/A	N/A	NEG	NEG	NEG
N/A	3042	5	47	No	N/A	Female	N/A	N/A	NEG	NEG	NEG
N/A	3087	7	47	No	N/A	Female	N/A	N/A	NEG	NEG	NEG
14520_4#27	3283	11	48	Yes	11711	Male	ERS524888	ERR730167	13	13	INF48:13:1
N/A	3097	1	48	N/A	N/A	Male	N/A	N/A	N/A	16F	INF48:16F:1
14520_4#63	3277	9	48	Yes	10542	Male	ERS524925	ERR730203	19A	19A	INF48:19A:1
N/A	4495	35	48	No	N/A	Male	N/A	N/A	6B/E	6A	INF48:6A:1
N/A	4979	43	48	N/A	N/A	Male	N/A	N/A	N/A	6A	INF48:6A:2
14520_5#77	4495	35	48	Yes	8052	Male	ERS525083	ERR730310	6B/E	6B	INF48:6B/E:1
N/A	3177	5	48	No	N/A	Male	N/A	N/A	NEG	NEG	NEG
N/A	3231	7	48	No	N/A	Male	N/A	N/A	NEG	NEG	NEG
N/A	3091	3	48	N/A	N/A	Male	N/A	N/A	N/A	NT	INF48:NT:1
17428_8#140	4872	35	49	Yes	11750	Male	ERS719613	ERR1106763	13	13	INF49:13:1
17794_7#108	4555	43	49	Yes	11750	Male	ERS719684	ERR1191930	13	13	INF49:13:2
N/A	4591	52	49	No	N/A	Male	N/A	N/A	NT	13	INF49:13:3
16399_6#66	3232	3	49	Yes	915	Male	ERS686107	ERR997607	14	14	INF49:14:1
16399_5#64	3274	5	49	Yes	915	Male	ERS686016	ERR997525	14	14	INF49:14:1
16399_5#78	3262	7	49	Yes	915	Male	ERS686036	ERR997539	14	14	INF49:14:1
16399_5#74	3269	9	49	Yes	915	Male	ERS686031	ERR997535	14	14	INF49:14:1
16399_6#54	3549	11	49	Yes	915	Male	ERS686095	ERR997595	14	14	INF49:14:1
16399_6#57	3687	13	49	Yes	915	Male	ERS686098	ERR997598	14	14	INF49:14:1
N/A	3967	15	49	No	N/A	Male	N/A	N/A	23F	14	INF49:14:1
16399_7#42	4027	17	49	Yes	915	Male	ERS686173	ERR997663	14	14	INF49:14:1
N/A	4290	23	49	No	N/A	Male	N/A	N/A	19F	14	INF49:14:2
N/A	4872	35	49	No	N/A	Male	N/A	N/A	13	16F	INF49:16F:1
N/A	4722	27	49	No	N/A	Male	N/A	N/A	23B	19A	INF49:19A:1
N/A	4264	21	49	No	N/A	Male	N/A	N/A	23F	19F	INF49:19F:1
17794_8#109	4290	23	49	Yes	10669	Male	ERS719915	ERR1192120	19F	19F	INF49:19F:1
19183_3#14	4722	27	49	Yes	11676	Male	ERS745514	ERR1430812	23B	23B	INF49:23B:1
16399_5#57	3967	15	49	Yes	802	Male	ERS686002	ERR997518	23F	23F	INF49:23F:1
16453_2#58	4110	19	49	Yes	802	Male	ERS686274	ERR984295	23F	23F	INF49:23F:1
21523_1#89	4264	21	49	Yes	802	Male	ERS1813558	ERR2089271	23F	23F	INF49:23F:1
N/A	4290	23	49	No	N/A	Male	N/A	N/A	19F	41	INF49:41:1
N/A	3176	1	49	No	N/A	Male	N/A	N/A	NEG	NEG	NEG
17794_8#47	4591	52	49	Yes	12812	Male	ERS719833	ERR1192058	NT	NT	INF49:NT:1
N/A	4873	35	50	No	N/A	Male	N/A	N/A	19A	11A	INF50:11A:1
N/A	3207	5	50	No	N/A	Male	N/A	N/A	45	15A	INF50:15A:1
21523_1#155	4873	35	50	Yes	847	Male	ERS1813624	ERR2089337	19A	19A	INF50:19A:1
19183_3#13	5089	52	50	Yes	12377	Male	ERS745513	ERR1430811	19A	19A	INF50:19A:2
14520_4#51	3207	5	50	Yes	2831	Male	ERS524912	ERR730191	45	45	INF50:45:1
N/A	3180	1	50	No	N/A	Male	N/A	N/A	NEG	NEG	NEG
N/A	3229	3	50	No	N/A	Male	N/A	N/A	NEG	NEG	NEG
N/A	4554	43	50	No	N/A	Male	N/A	N/A	NEG	NEG	NEG
17794_8#4	4871	35	51	Yes	5722	Male	ERS719724	ERR1192015	11A	11A	INF51:11A:1
14520_4#62	3276	5	51	Yes	10542	Male	ERS524924	ERR730202	19A	19A	INF51:19A:1
14520_7#56	3534	11	51	Yes	10542	Male	ERS525203	ERR730479	19A	19A	INF51:19A:2
14520_7#69	3680	13	51	Yes	847	Male	ERS525216	ERR730492	19A	19A	INF51:19A:2
15531_4#44	3864	15	51	Yes	10542	Male	ERS627003	ERR870046	19A	19A	INF51:19A:2
N/A	4107	19	51	No	N/A	Male	N/A	N/A	6A	19A	INF51:19A:2
14520_4#15	4716	27	51	Yes	10542	Male	ERS524875	ERR730155	19A	19A	INF51:19A:2
N/A	3864	15	51	No	N/A	Male	N/A	N/A	19A	19B	INF51:19B:1
N/A	4716	27	51	No	N/A	Male	N/A	N/A	19A	23A	INF51:23A:1
14520_7#40	4261	21	51	Yes	10636	Male	ERS525187	ERR730463	23F	23F	INF51:23F:1
14520_5#47	5086	52	51	Yes	10636	Male	ERS525026	ERR730280	23F	23F	INF51:23F:2
15531_4#74	4107	19	51	Yes	10899	Male	ERS627074	ERR870076	6A	6A	INF51:6A:1
N/A	3181	1	51	No	N/A	Male	N/A	N/A	NEG	NEG	NEG
N/A	3233	3	51	No	N/A	Male	N/A	N/A	NEG	NEG	NEG
N/A	3282	7	51	No	N/A	Male	N/A	N/A	NEG	NEG	NEG
N/A	3268	9	51	No	N/A	Male	N/A	N/A	NEG	NEG	NEG
N/A	4942	43	51	No	N/A	Male	N/A	N/A	NEG	NEG	NEG
N/A	4292	21	52	No	N/A	Male	N/A	N/A	23B	11A	INF52:11A:1
14520_7#58	3684	11	52	Yes	989	Male	ERS525205	ERR730481	12F	12F	INF52:12F:1
15531_4#73	4106	17	52	Yes	917	Male	ERS627072	ERR870075	16F	16F	INF52:16F:1
15531_4#68	3886	19	52	Yes	917	Male	ERS627059	ERR870070	16F	16F	INF52:16F:1
14520_7#14	4429	23	52	Yes	917	Male	ERS525161	ERR730437	16F	16F	INF52:16F:1
N/A	5127	52	52	No	N/A	Male	N/A	N/A	39	19C	INF52:19C:1
14520_7#32	3270	7	52	Yes	10589	Male	ERS525179	ERR730455	19F	19F	INF52:19F:1
14520_7#46	3544	9	52	Yes	10589	Male	ERS525193	ERR730469	19F	19F	INF52:19F:1
14520_7#45	3869	13	52	Yes	10589	Male	ERS525192	ERR730468	19F	19F	INF52:19F:1
15531_5#45	4029	15	52	Yes	10589	Male	ERS627108	ERR870142	19F	19F	INF52:19F:1
N/A	4106	17	52	No	N/A	Male	N/A	N/A	16F	19F	INF52:19F:1
N/A	5032	43	52	No	N/A	Male	N/A	N/A	39	21	INF52:21:1
14520_7#65	4292	21	52	Yes	5706	Male	ERS525212	ERR730488	23B	23B	INF52:23B:1
N/A	4029	15	52	No	N/A	Male	N/A	N/A	19F	34	INF52:34:1
15873_5#19	5032	43	52	Yes	6040	Male	ERS654377	ERR913415	39	39	INF52:39:1
15873_3#43	5127	52	52	Yes	6040	Male	ERS654427	ERR913277	39	39	INF52:39:2
N/A	3886	19	52	No	N/A	Male	N/A	N/A	16F	40	INF52:40:1
14520_5#30	4892	35	52	Yes	913	Male	ERS524994	ERR730263	6A	6A	INF52:6A:1
N/A	3212	1	52	No	N/A	Male	N/A	N/A	NEG	NEG	NEG
N/A	3275	3	52	No	N/A	Male	N/A	N/A	NEG	NEG	NEG
N/A	3263	5	52	No	N/A	Male	N/A	N/A	NEG	NEG	NEG
N/A	4728	25	52	No	N/A	Male	N/A	N/A	NEG	NEG	NEG
N/A	4537	27	52	No	N/A	Male	N/A	N/A	NEG	NEG	NEG
N/A	4429	23	52	No	N/A	Male	N/A	N/A	16F	NT	INF52:NT:1
16399_7#46	4717	23	53	Yes	847	Female	ERS686180	ERR997667	19A	19A	INF53:19A:1
21523_1#151	4533	25	53	Yes	847	Female	ERS1813620	ERR2089333	19A	19A	INF53:19A:1
14520_5#48	4496	27	53	Yes	847	Female	ERS525028	ERR730281	19A	19A	INF53:19A:1
15873_2#30	4983	35	53	Yes	847	Female	ERS654313	ERR913182	19A	19A	INF53:19A:1
14520_7#41	3271	5	53	Yes	4038	Female	ERS525188	ERR730464	34	34	INF53:34:1
15378_2#45	3539	7	53	Yes	4038	Female	ERS627071	ERR862303	34	34	INF53:34:1
15873_3#19	3682	9	53	Yes	4038	Female	ERS654397	ERR913253	34	34	INF53:34:1
14520_4#32	3866	11	53	Yes	4038	Female	ERS524893	ERR730172	34	34	INF53:34:1
N/A	4059	13	53	No	N/A	Female	N/A	N/A	6A	34	INF53:34:1
15531_5#44	4240	17	53	Yes	4038	Female	ERS627105	ERR870141	34	34	INF53:34:1
14520_7#47	4309	19	53	Yes	4038	Female	ERS525194	ERR730470	34	34	INF53:34:1
14520_7#60	4424	21	53	Yes	4038	Female	ERS525207	ERR730483	34	34	INF53:34:1
N/A	4424	21	53	No	N/A	Female	N/A	N/A	34	40	INF53:40:1
N/A	4240	17	53	No	N/A	Female	N/A	N/A	34	47A	INF53:47A:1
21523_1#93	4059	13	53	Yes	3324	Female	ERS1813562	ERR2089275	6A	6A	INF53:6A:1
15873_2#2	5053	43	53	Yes	1737	Female	ERS654278	ERR913154	6A	6A	INF53:6A:2
15873_3#71	5151	52	53	Yes	1737	Female	ERS654459	ERR913305	6A	6A	INF53:6A:3
N/A	3281	1	53	No	N/A	Female	N/A	N/A	NEG	NEG	NEG
N/A	3264	3	53	No	N/A	Female	N/A	N/A	NEG	NEG	NEG
N/A	3539	7	53	No	N/A	Female	N/A	N/A	34	NT	INF53:NT:1
N/A	4309	19	53	No	N/A	Female	N/A	N/A	34	NT	INF53:NT:2
14520_7#48	3254	1	54	Yes	1778	Male	ERS525195	ERR730471	34	34	INF54:34:1
15531_4#51	3966	11	54	Yes	1737	Male	ERS627023	ERR870053	6A	6A	INF54:6A:1
N/A	3420	3	54	No	N/A	Male	N/A	N/A	NEG	NEG	NEG
N/A	3429	5	54	No	N/A	Male	N/A	N/A	NEG	NEG	NEG
N/A	3664	7	54	No	N/A	Male	N/A	N/A	NEG	NEG	NEG
N/A	3849	9	54	No	N/A	Male	N/A	N/A	NEG	NEG	NEG
N/A	5087	43	55	No	N/A	Male	N/A	N/A	15B/C	11A	INF55:11A:1
N/A	4492	23	55	No	N/A	Male	N/A	N/A	19A	14	INF55:14:1
14520_5#17	5087	43	55	Yes	910	Male	ERS524974	ERR730250	15B/C	15B/C	INF55:15B/C:1
14520_5#40	4590	52	55	Yes	910	Male	ERS525013	ERR730273	15B/C	15B/C	INF55:15B/C:2
N/A	4111	11	55	No	N/A	Male	N/A	N/A	21	19A	INF55:19A:1
N/A	4536	21	55	No	N/A	Male	N/A	N/A	6B/E	19A	INF55:19A:2
21523_1#133	4492	23	55	Yes	10542	Male	ERS1813603	ERR2089315	19A	19A	INF55:19A:2
15873_3#53	4781	25	55	Yes	10542	Male	ERS654437	ERR913287	19A	19A	INF55:19A:2
15873_3#47	4870	27	55	Yes	10542	Male	ERS654431	ERR913281	19A	19A	INF55:19A:2
14520_5#91	4941	35	55	Yes	10542	Male	ERS525109	ERR730324	19A	19A	INF55:19A:2
16399_7#37	4111	11	55	Yes	11730	Male	ERS686165	ERR997658	21	21	INF55:21:1
17428_8#148	4266	13	55	Yes	11730	Male	ERS719621	ERR1106771	21	21	INF55:21:1
14520_4#13	4431	17	55	Yes	11730	Male	ERS524873	ERR730153	21	21	INF55:21:1
15378_2#43	4718	19	55	Yes	11730	Male	ERS627066	ERR862301	21	21	INF55:21:1
15531_4#80	3887	15	55	Yes	5706	Male	ERS627083	ERR870082	23B	23B	INF55:23B:1
17794_7#16	4032	9	55	Yes	11721	Male	ERS719750	ERR1191838	35B	35B	INF55:35B:1
N/A	3887	15	55	No	N/A	Male	N/A	N/A	23B	36	INF55:36:1
N/A	4111	11	55	No	N/A	Male	N/A	N/A	21	6B	INF55:6B/E:1
N/A	4431	17	55	No	N/A	Male	N/A	N/A	21	6B	INF55:6B/E:2
15873_2#29	4536	21	55	Yes	10631	Male	ERS654312	ERR913181	6B/E	6B	INF55:6B/E:2
N/A	4032	9	55	No	N/A	Male	N/A	N/A	35B	9A	INF55:9A:1
N/A	3332	1	55	No	N/A	Male	N/A	N/A	NEG	NEG	NEG
N/A	3554	3	55	No	N/A	Male	N/A	N/A	NEG	NEG	NEG
N/A	3683	5	55	No	N/A	Male	N/A	N/A	NEG	NEG	NEG
N/A	3868	7	55	No	N/A	Male	N/A	N/A	NEG	NEG	NEG
N/A	4494	23	56	No	N/A	Male	N/A	N/A	19A	14	INF56:14:1
14520_7#67	4289	15	56	Yes	917	Male	ERS525214	ERR730490	16F	16F	INF56:16F:1
N/A	3867	7	56	No	N/A	Male	N/A	N/A	34	19A	INF56:19A:1
N/A	4030	9	56	N/A	N/A	Male	N/A	N/A	N/A	19A	INF56:19A:1
N/A	4109	11	56	No	N/A	Male	N/A	N/A	21	19A	INF56:19A:1
14520_7#63	4262	13	56	Yes	847	Male	ERS525210	ERR730486	19A	19A	INF56:19A:1
N/A	4289	15	56	No	N/A	Male	N/A	N/A	16F	19A	INF56:19A:1
14520_5#4	4425	17	56	Yes	847	Male	ERS524961	ERR730237	19A	19A	INF56:19A:1
21523_1#15	4719	19	56	Yes	847	Male	ERS1813484	ERR2089197	19A	19A	INF56:19A:1
14520_5#15	4494	23	56	Yes	847	Male	ERS524972	ERR730248	19A	19A	INF56:19A:1
16453_2#34	4874	27	56	Yes	847	Male	ERS686250	ERR984271	19A	19A	INF56:19A:1
N/A	4589	52	56	No	N/A	Male	N/A	N/A	6A	19F	INF56:19F:1
15531_4#66	4109	11	56	Yes	2169	Male	ERS627057	ERR870068	21	21	INF56:21:1
17794_7#175	3867	7	56	Yes	4038	Male	ERS719798	ERR1191997	34	34	INF56:34:1
N/A	4874	27	56	No	N/A	Male	N/A	N/A	19A	35B	INF56:35B:1
14520_5#64	5088	43	56	Yes	10804	Male	ERS525058	ERR730297	35F	35F	INF56:35F:1
N/A	5088	43	56	No	N/A	Male	N/A	N/A	35F	6A	INF56:6A:1
16399_7#3	4589	52	56	Yes	5734	Male	ERS686128	ERR997624	6A	6A	INF56:6A:2
N/A	3333	1	56	No	N/A	Male	N/A	N/A	NEG	NEG	NEG
N/A	3555	3	56	No	N/A	Male	N/A	N/A	NEG	NEG	NEG
N/A	3685	5	56	No	N/A	Male	N/A	N/A	NEG	NEG	NEG
N/A	4535	21	56	No	N/A	Male	N/A	N/A	NEG	NEG	NEG
N/A	1000	25	56	No	N/A	Male	N/A	N/A	NEG	NEG	NEG
N/A	4556	35	56	No	N/A	Male	N/A	N/A	NEG	NEG	NEG
17794_8#1	3649	21	57	Yes	3081	Male	ERS719718	ERR1192012	1	1	INF57:1:1
15873_5#83	3021	3	57	Yes	5902	Male	ERS654599	ERR913479	11A	11A	INF57:11A:1
15873_4#76	3025	5	57	Yes	5902	Male	ERS654585	ERR913391	11A	11A	INF57:11A:1
15873_4#81	3027	7	57	Yes	5902	Male	ERS654604	ERR913396	11A	11A	INF57:11A:1
15873_5#78	3103	9	57	Yes	5902	Male	ERS654594	ERR913474	11A	11A	INF57:11A:1
15873_4#75	3122	13	57	Yes	5902	Male	ERS654583	ERR913390	11A	11A	INF57:11A:1
16399_6#3	3224	15	57	Yes	5902	Male	ERS686042	ERR997544	11A	11A	INF57:11A:1
16399_5#62	3399	17	57	Yes	5902	Male	ERS686014	ERR997523	11A	11A	INF57:11A:1
N/A	3021	3	57	No	N/A	Male	N/A	N/A	11A	11B	INF57:11B:1
N/A	3502	19	57	No	N/A	Male	N/A	N/A	17F	11B	INF57:11B:2
N/A	3502	19	57	No	N/A	Male	N/A	N/A	17F	13	INF57:13:1
N/A	3649	21	57	No	N/A	Male	N/A	N/A	1	13	INF57:13:1
16399_7#36	3802	23	57	Yes	2174	Male	ERS686164	ERR997657	13	13	INF57:13:1
N/A	4414	35	57	N/A	N/A	Male	N/A	N/A	N/A	15B/C	INF57:15B/C:1
16399_6#49	3502	19	57	Yes	10593	Male	ERS686090	ERR997590	17F	17F	INF57:17F:1
N/A	3802	23	57	No	N/A	Male	N/A	N/A	13	17F	INF57:17F:1
16399_7#9	3961	25	57	Yes	10593	Male	ERS686135	ERR997630	17F	17F	INF57:17F:1
N/A	3224	15	57	No	N/A	Male	N/A	N/A	11A	18A	INF57:18A:1
17428_8#149	4862	43	57	Yes	12802	Male	ERS719622	ERR1106772	29	29	INF57:29:1
21523_1#154	4569	52	57	Yes	12802	Male	ERS1813623	ERR2089336	29	29	INF57:29:2
N/A	4862	43	57	No	N/A	Male	N/A	N/A	29	35B	INF57:35B:1
N/A	4569	52	57	No	N/A	Male	N/A	N/A	29	35B	INF57:35B:2
N/A	3007	1	57	No	N/A	Male	N/A	N/A	NEG	NEG	NEG
N/A	3112	11	57	No	N/A	Male	N/A	N/A	NEG	NEG	NEG
N/A	4041	27	57	No	N/A	Male	N/A	N/A	NEG	NEG	NEG
15873_3#31	3104	7	58	Yes	3407	Female	ERS654413	ERR913265	16F	16F	INF58:16F:1
N/A	3225	13	58	No	N/A	Female	N/A	N/A	23F	19A	INF58:19A:1
15873_2#14	3392	15	58	Yes	847	Female	ERS654294	ERR913166	19A	19A	INF58:19A:1
15873_2#46	3639	19	58	Yes	847	Female	ERS654331	ERR913198	19A	19A	INF58:19A:1
15873_2#26	3804	21	58	Yes	847	Female	ERS654309	ERR913178	19A	19A	INF58:19A:1
15873_2#76	4101	25	58	Yes	4029	Female	ERS654363	ERR913228	19A	19A	INF58:19A:1
N/A	4200	27	58	No	N/A	Female	N/A	N/A	23F	19A	INF58:19A:1
15873_5#82	3105	5	58	Yes	11718	Female	ERS654598	ERR913478	23F	23F	INF58:23F:1
N/A	3104	7	58	No	N/A	Female	N/A	N/A	16F	23F	INF58:23F:1
N/A	3113	9	58	N/A	N/A	Female	N/A	N/A	N/A	23F	INF58:23F:1
15873_3#48	3123	11	58	Yes	11718	Female	ERS654432	ERR913282	23F	23F	INF58:23F:1
14520_4#10	3225	13	58	Yes	11718	Female	ERS524870	ERR730150	23F	23F	INF58:23F:1
21523_1#69	3512	17	58	Yes	11718	Female	ERS1813539	ERR2089251	23F	23F	INF58:23F:1
17794_7#22	4200	27	58	Yes	11718	Female	ERS719829	ERR1191844	23F	23F	INF58:23F:1
14520_4#65	4883	43	58	Yes	11718	Female	ERS524927	ERR730205	23F	23F	INF58:23F:2
N/A	5022	52	58	No	N/A	Female	N/A	N/A	NT	38	INF58:38:1
N/A	4200	27	58	No	N/A	Female	N/A	N/A	23F	6A	INF58:6A:1
N/A	3026	3	58	No	N/A	Female	N/A	N/A	NEG	NEG	NEG
N/A	4791	35	58	No	N/A	Female	N/A	N/A	NEG	NEG	NEG
N/A	3017	1	58	N/A	N/A	Female	N/A	N/A	N/A	NT	INF58:NT:1
14520_5#79	5022	52	58	Yes	344	Female	ERS525086	ERR730312	NT	NT	INF58:NT:2
17428_8#139	4319	21	59	Yes	5521	Male	ERS719612	ERR1106762	10A	10A	INF59:10A:1
N/A	4319	21	59	No	N/A	Male	N/A	N/A	10A	19A	INF59:19A:1
N/A	5029	43	59	No	N/A	Male	N/A	N/A	19F	19A	INF59:19A:2
21523_1#153	5029	43	59	Yes	1730	Male	ERS1813622	ERR2089335	19F	19F	INF59:19F:1
N/A	5141	52	59	No	N/A	Male	N/A	N/A	22A	19F	INF59:19F:2
17794_8#82	5141	52	59	Yes	10600	Male	ERS719883	ERR1192093	22A	22A	INF59:22A:1
16399_7#7	4121	17	59	Yes	3329	Male	ERS686132	ERR997628	35B	35B	INF59:35B:1
N/A	4528	25	59	No	N/A	Male	N/A	N/A	6B/E	35B	INF59:35B:2
21523_1#162	4899	35	59	Yes	5349	Male	ERS1813631	ERR2089344	35F	35F	INF59:35F:1
17794_8#97	4407	23	59	Yes	12813	Male	ERS719903	ERR1192108	46	46	INF59:46:1
16399_5#63	3398	7	59	Yes	5516	Male	ERS686015	ERR997524	6B/E	6B	INF59:6B/E:1
16399_6#56	3517	9	59	Yes	5516	Male	ERS686097	ERR997597	6B/E	6B	INF59:6B/E:1
16399_6#11	3640	11	59	Yes	5516	Male	ERS686050	ERR997552	6B/E	6B	INF59:6B/E:1
16399_5#12	3973	13	59	Yes	5516	Male	ERS686001	ERR997473	6B/E	6B	INF59:6B/E:1
N/A	4121	17	59	No	N/A	Male	N/A	N/A	35B	6B	INF59:6B/E:1
17794_7#107	4224	19	59	Yes	5516	Male	ERS719683	ERR1191929	6B/E	6B	INF59:6B/E:1
17428_8#150	4528	25	59	Yes	5516	Male	ERS719623	ERR1106773	6B/E	6B	INF59:6B/E:2
N/A	3120	1	59	No	N/A	Male	N/A	N/A	NEG	NEG	NEG
N/A	3129	3	59	No	N/A	Male	N/A	N/A	NEG	NEG	NEG
N/A	3382	5	59	No	N/A	Male	N/A	N/A	NEG	NEG	NEG
N/A	4055	15	59	No	N/A	Male	N/A	N/A	NEG	NEG	NEG
N/A	4539	27	59	No	N/A	Male	N/A	N/A	NEG	NEG	NEG
14520_5#54	5156	52	60	Yes	5505	Male	ERS525039	ERR730287	10B	10B	INF60:10B:1
N/A	5156	52	60	No	N/A	Male	N/A	N/A	10B	10F	INF60:10F:1
N/A	5002	35	60	No	N/A	Male	N/A	N/A	33D	19A	INF60:19A:1
21523_1#56	5002	35	60	Yes	12692	Male	ERS1813525	ERR2089238	33D	33D	INF60:33D:1
16453_2#14	3223	1	60	Yes	1778	Male	ERS686230	ERR984251	34	34	INF60:34:1
16453_2#46	4302	17	60	Yes	8958	Male	ERS686262	ERR984283	40	40	INF60:40:1
N/A	3223	1	60	No	N/A	Male	N/A	N/A	34	47F	INF60:47F:1
N/A	3959	11	60	No	N/A	Male	N/A	N/A	9V	9A	INF60:9A:1
N/A	4197	15	60	N/A	N/A	Male	N/A	N/A	N/A	9A	INF60:9A:1
N/A	4302	17	60	No	N/A	Male	N/A	N/A	40	9A	INF60:9A:1
N/A	4391	19	60	No	N/A	Male	N/A	N/A	9V	9A	INF60:9A:1
16399_7#23	4732	23	60	Yes	10966	Male	ERS686150	ERR997644	9A	9A	INF60:9A:1
16399_7#77	3809	9	60	Yes	10966	Male	ERS686213	ERR997698	9V	9V	INF60:9V:1
16453_2#49	3959	11	60	Yes	10966	Male	ERS686265	ERR984286	9V	9V	INF60:9V:1
16453_2#54	4391	19	60	Yes	10966	Male	ERS686270	ERR984291	9V	9V	INF60:9V:2
N/A	3387	3	60	No	N/A	Male	N/A	N/A	NEG	NEG	NEG
N/A	3533	5	60	No	N/A	Male	N/A	N/A	NEG	NEG	NEG
N/A	3644	7	60	No	N/A	Male	N/A	N/A	NEG	NEG	NEG
N/A	4417	21	60	No	N/A	Male	N/A	N/A	NEG	NEG	NEG
N/A	4552	25	60	No	N/A	Male	N/A	N/A	NEG	NEG	NEG
N/A	4512	27	60	No	N/A	Male	N/A	N/A	NEG	NEG	NEG
N/A	5061	43	60	No	N/A	Male	N/A	N/A	NEG	NEG	NEG
N/A	5081	43	61	No	N/A	Female	N/A	N/A	11A	10A	INF61:10A:1
17794_7#7	5167	52	61	Yes	5521	Female	ERS719832	ERR1191829	10A	10A	INF61:10A:2
14520_4#43	3507	3	61	Yes	5902	Female	ERS524904	ERR730183	11A	11A	INF61:11A:1
14520_4#9	3958	9	61	Yes	5902	Female	ERS524869	ERR730149	11A	11A	INF61:11A:2
N/A	4040	11	61	N/A	N/A	Female	N/A	N/A	N/A	11A	INF61:11A:2
N/A	4196	13	61	N/A	N/A	Female	N/A	N/A	N/A	11A	INF61:11A:2
16399_7#79	4299	15	61	Yes	5902	Female	ERS686215	ERR997700	11A	11A	INF61:11A:2
17794_7#101	4392	17	61	Yes	5902	Female	ERS719677	ERR1191923	11A	11A	INF61:11A:2
14520_4#93	4416	19	61	Yes	5902	Female	ERS524955	ERR730231	11A	11A	INF61:11A:2
17794_8#11	4551	23	61	Yes	12309	Female	ERS719746	ERR1192022	11A	11A	INF61:11A:2
14520_5#72	4511	25	61	Yes	5902	Female	ERS525073	ERR730305	11A	11A	INF61:11A:2
16399_7#73	4859	27	61	Yes	5902	Female	ERS686208	ERR997694	11A	11A	INF61:11A:2
14520_5#24	5081	43	61	Yes	5902	Female	ERS524983	ERR730257	11A	11A	INF61:11A:3
N/A	4416	19	61	No	N/A	Female	N/A	N/A	11A	11D	INF61:11D:1
N/A	4551	23	61	No	N/A	Female	N/A	N/A	11A	11D	INF61:11D:1
N/A	4567	35	61	N/A	N/A	Female	N/A	N/A	N/A	40	INF61:40:1
16399_7#52	3646	5	61	Yes	10591	Female	ERS686186	ERR997673	48	48	INF61:48:1
N/A	3394	1	61	No	N/A	Female	N/A	N/A	NEG	NEG	NEG
N/A	3807	7	61	No	N/A	Female	N/A	N/A	NEG	NEG	NEG
16399_6#15	3515	3	62	Yes	5521	Female	ERS686054	ERR997556	10A	10A	INF62:10A:1
16399_5#54	3698	5	62	Yes	5521	Female	ERS685994	ERR997515	10A	10A	INF62:10A:1
N/A	4054	9	62	No	N/A	Female	N/A	N/A	NT	10A	INF62:10A:1
17794_7#123	4122	11	62	Yes	5521	Female	ERS719700	ERR1191945	10A	10A	INF62:10A:1
17794_7#106	4221	13	62	Yes	5521	Female	ERS719682	ERR1191928	10A	10A	INF62:10A:1
21523_1#90	4322	15	62	Yes	5521	Female	ERS1813559	ERR2089272	10A	10A	INF62:10A:1
N/A	4380	17	62	N/A	N/A	Female	N/A	N/A	N/A	10A	INF62:10A:1
21523_1#105	4529	19	62	Yes	5521	Female	ERS1813569	ERR2089287	10A	10A	INF62:10A:1
21523_1#157	4540	21	62	Yes	5521	Female	ERS1813625	ERR2089339	10A	10A	INF62:10A:1
N/A	4851	23	62	No	N/A	Female	N/A	N/A	35B	10A	INF62:10A:1
21523_1#132	5101	43	62	Yes	12304	Female	ERS1813601	ERR2089314	19A	19A	INF62:19A:1
17428_8#133	4607	52	62	Yes	12304	Female	ERS719606	ERR1106756	19A	19A	INF62:19A:2
17428_8#181	4851	23	62	Yes	3329	Female	ERS719654	ERR1106804	35B	35B	INF62:35B:1
N/A	4852	25	62	N/A	N/A	Female	N/A	N/A	N/A	35B	INF62:35B:1
17428_8#132	4877	27	62	Yes	3329	Female	ERS719605	ERR1106755	35B	35B	INF62:35B:1
17428_8#136	4936	35	62	Yes	3329	Female	ERS719609	ERR1106759	35B	35B	INF62:35B:1
N/A	3698	5	62	No	N/A	Female	N/A	N/A	10A	9L	INF62:9L:1
N/A	3393	1	62	No	N/A	Female	N/A	N/A	NEG	NEG	NEG
N/A	3977	7	62	No	N/A	Female	N/A	N/A	NEG	NEG	NEG
19183_3#6	4054	9	62	Yes	922	Female	ERS745506	ERR1430804	NT	NT	INF62:NT:1
17794_8#93	5099	43	63	Yes	3081	Female	ERS719899	ERR1192104	1	1	INF63:1:1
16453_2#31	4538	21	63	Yes	2174	Female	ERS686247	ERR984268	19A	19A	INF63:19A:1
17794_7#6	4520	25	63	Yes	2174	Female	ERS719830	ERR1191828	19A	19A	INF63:19A:1
14520_5#25	4875	27	63	Yes	2174	Female	ERS524985	ERR730258	19A	19A	INF63:19A:1
17794_7#179	5017	35	63	Yes	2174	Female	ERS719806	ERR1192001	19A	19A	INF63:19A:1
N/A	5099	43	63	No	N/A	Female	N/A	N/A	1	19C	INF63:19C:1
N/A	4119	11	63	N/A	N/A	Female	N/A	N/A	N/A	25	INF63:25:1
N/A	5099	43	63	No	N/A	Female	N/A	N/A	1	35B	INF63:35B:1
N/A	4594	52	63	No	N/A	Female	N/A	N/A	9V	35B	INF63:35B:2
14520_5#19	4497	23	63	Yes	913	Female	ERS524976	ERR730252	6A	6A	INF63:6A:1
14520_6#4	4594	52	63	Yes	11758	Female	ERS524986	ERR730332	9V	9V	INF63:9V:1
N/A	3403	1	63	No	N/A	Female	N/A	N/A	NEG	NEG	NEG
N/A	3518	3	63	No	N/A	Female	N/A	N/A	NEG	NEG	NEG
N/A	3643	5	63	No	N/A	Female	N/A	N/A	NEG	NEG	NEG
N/A	3976	7	63	No	N/A	Female	N/A	N/A	NEG	NEG	NEG
N/A	4226	13	63	No	N/A	Female	N/A	N/A	NEG	NEG	NEG
N/A	4320	15	63	No	N/A	Female	N/A	N/A	NEG	NEG	NEG
N/A	4406	17	63	No	N/A	Female	N/A	N/A	NEG	NEG	NEG
N/A	4723	19	63	No	N/A	Female	N/A	N/A	NEG	NEG	NEG
N/A	4099	9	63	N/A	N/A	Female	N/A	N/A	N/A	NT	INF63:NT:1
N/A	4875	27	63	No	N/A	Female	N/A	N/A	19A	NT	INF63:NT:2
N/A	3642	3	64	N/A	N/A	Male	N/A	N/A	N/A	1	INF64:1:1
16399_7#63	3806	5	64	Yes	3081	Male	ERS686198	ERR997684	1	1	INF64:1:1
N/A	4882	27	64	No	N/A	Male	N/A	N/A	21	10A	INF64:10A:1
17794_7#188	4602	52	64	Yes	5521	Male	ERS719834	ERR1192010	10A	10A	INF64:10A:2
16399_6#75	5117	43	64	Yes	5505	Male	ERS686120	ERR997616	10B	10B	INF64:10B:1
14520_5#60	4919	35	64	Yes	10803	Male	ERS525051	ERR730293	11A	11A	INF64:11A:1
N/A	4919	35	64	No	N/A	Male	N/A	N/A	11A	11B	INF64:11B:1
17794_7#184	4847	21	64	Yes	910	Male	ERS719818	ERR1192006	15B/C	15B/C	INF64:15B/C:1
N/A	3957	7	64	No	N/A	Male	N/A	N/A	35F	19A	INF64:19A:1
14520_4#72	4419	17	64	Yes	5103	Male	ERS524934	ERR730212	21	21	INF64:21:1
16453_2#30	4734	19	64	Yes	5103	Male	ERS686246	ERR984267	21	21	INF64:21:1
N/A	4847	21	64	No	N/A	Male	N/A	N/A	15B/C	21	INF64:21:1
21523_1#139	4861	25	64	Yes	5103	Male	ERS1813608	ERR2089321	21	21	INF64:21:1
14520_5#76	4882	27	64	Yes	5103	Male	ERS525081	ERR730309	21	21	INF64:21:1
N/A	4395	15	64	N/A	N/A	Male	N/A	N/A	N/A	35C	INF64:35C:1
16453_2#13	3957	7	64	Yes	5349	Male	ERS686229	ERR984250	35F	35F	INF64:35F:1
N/A	4199	11	64	N/A	N/A	Male	N/A	N/A	N/A	35F	INF64:35F:1
N/A	4039	9	64	N/A	N/A	Male	N/A	N/A	N/A	36	INF64:36:1
N/A	3806	5	64	No	N/A	Male	N/A	N/A	1	37F	INF64:37F:1
N/A	3514	1	64	No	N/A	Male	N/A	N/A	NEG	NEG	NEG
14520_5#92	4480	27	65	Yes	910	Female	ERS525111	ERR730325	15B/C	15B/C	INF65:15B/C:1
16399_6#9	3292	5	65	Yes	241	Female	ERS686048	ERR997550	18A	18A	INF65:18A:1
21523_1#116	3441	7	65	Yes	241	Female	ERS1813584	ERR2089298	18A	18A	INF65:18A:1
17794_7#3	3319	9	65	Yes	241	Female	ERS719807	ERR1191825	18A	18A	INF65:18A:1
17794_7#116	3587	11	65	Yes	241	Female	ERS719693	ERR1191938	18A	18A	INF65:18A:1
16399_6#61	3628	13	65	Yes	241	Female	ERS686102	ERR997602	18A	18A	INF65:18A:1
17794_8#6	3717	15	65	Yes	241	Female	ERS719730	ERR1192017	18A	18A	INF65:18A:1
21523_1#95	4131	17	65	Yes	241	Female	ERS1813574	ERR2089277	18A	18A	INF65:18A:1
17794_7#105	4137	19	65	Yes	241	Female	ERS719681	ERR1191927	18A	18A	INF65:18A:1
17794_8#100	4231	21	65	Yes	241	Female	ERS719906	ERR1192111	18A	18A	INF65:18A:1
N/A	3628	13	65	No	N/A	Female	N/A	N/A	18A	18C	INF65:18C:1
N/A	4480	27	65	No	N/A	Female	N/A	N/A	15B/C	19A	INF65:19A:1
21523_1#163	4954	35	65	Yes	847	Female	ERS1813632	ERR2089345	19A	19A	INF65:19A:1
21523_1#145	4559	43	65	Yes	847	Female	ERS1813615	ERR2089327	19A	19A	INF65:19A:2
19183_3#9	5092	52	65	Yes	847	Female	ERS745509	ERR1430807	19A	19A	INF65:19A:3
17794_7#115	4439	25	65	Yes	5706	Female	ERS719691	ERR1191937	23B	23B	INF65:23B:1
N/A	4330	23	65	No	N/A	Female	N/A	N/A	40	3	INF65:3:1
N/A	4439	25	65	No	N/A	Female	N/A	N/A	23B	3	INF65:3:1
N/A	4559	43	65	No	N/A	Female	N/A	N/A	19A	35B	INF65:35B:1
17428_8#186	4330	23	65	Yes	8958	Female	ERS719659	ERR1106809	40	40	INF65:40:1
N/A	3165	1	65	No	N/A	Female	N/A	N/A	NEG	NEG	NEG
N/A	3184	3	65	No	N/A	Female	N/A	N/A	NEG	NEG	NEG
N/A	3991	17	66	No	N/A	Male	N/A	N/A	19A	14	INF66:14:1
N/A	5109	52	66	No	N/A	Male	N/A	N/A	19A	15B/C	INF66:15B/C:1
17428_8#128	4581	35	66	Yes	3407	Male	ERS719601	ERR1106751	16F	16F	INF66:16F:1
N/A	3324	9	66	No	N/A	Male	N/A	N/A	34	18A	INF66:18A:1
N/A	3926	15	66	No	N/A	Male	N/A	N/A	34	19A	INF66:19A:1
17794_7#138	3991	17	66	Yes	847	Male	ERS719721	ERR1191960	19A	19A	INF66:19A:1
N/A	4152	19	66	N/A	N/A	Male	N/A	N/A	N/A	19A	INF66:19A:1
17428_8#190	4249	21	66	Yes	847	Male	ERS719663	ERR1106813	19A	19A	INF66:19A:1
19183_3#5	4347	23	66	Yes	847	Male	ERS745505	ERR1430803	19A	19A	INF66:19A:1
21523_1#137	4447	25	66	Yes	847	Male	ERS1813606	ERR2089319	19A	19A	INF66:19A:1
17794_7#94	4802	27	66	Yes	847	Male	ERS719670	ERR1191916	19A	19A	INF66:19A:1
21523_1#156	4913	43	66	Yes	847	Male	ERS1813626	ERR2089338	19A	19A	INF66:19A:2
21523_1#131	5109	52	66	Yes	847	Male	ERS1813600	ERR2089313	19A	19A	INF66:19A:3
N/A	5109	52	66	No	N/A	Male	N/A	N/A	19A	19F	INF66:19F:1
N/A	3455	7	66	No	N/A	Male	N/A	N/A	34	21	INF66:21:1
N/A	3039	1	66	No	N/A	Male	N/A	N/A	34	3	INF66:3:1
N/A	3243	3	66	No	N/A	Male	N/A	N/A	34	3	INF66:3:1
15873_4#72	3039	1	66	Yes	1778	Male	ERS654580	ERR913387	34	34	INF66:34:1
16399_5#22	3243	3	66	Yes	1778	Male	ERS686021	ERR997483	34	34	INF66:34:1
16399_6#33	3455	7	66	Yes	1778	Male	ERS686074	ERR997574	34	34	INF66:34:1
16399_6#64	3324	9	66	Yes	1778	Male	ERS686105	ERR997605	34	34	INF66:34:1
17794_8#119	3833	13	66	Yes	1778	Male	ERS719926	ERR1192130	34	34	INF66:34:1
21523_1#111	3926	15	66	Yes	1778	Male	ERS1813579	ERR2089293	34	34	INF66:34:1
N/A	3455	7	66	No	N/A	Male	N/A	N/A	34	9L	INF66:9L:1
N/A	3305	5	66	No	N/A	Male	N/A	N/A	NEG	NEG	NEG
N/A	3608	11	66	No	N/A	Male	N/A	N/A	NEG	NEG	NEG
N/A	3134	9	67	No	N/A	Male	N/A	N/A	16F	13	INF67:13:1
15873_4#5	4952	43	67	Yes	11720	Male	ERS654480	ERR913320	13	13	INF67:13:2
21523_1#142	4939	52	67	Yes	917	Male	ERS1813611	ERR2089324	15A	15A	INF67:15A:1
15873_5#86	3024	3	67	Yes	3407	Male	ERS654602	ERR913482	16F	16F	INF67:16F:1
21523_1#94	3099	5	67	Yes	3407	Male	ERS1813573	ERR2089276	16F	16F	INF67:16F:1
15873_4#2	3065	7	67	Yes	3407	Male	ERS654476	ERR913317	16F	16F	INF67:16F:1
15873_2#40	3134	9	67	Yes	3407	Male	ERS654324	ERR913192	16F	16F	INF67:16F:1
21523_1#86	3293	13	67	Yes	3407	Male	ERS1813555	ERR2089268	16F	16F	INF67:16F:1
14520_4#29	3442	17	67	Yes	3407	Male	ERS524890	ERR730169	16F	16F	INF67:16F:1
15873_3#46	3588	19	67	Yes	847	Male	ERS654430	ERR913280	19A	19A	INF67:19A:1
15873_3#27	3635	21	67	Yes	847	Male	ERS654408	ERR913261	19A	19A	INF67:19A:1
15873_2#21	3876	23	67	Yes	847	Male	ERS654302	ERR913173	19A	19A	INF67:19A:1
17428_8#173	4070	25	67	Yes	847	Male	ERS719646	ERR1106796	19A	19A	INF67:19A:1
N/A	3442	17	67	No	N/A	Male	N/A	N/A	16F	2	INF67:2:1
N/A	3009	1	67	No	N/A	Male	N/A	N/A	NEG	NEG	NEG
N/A	4754	35	67	No	N/A	Male	N/A	N/A	NEG	NEG	NEG
N/A	3099	5	67	No	N/A	Male	N/A	N/A	16F	NT	INF67:NT:1
15873_4#71	3032	7	68	Yes	989	Female	ERS654579	ERR913386	12F	12F	INF68:12F:1
16399_6#52	3462	11	68	Yes	989	Female	ERS686093	ERR997593	12F	12F	INF68:12F:1
17794_7#180	3577	13	68	Yes	989	Female	ERS719810	ERR1192002	12F	12F	INF68:12F:1
N/A	3787	15	68	No	N/A	Female	N/A	N/A	21	13	INF68:13:1
15873_5#72	3133	3	68	Yes	917	Female	ERS654584	ERR913468	15A	15A	INF68:15A:1
15873_5#73	3146	5	68	Yes	917	Female	ERS654589	ERR913469	15A	15A	INF68:15A:1
19183_3#22	4279	25	68	Yes	917	Female	ERS745522	ERR1430820	15A	15A	INF68:15A:2
17428_8#144	4349	27	68	Yes	917	Female	ERS719617	ERR1106767	15A	15A	INF68:15A:2
17794_8#103	4759	35	68	Yes	917	Female	ERS719909	ERR1192114	15A	15A	INF68:15A:2
17794_7#127	4999	43	68	Yes	917	Female	ERS719704	ERR1191949	15A	15A	INF68:15A:3
N/A	5067	52	68	No	N/A	Female	N/A	N/A	NT	19F	INF68:19F:1
N/A	3032	7	68	No	N/A	Female	N/A	N/A	12F	21	INF68:21:1
16399_5#65	3312	9	68	Yes	2169	Female	ERS686017	ERR997526	21	21	INF68:21:1
N/A	3577	13	68	No	N/A	Female	N/A	N/A	12F	21	INF68:21:1
16399_5#6	3787	15	68	Yes	2169	Female	ERS685990	ERR997467	21	21	INF68:21:1
16399_7#44	3836	17	68	Yes	2169	Female	ERS686178	ERR997665	21	21	INF68:21:1
16399_6#50	3936	19	68	Yes	2169	Female	ERS686091	ERR997591	21	21	INF68:21:1
16399_5#45	4092	21	68	Yes	2169	Female	ERS685979	ERR997506	21	21	INF68:21:1
17428_8#118	4176	23	68	Yes	2169	Female	ERS719591	ERR1106741	21	21	INF68:21:1
N/A	4279	25	68	No	N/A	Female	N/A	N/A	15A	21	INF68:21:1
N/A	4759	35	68	No	N/A	Female	N/A	N/A	15A	21	INF68:21:1
N/A	4999	43	68	No	N/A	Female	N/A	N/A	15A	21	INF68:21:2
N/A	4176	23	68	No	N/A	Female	N/A	N/A	21	41F	INF68:41F:1
N/A	3055	1	68	No	N/A	Female	N/A	N/A	NEG	NEG	NEG
17794_8#108	5067	52	68	Yes	10967	Female	ERS719914	ERR1192119	NT	NT	INF68:NT:1
21523_1#147	4962	35	69	Yes	10669	Female	ERS1813616	ERR2089329	19F	19F	INF69:19F:1
14520_5#12	4572	43	69	Yes	10669	Female	ERS524969	ERR730245	19F	19F	INF69:19F:2
14893_8#4	5077	52	69	Yes	10669	Female	ERS524943	ERR773813	19F	19F	INF69:19F:3
21523_1#101	3306	7	69	Yes	2169	Female	ERS1813567	ERR2089283	21	21	INF69:21:1
N/A	3567	11	69	No	N/A	Female	N/A	N/A	23A	21	INF69:21:1
16399_7#57	3699	15	69	Yes	2169	Female	ERS686191	ERR997678	21	21	INF69:21:1
N/A	3938	17	69	N/A	N/A	Female	N/A	N/A	N/A	21	INF69:21:1
16453_2#51	3567	11	69	Yes	7318	Female	ERS686267	ERR984288	23A	23A	INF69:23A:1
16399_7#26	3034	5	69	Yes	913	Female	ERS686153	ERR997647	6A	6A	INF69:6A:1
N/A	4090	19	69	N/A	N/A	Female	N/A	N/A	N/A	6B	INF69:6B/E:1
N/A	3884	21	69	N/A	N/A	Female	N/A	N/A	N/A	6B	INF69:6B/E:1
16453_2#2	4350	25	69	Yes	4039	Female	ERS686218	ERR984239	6B/E	6B	INF69:6B/E:1
16399_6#73	4464	27	69	Yes	4039	Female	ERS686118	ERR997614	6B/E	6B	INF69:6B/E:1
N/A	3145	1	69	No	N/A	Female	N/A	N/A	NEG	NEG	NEG
N/A	3609	13	69	No	N/A	Female	N/A	N/A	NEG	NEG	NEG
17428_8#142	5024	43	71	Yes	5902	Male	ERS719615	ERR1106765	11A	11A	INF71:11A:1
17428_8#116	4894	35	71	Yes	11720	Male	ERS719589	ERR1106739	13	13	INF71:13:1
N/A	3294	3	71	N/A	N/A	Male	N/A	N/A	N/A	16F	INF71:16F:1
N/A	4894	35	71	No	N/A	Male	N/A	N/A	13	19A	INF71:19A:1
N/A	5024	43	71	No	N/A	Male	N/A	N/A	11A	19A	INF71:19A:2
17428_8#157	5138	52	71	Yes	12307	Male	ERS719630	ERR1106780	19A	19A	INF71:19A:3
N/A	3888	21	71	No	N/A	Male	N/A	N/A	20	19C	INF71:19C:1
21523_1#83	3443	5	71	Yes	10625	Male	ERS1813552	ERR2089265	20	20	INF71:20:1
21523_1#112	3463	7	71	Yes	10625	Male	ERS1813588	ERR2089294	20	20	INF71:20:1
16399_6#53	3589	9	71	Yes	10625	Male	ERS686094	ERR997594	20	20	INF71:20:1
16399_6#12	3638	11	71	Yes	10625	Male	ERS686051	ERR997553	20	20	INF71:20:1
17794_8#9	3874	13	71	Yes	10625	Male	ERS719738	ERR1192020	20	20	INF71:20:1
N/A	4069	15	71	No	N/A	Male	N/A	N/A	22A	20	INF71:20:1
17794_7#99	4167	17	71	Yes	10625	Male	ERS719675	ERR1191921	20	20	INF71:20:1
17428_8#154	4267	19	71	Yes	10625	Male	ERS719627	ERR1106777	20	20	INF71:20:1
17794_8#117	3888	21	71	Yes	10625	Male	ERS719924	ERR1192128	20	20	INF71:20:1
17428_8#169	4432	23	71	Yes	10625	Male	ERS719642	ERR1106792	20	20	INF71:20:1
17428_8#182	4753	25	71	Yes	10625	Male	ERS719655	ERR1106805	20	20	INF71:20:1
17794_7#104	4779	27	71	Yes	10625	Male	ERS719680	ERR1191926	20	20	INF71:20:1
16453_2#15	4069	15	71	Yes	10600	Male	ERS686231	ERR984252	22A	22A	INF71:22A:1
N/A	3185	1	71	No	N/A	Male	N/A	N/A	NEG	NEG	NEG
N/A	4796	19	72	No	N/A	Female	N/A	N/A	19A	10F	INF72:10F:1
17794_8#94	4599	52	72	Yes	917	Female	ERS719900	ERR1192105	15A	15A	INF72:15A:1
N/A	4089	9	72	No	N/A	Female	N/A	N/A	21	19A	INF72:19A:1
21523_1#110	4180	11	72	Yes	847	Female	ERS1813581	ERR2089292	19A	19A	INF72:19A:1
14520_5#93	4465	17	72	Yes	11691	Female	ERS525113	ERR730326	19A	19A	INF72:19A:2
14520_4#67	4796	19	72	Yes	847	Female	ERS524929	ERR730207	19A	19A	INF72:19A:2
15873_2#44	4823	21	72	Yes	847	Female	ERS654328	ERR913196	19A	19A	INF72:19A:2
14520_5#34	4758	23	72	Yes	847	Female	ERS525002	ERR730267	19A	19A	INF72:19A:2
15873_2#19	4963	25	72	Yes	847	Female	ERS654300	ERR913171	19A	19A	INF72:19A:2
15873_5#22	4574	27	72	Yes	847	Female	ERS654382	ERR913418	19A	19A	INF72:19A:2
14520_4#78	4917	35	72	Yes	847	Female	ERS524940	ERR730218	19A	19A	INF72:19A:2
15873_2#22	5112	43	72	Yes	847	Female	ERS654304	ERR913174	19A	19A	INF72:19A:3
N/A	4599	52	72	No	N/A	Female	N/A	N/A	15A	19A	INF72:19A:4
N/A	3610	3	72	N/A	N/A	Female	N/A	N/A	N/A	20	INF72:20:1
15873_2#27	3834	5	72	Yes	2169	Female	ERS654310	ERR913179	21	21	INF72:21:1
17794_8#8	3937	7	72	Yes	2169	Female	ERS719736	ERR1192019	21	21	INF72:21:1
19183_3#103	4089	9	72	Yes	2169	Female	ERS745603	ERR1430901	21	21	INF72:21:1
N/A	4180	11	72	No	N/A	Female	N/A	N/A	19A	21	INF72:21:1
17794_7#129	4280	13	72	Yes	2169	Female	ERS719706	ERR1191951	21	21	INF72:21:1
N/A	4917	35	72	No	N/A	Female	N/A	N/A	19A	31	INF72:31:1
N/A	3532	1	72	No	N/A	Female	N/A	N/A	NEG	NEG	NEG
N/A	4351	15	72	No	N/A	Female	N/A	N/A	NEG	NEG	NEG
N/A	3709	21	73	No	N/A	Female	N/A	N/A	9L	15B/C	INF73:15B/C:1
21523_1#136	4067	23	73	Yes	10593	Female	ERS1813605	ERR2089318	17F	17F	INF73:17F:1
17428_8#115	4232	27	73	Yes	10593	Female	ERS719588	ERR1106738	17F	17F	INF73:17F:1
N/A	4787	35	73	No	N/A	Female	N/A	N/A	23B	17F	INF73:17F:1
N/A	3344	13	73	No	N/A	Female	N/A	N/A	9L	19A	INF73:19A:1
17428_8#170	4893	43	73	Yes	847	Female	ERS719643	ERR1106793	19A	19A	INF73:19A:2
15873_5#70	3013	3	73	Yes	5706	Female	ERS654573	ERR913466	23B	23B	INF73:23B:1
15873_5#75	3056	5	73	Yes	5706	Female	ERS654591	ERR913471	23B	23B	INF73:23B:1
15873_4#69	3078	7	73	Yes	5706	Female	ERS654577	ERR913384	23B	23B	INF73:23B:1
N/A	3365	15	73	No	N/A	Female	N/A	N/A	9L	23B	INF73:23B:2
N/A	3522	17	73	No	N/A	Female	N/A	N/A	9L	23B	INF73:23B:2
N/A	3622	19	73	No	N/A	Female	N/A	N/A	9L	23B	INF73:23B:2
17794_7#92	4787	35	73	Yes	5706	Female	ERS719667	ERR1191914	23B	23B	INF73:23B:3
17428_8#158	4929	52	73	Yes	5706	Female	ERS719631	ERR1106781	23B	23B	INF73:23B:4
N/A	3172	9	73	No	N/A	Female	N/A	N/A	9L	23F	INF73:23F:1
N/A	4893	43	73	No	N/A	Female	N/A	N/A	19A	4	INF73:4:1
N/A	4067	23	73	No	N/A	Female	N/A	N/A	17F	41F	INF73:41F:1
16399_7#22	3172	9	73	Yes	11705	Female	ERS686149	ERR997643	9L	9L	INF73:9L:1
16399_6#6	3344	13	73	Yes	11705	Female	ERS686045	ERR997547	9L	9L	INF73:9L:1
16399_5#23	3365	15	73	Yes	11705	Female	ERS686024	ERR997484	9L	9L	INF73:9L:1
16399_5#29	3522	17	73	Yes	11705	Female	ERS686109	ERR997490	9L	9L	INF73:9L:1
16399_6#20	3622	19	73	Yes	12799	Female	ERS686060	ERR997561	9L	9L	INF73:9L:1
19183_3#98	3709	21	73	Yes	11705	Female	ERS745598	ERR1430896	9L	9L	INF73:9L:1
N/A	3044	1	73	No	N/A	Female	N/A	N/A	NEG	NEG	NEG
N/A	3239	11	73	No	N/A	Female	N/A	N/A	NEG	NEG	NEG
N/A	4120	25	73	No	N/A	Female	N/A	N/A	NEG	NEG	NEG
17794_8#114	4259	23	74	Yes	3081	Female	ERS719920	ERR1192125	1	1	INF74:1:1
N/A	3077	1	74	No	N/A	Female	N/A	N/A	17F	14	INF74:14:1
14520_4#1	3240	5	74	Yes	915	Female	ERS524861	ERR730141	14	14	INF74:14:1
N/A	3508	11	74	No	N/A	Female	N/A	N/A	17F	14	INF74:14:2
15873_2#1	3716	13	74	Yes	915	Female	ERS654277	ERR913153	14	14	INF74:14:2
N/A	4479	27	74	No	N/A	Female	N/A	N/A	19A	14	INF74:14:3
14520_5#14	5093	52	74	Yes	910	Female	ERS524971	ERR730247	15B/C	15B/C	INF74:15B/C:1
21523_1#113	3077	1	74	Yes	910	Female	ERS1813580	ERR2089295	17F	17F	INF74:17F:1
21523_1#50	3174	3	74	Yes	910	Female	ERS1813519	ERR2089232	17F	17F	INF74:17F:1
15873_2#51	3395	9	74	Yes	910	Female	ERS654336	ERR913203	17F	17F	INF74:17F:2
15873_2#5	3508	11	74	Yes	910	Female	ERS654283	ERR913157	17F	17F	INF74:17F:2
15873_3#42	3971	15	74	Yes	847	Female	ERS654426	ERR913276	19A	19A	INF74:19A:1
16399_6#38	4025	17	74	Yes	847	Female	ERS686079	ERR997579	19A	19A	INF74:19A:1
N/A	4094	19	74	No	N/A	Female	N/A	N/A	20	19A	INF74:19A:1
17428_8#161	4189	21	74	Yes	847	Female	ERS719634	ERR1106784	19A	19A	INF74:19A:1
N/A	4259	23	74	No	N/A	Female	N/A	N/A	1	19A	INF74:19A:1
15873_2#31	4376	25	74	Yes	847	Female	ERS654314	ERR913183	19A	19A	INF74:19A:1
14520_5#86	4479	27	74	Yes	847	Female	ERS525099	ERR730319	19A	19A	INF74:19A:1
14520_5#73	4094	19	74	Yes	5726	Female	ERS525075	ERR730306	20	20	INF74:20:1
N/A	3240	5	74	No	N/A	Female	N/A	N/A	14	23F	INF74:23F:1
N/A	4953	35	74	No	N/A	Female	N/A	N/A	NT	6A	INF74:6A:1
N/A	4560	43	74	No	N/A	Female	N/A	N/A	NT	6A	INF74:6A:2
N/A	3416	7	74	No	N/A	Female	N/A	N/A	NEG	NEG	NEG
14520_5#53	4953	35	74	Yes	344	Female	ERS525037	ERR730286	NT	NT	INF74:NT:1
17794_8#10	4560	43	74	Yes	344	Female	ERS719742	ERR1192021	NT	NT	INF74:NT:2
16453_2#53	4219	21	75	Yes	10552	Female	ERS686269	ERR984290	11B	11B	INF75:11B:1
16453_2#18	4341	23	75	Yes	10552	Female	ERS686234	ERR984255	11B	11B	INF75:11B:1
14520_4#83	4584	35	75	Yes	10552	Female	ERS524945	ERR730222	11B	11B	INF75:11B:2
14520_5#20	5126	52	75	Yes	11720	Female	ERS524977	ERR730253	13	13	INF75:13:1
17794_8#13	3236	3	75	Yes	10591	Female	ERS719754	ERR1192024	48	48	INF75:48:1
16453_2#12	3315	5	75	Yes	10591	Female	ERS686228	ERR984249	48	48	INF75:48:1
16399_7#6	3340	7	75	Yes	10591	Female	ERS686131	ERR997627	48	48	INF75:48:1
14520_4#49	3505	11	75	Yes	10591	Female	ERS524910	ERR730189	48	48	INF75:48:1
N/A	3846	13	75	N/A	N/A	Female	N/A	N/A	N/A	48	INF75:48:1
16453_2#9	4007	15	75	Yes	10591	Female	ERS686225	ERR984246	48	48	INF75:48:1
16453_2#52	4129	19	75	Yes	10591	Female	ERS686268	ERR984289	48	48	INF75:48:1
14520_5#8	4456	25	75	Yes	10591	Female	ERS524965	ERR730241	48	48	INF75:48:2
N/A	4082	17	75	N/A	N/A	Female	N/A	N/A	N/A	6A	INF75:6A:1
N/A	4584	35	75	No	N/A	Female	N/A	N/A	11B	9V	INF75:9V:1
N/A	3479	9	75	No	N/A	Female	N/A	N/A	NEG	NEG	NEG
N/A	4811	27	75	No	N/A	Female	N/A	N/A	NEG	NEG	NEG
N/A	4911	43	75	No	N/A	Female	N/A	N/A	NEG	NEG	NEG
N/A	3236	3	75	No	N/A	Female	N/A	N/A	48	NT	INF75:NT:1
14520_4#19	3159	5	76	Yes	4029	Male	ERS524879	ERR730159	19A	19A	INF76:19A:1
15873_2#18	3216	7	76	Yes	4029	Male	ERS654299	ERR913170	19A	19A	INF76:19A:1
15873_2#7	3250	9	76	Yes	4029	Male	ERS654285	ERR913159	19A	19A	INF76:19A:1
15873_3#45	3327	11	76	Yes	4029	Male	ERS654429	ERR913279	19A	19A	INF76:19A:1
15873_2#79	3470	13	76	Yes	4029	Male	ERS654368	ERR913231	19A	19A	INF76:19A:1
14520_4#24	3513	15	76	Yes	4029	Male	ERS524884	ERR730164	19A	19A	INF76:19A:1
15873_2#80	3633	17	76	Yes	4029	Male	ERS654369	ERR913232	19A	19A	INF76:19A:1
15873_3#4	3974	19	76	Yes	4029	Male	ERS654381	ERR913238	19A	19A	INF76:19A:1
16399_5#56	4072	21	76	Yes	4029	Male	ERS685996	ERR997517	19A	19A	INF76:19A:1
15873_2#48	4239	25	76	Yes	4029	Male	ERS654333	ERR913200	19A	19A	INF76:19A:1
15873_3#2	4337	27	76	Yes	4029	Male	ERS654376	ERR913236	19A	19A	INF76:19A:1
15873_2#43	4844	35	76	Yes	4029	Male	ERS654327	ERR913195	19A	19A	INF76:19A:1
15873_2#6	4991	43	76	Yes	4029	Male	ERS654284	ERR913158	19A	19A	INF76:19A:2
N/A	3072	3	76	N/A	N/A	Male	N/A	N/A	N/A	34	INF76:34:1
N/A	3093	1	76	N/A	N/A	Male	N/A	N/A	N/A	6A	INF76:6A:1
N/A	4337	27	76	No	N/A	Male	N/A	N/A	19A	8	INF76:8:1
N/A	4166	23	76	No	N/A	Male	N/A	N/A	NEG	NEG	NEG
N/A	5054	52	76	No	N/A	Male	N/A	N/A	NEG	NEG	NEG
N/A	3326	9	77	No	N/A	Female	N/A	N/A	21	10F	INF77:10F:1
N/A	3469	11	77	No	N/A	Female	N/A	N/A	NT	19A	INF77:19A:1
N/A	3972	17	77	No	N/A	Female	N/A	N/A	21	19A	INF77:19A:2
15873_2#34	4971	35	77	Yes	4029	Female	ERS654317	ERR913186	19A	19A	INF77:19A:3
15873_2#49	5011	43	77	Yes	4029	Female	ERS654334	ERR913201	19A	19A	INF77:19A:4
15873_5#4	3251	7	77	Yes	5103	Female	ERS654281	ERR913400	21	21	INF77:21:1
14520_4#56	3326	9	77	Yes	5103	Female	ERS524918	ERR730196	21	21	INF77:21:1
15873_3#61	3813	15	77	Yes	5103	Female	ERS654447	ERR913295	21	21	INF77:21:2
14520_4#55	3972	17	77	Yes	5103	Female	ERS524917	ERR730195	21	21	INF77:21:2
15873_4#3	4336	25	77	Yes	5103	Female	ERS654477	ERR913318	21	21	INF77:21:3
N/A	4445	27	77	N/A	N/A	Female	N/A	N/A	N/A	21	INF77:21:3
14520_4#84	5071	52	77	Yes	5103	Female	ERS524946	ERR730223	21	21	INF77:21:4
15873_4#80	3073	1	77	Yes	7318	Female	ERS654603	ERR913395	23A	23A	INF77:23A:1
N/A	3469	11	77	No	N/A	Female	N/A	N/A	NT	3	INF77:3:1
N/A	3510	13	77	No	N/A	Female	N/A	N/A	NT	6A	INF77:6A:1
N/A	3813	15	77	No	N/A	Female	N/A	N/A	21	6A	INF77:6A:1
16399_5#35	4071	19	77	Yes	913	Female	ERS686160	ERR997496	6A	6A	INF77:6A:1
N/A	3073	1	77	No	N/A	Female	N/A	N/A	23A	6B	INF77:6B/E:1
14520_5#6	3158	3	77	Yes	4036	Female	ERS524963	ERR730239	6B/E	6B	INF77:6B/E:1
N/A	3175	5	77	No	N/A	Female	N/A	N/A	NEG	NEG	NEG
21523_1#57	3469	11	77	Yes	4040	Female	ERS1813526	ERR2089239	NT	NT	INF77:NT:1
14520_4#38	3510	13	77	Yes	4040	Female	ERS524899	ERR730178	NT	NT	INF77:NT:1
N/A	3803	13	78	N/A	N/A	Female	N/A	N/A	N/A	13	INF78:13:1
14520_5#81	5121	52	78	Yes	10805	Female	ERS525090	ERR730314	16F	16F	INF78:16F:1
N/A	4019	15	78	No	N/A	Female	N/A	N/A	NT	19A	INF78:19A:1
N/A	3397	7	78	No	N/A	Female	N/A	N/A	34	21	INF78:21:1
14520_4#22	4471	25	78	Yes	5103	Female	ERS524882	ERR730162	21	21	INF78:21:2
N/A	4575	35	78	No	N/A	Female	N/A	N/A	NT	21	INF78:21:2
16399_7#24	4926	43	78	Yes	5103	Female	ERS686151	ERR997645	21	21	INF78:21:3
21523_1#96	3318	5	78	Yes	12805	Female	ERS1813575	ERR2089278	34	34	INF78:34:1
17794_7#110	3397	7	78	Yes	12805	Female	ERS719686	ERR1191932	34	34	INF78:34:1
N/A	3318	5	78	No	N/A	Female	N/A	N/A	34	47A	INF78:47A:1
N/A	3488	9	78	N/A	N/A	Female	N/A	N/A	N/A	6A	INF78:6A:1
16453_2#44	3634	11	78	Yes	913	Female	ERS686260	ERR984281	6A	6A	INF78:6A:1
16399_7#56	4255	21	78	Yes	913	Female	ERS686190	ERR997677	6A	6A	INF78:6A:2
16399_7#5	4354	23	78	Yes	913	Female	ERS686130	ERR997626	6A	6A	INF78:6A:2
N/A	3170	1	78	No	N/A	Female	N/A	N/A	NEG	NEG	NEG
N/A	3237	3	78	No	N/A	Female	N/A	N/A	NEG	NEG	NEG
N/A	4794	27	78	No	N/A	Female	N/A	N/A	NEG	NEG	NEG
16399_6#39	4019	15	78	Yes	4040	Female	ERS686080	ERR997580	NT	NT	INF78:NT:1
17794_8#88	4575	35	78	Yes	344	Female	ERS719894	ERR1192099	NT	NT	INF78:NT:2
16399_5#13	3962	11	80	Yes	217	Male	ERS686005	ERR997474	1	1	INF80:1:1
N/A	5157	52	80	No	N/A	Male	N/A	N/A	19A	15A	INF80:15A:1
17794_8#81	5157	52	80	Yes	847	Male	ERS719881	ERR1192092	19A	19A	INF80:19A:1
N/A	4507	27	80	No	N/A	Male	N/A	N/A	6B/E	19F	INF80:19F:1
17794_7#130	4522	21	80	Yes	8052	Male	ERS719707	ERR1191952	6B/E	6B	INF80:6B/E:1
N/A	4726	23	80	N/A	N/A	Male	N/A	N/A	N/A	6B	INF80:6B/E:1
17794_7#98	4547	25	80	Yes	8052	Male	ERS719674	ERR1191920	6B/E	6B	INF80:6B/E:1
19183_3#7	4507	27	80	Yes	8052	Male	ERS745507	ERR1430805	6B/E	6B	INF80:6B/E:1
21523_1#161	4994	35	80	Yes	8052	Male	ERS1813630	ERR2089343	6B/E	6B	INF80:6B/E:1
17428_8#145	5056	43	80	Yes	8052	Male	ERS719618	ERR1106768	6B/E	6B	INF80:6B/E:2
N/A	4225	15	80	No	N/A	Male	N/A	N/A	7F	7A	INF80:7A:1
N/A	3504	5	80	No	N/A	Male	N/A	N/A	7F	7C	INF80:7C:1
16399_6#59	3504	5	80	Yes	2178	Male	ERS686100	ERR997600	7F	7F	INF80:7F:1
17794_7#19	3812	9	80	Yes	2178	Male	ERS719823	ERR1191841	7F	7F	INF80:7F:1
N/A	3962	11	80	No	N/A	Male	N/A	N/A	1	7F	INF80:7F:1
17794_8#7	4047	13	80	Yes	2178	Male	ERS719734	ERR1192018	7F	7F	INF80:7F:1
21523_1#107	4225	15	80	Yes	2178	Male	ERS1813576	ERR2089289	7F	7F	INF80:7F:1
N/A	3130	1	80	No	N/A	Male	N/A	N/A	NEG	NEG	NEG
N/A	3384	3	80	No	N/A	Male	N/A	N/A	NEG	NEG	NEG
N/A	3660	7	80	No	N/A	Male	N/A	N/A	NEG	NEG	NEG
N/A	4295	17	80	No	N/A	Male	N/A	N/A	NEG	NEG	NEG
N/A	4384	19	80	No	N/A	Male	N/A	N/A	NEG	NEG	NEG
16399_5#38	3792	3	81	Yes	5521	Male	ERS686172	ERR997499	10A	10A	INF81:10A:1
17794_7#4	3964	5	81	Yes	11690	Male	ERS719820	ERR1191826	10A	10A	INF81:10A:1
21523_1#102	4049	7	81	Yes	11690	Male	ERS1813570	ERR2089284	10A	10A	INF81:10A:1
16399_5#27	4126	9	81	Yes	11690	Male	ERS686058	ERR997488	10A	10A	INF81:10A:1
17794_8#99	4294	11	81	Yes	11690	Male	ERS719905	ERR1192110	10A	10A	INF81:10A:1
17428_8#125	4324	13	81	Yes	11690	Male	ERS719598	ERR1106748	10A	10A	INF81:10A:1
N/A	4410	15	81	No	N/A	Male	N/A	N/A	6A	10A	INF81:10A:1
21523_1#103	4724	17	81	Yes	11690	Male	ERS1813568	ERR2089285	10A	10A	INF81:10A:1
19183_3#15	4545	19	81	Yes	11690	Male	ERS745515	ERR1430813	10A	10A	INF81:10A:1
17794_7#96	4504	21	81	Yes	11690	Male	ERS719672	ERR1191918	10A	10A	INF81:10A:1
17794_7#120	4854	23	81	Yes	11690	Male	ERS719697	ERR1191942	10A	10A	INF81:10A:1
N/A	4880	25	81	N/A	N/A	Male	N/A	N/A	N/A	10A	INF81:10A:1
N/A	4294	11	81	No	N/A	Male	N/A	N/A	10A	19A	INF81:19A:1
N/A	3663	1	81	N/A	N/A	Male	N/A	N/A	N/A	21	INF81:21:1
N/A	5149	43	81	N/A	N/A	Male	N/A	N/A	N/A	35B	INF81:35B:1
N/A	4609	52	81	No	N/A	Male	N/A	N/A	4	35B	INF81:35B:2
N/A	5043	35	81	N/A	N/A	Male	N/A	N/A	N/A	4	INF81:4:1
N/A	5149	43	81	N/A	N/A	Male	N/A	N/A	N/A	4	INF81:4:2
17428_8#153	4609	52	81	Yes	12306	Male	ERS719626	ERR1106776	4	4	INF81:4:3
21523_1#85	4410	15	81	Yes	11700	Male	ERS1813554	ERR2089267	6A	6A	INF81:6A:1
N/A	4902	27	81	No	N/A	Male	N/A	N/A	NEG	NEG	NEG
15873_2#81	4561	52	82	Yes	5902	Male	ERS654371	ERR913233	11A	11A	INF82:11A:1
21523_1#81	3096	5	82	Yes	11711	Male	ERS1813550	ERR2089263	13	13	INF82:13:1
N/A	3083	7	82	N/A	N/A	Male	N/A	N/A	N/A	13	INF82:13:1
17428_8#175	3107	9	82	Yes	11711	Male	ERS719648	ERR1106798	13	13	INF82:13:1
15873_5#68	3116	11	82	Yes	11711	Male	ERS654570	ERR913464	13	13	INF82:13:1
16399_5#15	3126	13	82	Yes	11711	Male	ERS686009	ERR997476	13	13	INF82:13:1
21523_1#117	3419	15	82	Yes	11711	Male	ERS1813585	ERR2089299	13	13	INF82:13:1
16399_5#26	3378	17	82	Yes	11711	Male	ERS686039	ERR997487	13	13	INF82:13:1
N/A	3528	19	82	N/A	N/A	Male	N/A	N/A	N/A	13	INF82:13:1
21523_1#167	3653	21	82	Yes	11711	Male	ERS1813636	ERR2089349	13	13	INF82:13:1
N/A	3793	23	82	No	N/A	Male	N/A	N/A	17F	13	INF82:13:1
N/A	4031	25	82	N/A	N/A	Male	N/A	N/A	N/A	13	INF82:13:1
19183_3#20	4117	27	82	Yes	11711	Male	ERS745520	ERR1430818	13	13	INF82:13:1
N/A	4869	43	82	N/A	N/A	Male	N/A	N/A	N/A	13	INF82:13:2
N/A	4561	52	82	No	N/A	Male	N/A	N/A	11A	13	INF82:13:3
17794_8#87	3793	23	82	Yes	10626	Male	ERS719893	ERR1192098	17F	17F	INF82:17F:1
17794_7#97	4525	35	82	Yes	3329	Male	ERS719673	ERR1191919	35B	35B	INF82:35B:1
N/A	4869	43	82	N/A	N/A	Male	N/A	N/A	N/A	7F	INF82:7F:1
N/A	3012	1	82	No	N/A	Male	N/A	N/A	NEG	NEG	NEG
N/A	3041	3	82	No	N/A	Male	N/A	N/A	NEG	NEG	NEG
17794_7#37	4210	21	83	Yes	11690	Female	ERS719885	ERR1191859	10A	10A	INF83:10A:1
N/A	4210	21	83	No	N/A	Female	N/A	N/A	10A	19A	INF83:19A:1
N/A	4564	43	83	No	N/A	Female	N/A	N/A	20	19A	INF83:19A:2
N/A	4057	17	83	No	N/A	Female	N/A	N/A	23B	19F	INF83:19F:1
17794_8#101	4564	43	83	Yes	5726	Female	ERS719907	ERR1192112	20	20	INF83:20:1
15873_3#76	5094	52	83	Yes	5726	Female	ERS654465	ERR913310	20	20	INF83:20:2
15873_2#77	3658	13	83	Yes	5511	Female	ERS654364	ERR913229	23B	23B	INF83:23B:1
14520_4#31	3799	15	83	Yes	5511	Female	ERS524892	ERR730171	23B	23B	INF83:23B:1
19183_3#12	4057	17	83	Yes	5511	Female	ERS745512	ERR1430810	23B	23B	INF83:23B:1
21523_1#148	4301	23	83	Yes	5511	Female	ERS1813617	ERR2089330	23B	23B	INF83:23B:2
14520_5#88	4394	25	83	Yes	5511	Female	ERS525103	ERR730321	23B	23B	INF83:23B:2
14520_5#41	4523	27	83	Yes	5511	Female	ERS525015	ERR730274	23B	23B	INF83:23B:2
N/A	4564	43	83	No	N/A	Female	N/A	N/A	20	40	INF83:40:1
N/A	4057	17	83	No	N/A	Female	N/A	N/A	23B	6A	INF83:6A:1
N/A	4523	27	83	No	N/A	Female	N/A	N/A	23B	6A	INF83:6A:1
N/A	3106	1	83	No	N/A	Female	N/A	N/A	NEG	NEG	NEG
N/A	3114	3	83	No	N/A	Female	N/A	N/A	NEG	NEG	NEG
N/A	3124	5	83	No	N/A	Female	N/A	N/A	NEG	NEG	NEG
N/A	3226	7	83	No	N/A	Female	N/A	N/A	NEG	NEG	NEG
N/A	3373	9	83	No	N/A	Female	N/A	N/A	NEG	NEG	NEG
N/A	3529	11	83	No	N/A	Female	N/A	N/A	NEG	NEG	NEG
N/A	4868	35	83	No	N/A	Female	N/A	N/A	NEG	NEG	NEG
N/A	3115	3	84	No	N/A	Female	N/A	N/A	NT	15A	INF84:15A:1
15873_5#71	3125	5	84	Yes	10618	Female	ERS654576	ERR913467	15A	15A	INF84:15A:1
N/A	3227	7	84	No	N/A	Female	N/A	N/A	22A	15A	INF84:15A:1
17794_7#14	3375	9	84	Yes	10618	Female	ERS719744	ERR1191836	15A	15A	INF84:15A:1
21523_1#109	3524	11	84	Yes	10618	Female	ERS1813578	ERR2089291	15A	15A	INF84:15A:1
17794_7#136	3655	13	84	Yes	10618	Female	ERS719717	ERR1191958	15A	15A	INF84:15A:1
N/A	3797	15	84	No	N/A	Female	N/A	N/A	18C	15A	INF84:15A:1
16399_5#46	3948	17	84	Yes	10618	Female	ERS685980	ERR997507	15A	15A	INF84:15A:1
16399_7#75	4115	19	84	Yes	10618	Female	ERS686210	ERR997696	15A	15A	INF84:15A:1
17428_8#134	4209	21	84	Yes	10618	Female	ERS719607	ERR1106757	15A	15A	INF84:15A:1
19183_3#107	3797	15	84	Yes	1233	Female	ERS745607	ERR1430905	18C	18C	INF84:18C:1
17794_7#90	4562	43	84	Yes	1735	Female	ERS719665	ERR1191912	19A	19A	INF84:19A:1
17794_8#96	5104	52	84	Yes	12316	Female	ERS719902	ERR1192107	19A	19A	INF84:19A:2
17794_8#92	3227	7	84	Yes	10600	Female	ERS719898	ERR1192103	22A	22A	INF84:22A:1
17428_8#143	4524	27	84	Yes	4832	Female	ERS719616	ERR1106766	34	34	INF84:34:1
N/A	3109	1	84	N/A	N/A	Female	N/A	N/A	N/A	35B	INF84:35B:1
N/A	4524	27	84	No	N/A	Female	N/A	N/A	34	47	INF84:47:1
17428_8#123	4867	35	84	Yes	1735	Female	ERS719596	ERR1106746	9L	9L	INF84:9L:1
N/A	4562	43	84	No	N/A	Female	N/A	N/A	19A	9N	INF84:9N:1
N/A	4305	23	84	No	N/A	Female	N/A	N/A	NEG	NEG	NEG
N/A	4409	25	84	No	N/A	Female	N/A	N/A	NEG	NEG	NEG
15873_4#62	3115	3	84	Yes	10967	Female	ERS654566	ERR913377	NT	NT	INF84:NT:1
N/A	4867	35	84	No	N/A	Female	N/A	N/A	9L	NT	INF84:NT:2
N/A	3650	11	85	No	N/A	Male	N/A	N/A	7F	13	INF85:13:1
21485_1#148	3798	13	85	Yes	11711	Male	ERS1813450	ERR2089164	13	13	INF85:13:1
16399_7#11	4064	15	85	Yes	11711	Male	ERS686137	ERR997632	13	13	INF85:13:1
17428_8#137	4397	23	85	Yes	11711	Male	ERS719610	ERR1106760	13	13	INF85:13:2
17428_8#156	4526	25	85	Yes	11711	Male	ERS719629	ERR1106779	13	13	INF85:13:2
17794_7#109	4532	27	85	Yes	11711	Male	ERS719685	ERR1191931	13	13	INF85:13:2
17428_8#135	4888	35	85	Yes	11711	Male	ERS719608	ERR1106758	13	13	INF85:13:2
N/A	4928	43	85	N/A	N/A	Male	N/A	N/A	N/A	13	INF85:13:3
17428_8#111	4212	19	85	Yes	10618	Male	ERS719584	ERR1106734	15A	15A	INF85:15A:1
N/A	5123	52	85	N/A	N/A	Male	N/A	N/A	N/A	15B/C	INF85:15B/C:1
17794_7#8	4114	17	85	Yes	3407	Male	ERS719711	ERR1191830	16F	16F	INF85:16F:1
N/A	4212	19	85	No	N/A	Male	N/A	N/A	15A	16F	INF85:16F:1
N/A	4397	23	85	No	N/A	Male	N/A	N/A	13	16F	INF85:16F:1
N/A	4888	35	85	No	N/A	Male	N/A	N/A	13	16F	INF85:16F:2
19183_3#17	4312	21	85	Yes	3324	Male	ERS745517	ERR1430815	6A	6A	INF85:6A:1
17794_8#85	3650	11	85	Yes	2178	Male	ERS719891	ERR1192096	7F	7F	INF85:7F:1
N/A	3117	1	85	No	N/A	Male	N/A	N/A	NEG	NEG	NEG
N/A	3128	3	85	No	N/A	Male	N/A	N/A	NEG	NEG	NEG
N/A	3374	5	85	No	N/A	Male	N/A	N/A	NEG	NEG	NEG
N/A	3380	7	85	No	N/A	Male	N/A	N/A	NEG	NEG	NEG
N/A	3527	9	85	No	N/A	Male	N/A	N/A	NEG	NEG	NEG
N/A	4112	17	86	N/A	N/A	Female	N/A	N/A	N/A	15B/C	INF86:15B/C:1
N/A	4211	19	86	N/A	N/A	Female	N/A	N/A	N/A	15B/C	INF86:15B/C:1
16453_2#4	4304	21	86	Yes	11697	Female	ERS686220	ERR984241	15B/C	15B/C	INF86:15B/C:1
17794_7#13	4396	23	86	Yes	11697	Female	ERS719740	ERR1191835	15B/C	15B/C	INF86:15B/C:1
N/A	4889	35	86	N/A	N/A	Female	N/A	N/A	N/A	19A	INF86:19A:1
N/A	5124	52	86	No	N/A	Female	N/A	N/A	34	19A	INF86:19A:2
14520_4#30	3796	13	86	Yes	5511	Female	ERS524891	ERR730170	23B	23B	INF86:23B:1
14520_5#70	4927	43	86	Yes	4832	Female	ERS525070	ERR730303	34	34	INF86:34:1
14520_4#5	5124	52	86	Yes	4832	Female	ERS524865	ERR730145	34	34	INF86:34:2
N/A	4062	15	86	N/A	N/A	Female	N/A	N/A	N/A	35F	INF86:35F:1
N/A	4531	27	86	N/A	N/A	Female	N/A	N/A	N/A	6A	INF86:6A:1
N/A	3119	1	86	No	N/A	Female	N/A	N/A	NEG	NEG	NEG
N/A	3127	3	86	No	N/A	Female	N/A	N/A	NEG	NEG	NEG
N/A	3424	5	86	No	N/A	Female	N/A	N/A	NEG	NEG	NEG
N/A	3383	7	86	No	N/A	Female	N/A	N/A	NEG	NEG	NEG
N/A	3525	9	86	No	N/A	Female	N/A	N/A	NEG	NEG	NEG
N/A	3648	11	86	No	N/A	Female	N/A	N/A	NEG	NEG	NEG
N/A	4527	25	86	No	N/A	Female	N/A	N/A	NEG	NEG	NEG
N/A	4517	35	87	No	N/A	Female	N/A	N/A	39	10A	INF87:10A:1
N/A	4214	23	87	N/A	N/A	Female	N/A	N/A	N/A	14	INF87:14:1
N/A	4061	19	87	N/A	N/A	Female	N/A	N/A	N/A	15B/C	INF87:15B/C:1
N/A	3645	15	87	No	N/A	Female	N/A	N/A	5	19F	INF87:19F:1
N/A	5063	52	87	No	N/A	Female	N/A	N/A	6A	19F	INF87:19F:2
17428_8#187	4307	25	87	Yes	5103	Female	ERS719660	ERR1106810	21	21	INF87:21:1
15873_3#11	4399	27	87	Yes	5103	Female	ERS654389	ERR913245	21	21	INF87:21:1
N/A	4116	21	87	N/A	N/A	Female	N/A	N/A	N/A	23A	INF87:23A:1
14520_4#47	3379	9	87	Yes	6103	Female	ERS524908	ERR730187	38	38	INF87:38:1
16453_2#19	3385	11	87	Yes	6103	Female	ERS686235	ERR984256	38	38	INF87:38:1
14520_4#50	3523	13	87	Yes	6103	Female	ERS524911	ERR730190	38	38	INF87:38:1
16453_2#28	4517	35	87	Yes	6040	Female	ERS686244	ERR984265	39	39	INF87:39:1
16399_7#68	3645	15	87	Yes	289	Female	ERS686203	ERR997689	5	5	INF87:5:1
N/A	3084	1	87	N/A	N/A	Female	N/A	N/A	N/A	6A	INF87:6A:1
N/A	5004	43	87	N/A	N/A	Female	N/A	N/A	N/A	6A	INF87:6A:2
14520_5#61	5063	52	87	Yes	5734	Female	ERS525053	ERR730294	6A	6A	INF87:6A:3
N/A	3108	3	87	No	N/A	Female	N/A	N/A	NEG	NEG	NEG
N/A	3118	5	87	No	N/A	Female	N/A	N/A	NEG	NEG	NEG
N/A	3794	17	87	No	N/A	Female	N/A	N/A	NEG	NEG	NEG
N/A	3379	9	87	No	N/A	Female	N/A	N/A	38	NT	INF87:NT:1
16453_2#36	3314	9	88	Yes	11764	Female	ERS686252	ERR984273	19F	19F	INF88:19F:1
N/A	3331	11	88	No	N/A	Female	N/A	N/A	48	19F	INF88:19F:1
16453_2#29	3477	13	88	Yes	11764	Female	ERS686245	ERR984266	19F	19F	INF88:19F:1
N/A	3656	15	88	N/A	N/A	Female	N/A	N/A	N/A	19F	INF88:19F:1
21523_1#125	3160	5	88	Yes	7318	Female	ERS1813594	ERR2089307	23A	23A	INF88:23A:1
N/A	3094	1	88	N/A	N/A	Female	N/A	N/A	N/A	34	INF88:34:1
14520_4#40	3075	3	88	Yes	12719	Female	ERS524901	ERR730180	34	34	INF88:34:1
N/A	3160	5	88	No	N/A	Female	N/A	N/A	23A	34	INF88:34:1
N/A	3075	3	88	No	N/A	Female	N/A	N/A	34	47A	INF88:47A:1
17794_7#1	3331	11	88	Yes	10591	Female	ERS719668	ERR1191823	48	48	INF88:48:1
N/A	3219	7	88	No	N/A	Female	N/A	N/A	NEG	NEG	NEG
14520_5#33	5076	52	89	Yes	10552	Female	ERS525000	ERR730266	11B	11B	INF89:11B:1
21523_1#168	5012	43	89	Yes	910	Female	ERS1813637	ERR2089350	15B/C	15B/C	INF89:15B/C:1
N/A	4074	19	89	N/A	N/A	Female	N/A	N/A	N/A	19A	INF89:19A:1
17794_7#2	4967	35	89	Yes	4029	Female	ERS719692	ERR1191824	19A	19A	INF89:19A:2
N/A	3503	13	89	No	N/A	Female	N/A	N/A	6A	19B	INF89:19B:1
16453_2#17	3328	9	89	Yes	10801	Female	ERS686233	ERR984254	6A	6A	INF89:6A:1
14520_4#14	3503	13	89	Yes	10801	Female	ERS524874	ERR730154	6A	6A	INF89:6A:1
16453_2#40	4006	17	89	Yes	10801	Female	ERS686256	ERR984277	6A	6A	INF89:6A:1
N/A	4170	21	89	N/A	N/A	Female	N/A	N/A	N/A	6A	INF89:6A:1
N/A	4241	23	89	N/A	N/A	Female	N/A	N/A	N/A	6A	INF89:6A:1
16399_7#62	4374	25	89	Yes	10801	Female	ERS686197	ERR997683	6A	6A	INF89:6A:1
N/A	3074	1	89	No	N/A	Female	N/A	N/A	NEG	NEG	NEG
N/A	3161	3	89	No	N/A	Female	N/A	N/A	NEG	NEG	NEG
N/A	3220	5	89	No	N/A	Female	N/A	N/A	NEG	NEG	NEG
N/A	3252	7	89	No	N/A	Female	N/A	N/A	NEG	NEG	NEG
N/A	3473	11	89	No	N/A	Female	N/A	N/A	NEG	NEG	NEG
N/A	3827	15	89	No	N/A	Female	N/A	N/A	NEG	NEG	NEG
N/A	3217	1	90	N/A	N/A	Female	N/A	N/A	N/A	18A	INF90:18A:1
N/A	4244	19	90	No	N/A	Female	N/A	N/A	6A	19A	INF90:19A:1
N/A	4342	21	90	N/A	N/A	Female	N/A	N/A	N/A	19A	INF90:19A:1
N/A	5146	52	90	N/A	N/A	Female	N/A	N/A	N/A	19C	INF90:19C:1
N/A	4244	19	90	No	N/A	Female	N/A	N/A	6A	23A	INF90:23A:1
N/A	4460	23	90	N/A	N/A	Female	N/A	N/A	N/A	23A	INF90:23A:1
N/A	3217	1	90	N/A	N/A	Female	N/A	N/A	N/A	28F	INF90:28F:1
16399_6#22	3253	3	90	Yes	11700	Female	ERS686062	ERR997563	6A	6A	INF90:6A:1
16399_5#66	3329	5	90	Yes	11700	Female	ERS686018	ERR997527	6A	6A	INF90:6A:1
16399_6#29	3474	7	90	Yes	11700	Female	ERS686069	ERR997570	6A	6A	INF90:6A:1
16399_6#21	3659	9	90	Yes	11700	Female	ERS686061	ERR997562	6A	6A	INF90:6A:1
17794_7#181	3828	11	90	Yes	11700	Female	ERS719812	ERR1192003	6A	6A	INF90:6A:1
16399_7#43	4001	13	90	Yes	11700	Female	ERS686177	ERR997664	6A	6A	INF90:6A:1
16399_5#51	4077	15	90	Yes	11700	Female	ERS685988	ERR997512	6A	6A	INF90:6A:1
21523_1#124	4169	17	90	Yes	11700	Female	ERS1813593	ERR2089306	6A	6A	INF90:6A:1
17794_8#80	4244	19	90	Yes	11700	Female	ERS719880	ERR1192091	6A	6A	INF90:6A:1
N/A	4342	21	90	N/A	N/A	Female	N/A	N/A	N/A	6A	INF90:6A:1
N/A	4460	23	90	N/A	N/A	Female	N/A	N/A	N/A	6A	INF90:6A:1
N/A	4001	13	90	No	N/A	Female	N/A	N/A	6A	9L	INF90:9L:1
N/A	4808	25	90	No	N/A	Female	N/A	N/A	NEG	NEG	NEG
N/A	4819	27	90	No	N/A	Female	N/A	N/A	NEG	NEG	NEG
N/A	4903	35	90	No	N/A	Female	N/A	N/A	NEG	NEG	NEG
N/A	5033	43	90	No	N/A	Female	N/A	N/A	NEG	NEG	NEG
16453_2#3	3330	5	91	Yes	3081	Female	ERS686219	ERR984240	1	1	INF91:1:1
N/A	4172	17	91	N/A	N/A	Female	N/A	N/A	N/A	11A	INF91:11A:1
N/A	4076	15	91	N/A	N/A	Female	N/A	N/A	N/A	12F	INF91:12F:1
21523_1#64	5034	43	91	Yes	3407	Female	ERS1813533	ERR2089246	16F	16F	INF91:16F:1
N/A	4076	15	91	N/A	N/A	Female	N/A	N/A	N/A	19A	INF91:19A:1
16399_7#76	3478	7	91	Yes	10600	Female	ERS686211	ERR997697	22A	22A	INF91:22A:1
N/A	5034	43	91	No	N/A	Female	N/A	N/A	16F	3	INF91:3:1
N/A	3662	9	91	N/A	N/A	Female	N/A	N/A	N/A	34	INF91:34:1
16453_2#41	3829	11	91	Yes	1778	Female	ERS686257	ERR984278	34	34	INF91:34:1
16453_2#5	4002	13	91	Yes	1778	Female	ERS686221	ERR984242	34	34	INF91:34:1
N/A	3478	7	91	No	N/A	Female	N/A	N/A	22A	36	INF91:36:1
16399_7#49	4245	19	91	Yes	913	Female	ERS686183	ERR997670	6A	6A	INF91:6A:1
N/A	5034	43	91	No	N/A	Female	N/A	N/A	16F	6A	INF91:6A:2
N/A	4459	23	91	No	N/A	Female	N/A	N/A	9L	9F	INF91:9F:1
16399_6#74	4459	23	91	Yes	4108	Female	ERS686119	ERR997615	9L	9L	INF91:9L:1
16453_2#33	4822	27	91	Yes	4108	Female	ERS686249	ERR984270	9L	9L	INF91:9L:1
N/A	4822	27	91	No	N/A	Female	N/A	N/A	9L	9N	INF91:9N:1
N/A	3218	1	91	No	N/A	Female	N/A	N/A	NEG	NEG	NEG
N/A	3313	3	91	No	N/A	Female	N/A	N/A	NEG	NEG	NEG
N/A	4344	21	91	No	N/A	Female	N/A	N/A	NEG	NEG	NEG
N/A	4807	25	91	No	N/A	Female	N/A	N/A	NEG	NEG	NEG
N/A	4904	35	91	No	N/A	Female	N/A	N/A	NEG	NEG	NEG
N/A	5144	52	91	No	N/A	Female	N/A	N/A	NEG	NEG	NEG
N/A	3330	5	91	No	N/A	Female	N/A	N/A	1	NT	INF91:NT:1
N/A	4021	13	92	No	N/A	Male	N/A	N/A	23B	17F	INF92:17F:1
17428_8#117	4260	19	92	Yes	847	Male	ERS719590	ERR1106740	19A	19A	INF92:19A:1
19183_3#16	4476	23	92	Yes	12191	Male	ERS745516	ERR1430814	19A	19A	INF92:19A:1
N/A	4756	25	92	N/A	N/A	Male	N/A	N/A	N/A	19A	INF92:19A:1
21523_1#164	4836	27	92	Yes	847	Male	ERS1813633	ERR2089346	19A	19A	INF92:19A:1
17428_8#124	4981	35	92	Yes	847	Male	ERS719597	ERR1106747	19A	19A	INF92:19A:1
17428_8#130	5042	43	92	Yes	847	Male	ERS719603	ERR1106753	19A	19A	INF92:19A:2
21523_1#51	5152	52	92	Yes	847	Male	ERS1813521	ERR2089233	19A	19A	INF92:19A:3
N/A	5042	43	92	No	N/A	Male	N/A	N/A	19A	19F	INF92:19F:1
16399_6#2	3364	5	92	Yes	5706	Male	ERS686041	ERR997543	23B	23B	INF92:23B:1
16399_6#65	3584	7	92	Yes	5706	Male	ERS686106	ERR997606	23B	23B	INF92:23B:1
16399_6#45	3624	9	92	Yes	5706	Male	ERS686086	ERR997586	23B	23B	INF92:23B:1
16399_5#39	4021	13	92	Yes	5706	Male	ERS686174	ERR997500	23B	23B	INF92:23B:1
16399_7#38	4095	15	92	Yes	5706	Male	ERS686166	ERR997659	23B	23B	INF92:23B:1
17428_8#155	4192	17	92	Yes	5706	Male	ERS719628	ERR1106778	23B	23B	INF92:23B:1
N/A	4192	17	92	No	N/A	Male	N/A	N/A	23B	23F	INF92:23F:1
N/A	3584	7	92	No	N/A	Male	N/A	N/A	23B	35B	INF92:35B:1
N/A	4095	15	92	No	N/A	Male	N/A	N/A	23B	9L	INF92:9L:1
N/A	3248	1	92	No	N/A	Male	N/A	N/A	NEG	NEG	NEG
N/A	3426	3	92	No	N/A	Male	N/A	N/A	NEG	NEG	NEG
N/A	3713	11	92	No	N/A	Male	N/A	N/A	NEG	NEG	NEG
N/A	4357	21	92	No	N/A	Male	N/A	N/A	NEG	NEG	NEG
N/A	4190	15	93	No	N/A	Male	N/A	N/A	6A	19A	INF93:19A:1
N/A	5159	52	93	No	N/A	Male	N/A	N/A	9L	19A	INF93:19A:2
N/A	4766	27	93	N/A	N/A	Male	N/A	N/A	N/A	34	INF93:34:1
17794_8#25	4190	15	93	Yes	10899	Male	ERS719777	ERR1192036	6A	6A	INF93:6A:1
N/A	5159	52	93	No	N/A	Male	N/A	N/A	9L	6A	INF93:6A:2
N/A	4022	11	93	N/A	N/A	Male	N/A	N/A	N/A	9L	INF93:9L:1
N/A	4186	13	93	N/A	N/A	Male	N/A	N/A	N/A	9L	INF93:9L:1
17794_7#103	4327	17	93	Yes	4108	Male	ERS719679	ERR1191925	9L	9L	INF93:9L:1
14520_5#11	5006	35	93	Yes	4108	Male	ERS524968	ERR730244	9L	9L	INF93:9L:2
16399_7#14	5066	43	93	Yes	4108	Male	ERS686140	ERR997635	9L	9L	INF93:9L:3
14520_6#3	5159	52	93	Yes	4108	Male	ERS524984	ERR730331	9L	9L	INF93:9L:4
N/A	4327	17	93	No	N/A	Male	N/A	N/A	9L	9N	INF93:9N:1
N/A	5066	43	93	No	N/A	Male	N/A	N/A	9L	9N	INF93:9N:2
N/A	3339	1	93	No	N/A	Male	N/A	N/A	NEG	NEG	NEG
N/A	3363	3	93	No	N/A	Male	N/A	N/A	NEG	NEG	NEG
N/A	3583	5	93	No	N/A	Male	N/A	N/A	NEG	NEG	NEG
N/A	3623	7	93	No	N/A	Male	N/A	N/A	NEG	NEG	NEG
N/A	3712	9	93	No	N/A	Male	N/A	N/A	NEG	NEG	NEG
N/A	4477	21	93	No	N/A	Male	N/A	N/A	NEG	NEG	NEG
N/A	4788	23	93	No	N/A	Male	N/A	N/A	NEG	NEG	NEG
N/A	4834	25	93	No	N/A	Male	N/A	N/A	NEG	NEG	NEG
16399_7#28	4580	27	94	Yes	910	Male	ERS686155	ERR997649	15B/C	15B/C	INF94:15B/C:1
14520_5#68	4596	52	94	Yes	10626	Male	ERS525066	ERR730301	17F	17F	INF94:17F:1
N/A	3831	5	94	N/A	N/A	Male	N/A	N/A	N/A	18C	INF94:18C:1
N/A	4171	11	94	N/A	N/A	Male	N/A	N/A	N/A	18C	INF94:18C:2
16453_2#42	4821	21	94	Yes	4029	Male	ERS686258	ERR984279	19A	19A	INF94:19A:1
16399_7#48	5108	43	94	Yes	12292	Male	ERS686182	ERR997669	19A	19A	INF94:19A:2
N/A	4004	7	94	No	N/A	Male	N/A	N/A	9L	35B	INF94:35B:1
14520_4#68	4912	35	94	Yes	11756	Male	ERS524930	ERR730208	38	38	INF94:38:1
N/A	4912	35	94	No	N/A	Male	N/A	N/A	38	41A	INF94:41A:1
N/A	4080	9	94	N/A	N/A	Male	N/A	N/A	N/A	6A	INF94:6A:1
N/A	4345	15	94	No	N/A	Male	N/A	N/A	9L	9A	INF94:9A:1
16453_2#10	4004	7	94	Yes	4108	Male	ERS686226	ERR984247	9L	9L	INF94:9L:1
N/A	4080	9	94	N/A	N/A	Male	N/A	N/A	N/A	9L	INF94:9L:1
16453_2#45	4345	15	94	Yes	4108	Male	ERS686261	ERR984282	9L	9L	INF94:9L:2
N/A	4821	21	94	No	N/A	Male	N/A	N/A	19A	9L	INF94:9L:3
N/A	4772	23	94	N/A	N/A	Male	N/A	N/A	N/A	9N	INF94:9N:1
N/A	3480	1	94	No	N/A	Male	N/A	N/A	NEG	NEG	NEG
N/A	3654	3	94	No	N/A	Male	N/A	N/A	NEG	NEG	NEG
N/A	4246	13	94	No	N/A	Male	N/A	N/A	NEG	NEG	NEG
N/A	4462	17	94	No	N/A	Male	N/A	N/A	NEG	NEG	NEG
N/A	4806	19	94	No	N/A	Male	N/A	N/A	NEG	NEG	NEG
N/A	4966	25	94	No	N/A	Male	N/A	N/A	NEG	NEG	NEG
N/A	4582	25	95	No	N/A	Female	N/A	N/A	9L	14	INF95:14:1
N/A	4079	7	95	No	N/A	Female	N/A	N/A	9L	34	INF95:34:1
14520_5#29	5143	43	95	Yes	4832	Female	ERS524992	ERR730262	34	34	INF95:34:2
15873_2#47	4005	5	95	Yes	1737	Female	ERS654332	ERR913199	6A	6A	INF95:6A:1
N/A	4247	11	95	No	N/A	Female	N/A	N/A	9L	6A	INF95:6A:2
15873_3#63	4346	13	95	Yes	1737	Female	ERS654451	ERR913297	6A	6A	INF95:6A:2
14520_5#90	4461	15	95	Yes	1737	Female	ERS525107	ERR730323	6A	6A	INF95:6A:2
N/A	4247	11	95	No	N/A	Female	N/A	N/A	9L	8	INF95:8:1
16453_2#32	4079	7	95	Yes	4108	Female	ERS686248	ERR984269	9L	9L	INF95:9L:1
17794_7#182	4247	11	95	Yes	4108	Female	ERS719814	ERR1192004	9L	9L	INF95:9L:1
N/A	4461	15	95	No	N/A	Female	N/A	N/A	6A	9L	INF95:9L:1
14520_5#63	4818	19	95	Yes	4108	Female	ERS525056	ERR730296	9L	9L	INF95:9L:1
14520_5#51	4773	21	95	Yes	4108	Female	ERS525033	ERR730284	9L	9L	INF95:9L:1
14520_5#27	4968	23	95	Yes	4108	Female	ERS524989	ERR730260	9L	9L	INF95:9L:1
15873_5#5	4582	25	95	Yes	4108	Female	ERS654282	ERR913401	9L	9L	INF95:9L:1
15873_3#49	4906	27	95	Yes	4108	Female	ERS654433	ERR913283	9L	9L	INF95:9L:1
14520_6#5	5041	35	95	Yes	4108	Female	ERS524988	ERR730333	9L	9L	INF95:9L:1
N/A	5143	43	95	No	N/A	Female	N/A	N/A	34	9L	INF95:9L:2
21523_1#141	4610	52	95	Yes	4108	Female	ERS1813610	ERR2089323	9L	9L	INF95:9L:3
N/A	4818	19	95	No	N/A	Female	N/A	N/A	9L	9N	INF95:9N:1
N/A	4773	21	95	No	N/A	Female	N/A	N/A	9L	9N	INF95:9N:1
N/A	3632	1	95	No	N/A	Female	N/A	N/A	NEG	NEG	NEG
N/A	3832	3	95	No	N/A	Female	N/A	N/A	NEG	NEG	NEG
N/A	4191	9	95	No	N/A	Female	N/A	N/A	NEG	NEG	NEG
N/A	4809	17	95	No	N/A	Female	N/A	N/A	NEG	NEG	NEG
17794_7#38	4165	21	96	Yes	4033	Male	ERS719886	ERR1191860	15B/C	15B/C	INF96:15B/C:1
N/A	3206	7	96	No	N/A	Male	N/A	N/A	6B/E	19A	INF96:19A:1
16399_6#48	4134	19	96	Yes	10542	Male	ERS686089	ERR997589	19A	19A	INF96:19A:2
N/A	4165	21	96	No	N/A	Male	N/A	N/A	15B/C	19A	INF96:19A:2
17428_8#163	4291	25	96	Yes	10542	Male	ERS719636	ERR1106786	19A	19A	INF96:19A:2
17428_8#122	5008	43	96	Yes	7336	Male	ERS719595	ERR1106745	23A	23A	INF96:23A:1
17428_8#168	5064	52	96	Yes	5734	Male	ERS719641	ERR1106791	6A	6A	INF96:6A:1
16399_6#8	3206	7	96	Yes	11762	Male	ERS686047	ERR997549	6B/E	6B	INF96:6B/E:1
16399_6#13	3409	9	96	Yes	11762	Male	ERS686052	ERR997554	6B/E	6B	INF96:6B/E:1
16399_6#10	3273	11	96	Yes	11762	Male	ERS686049	ERR997551	6B/E	6B	INF96:6B/E:1
21523_1#88	3689	15	96	Yes	11762	Male	ERS1813557	ERR2089270	6B/E	6B	INF96:6B/E:1
17794_7#93	3871	17	96	Yes	11762	Male	ERS719669	ERR1191915	6B/E	6B	INF96:6B/E:1
21523_1#159	4427	27	96	Yes	1735	Male	ERS1813628	ERR2089341	9L	9L	INF96:9L:1
N/A	3061	1	96	No	N/A	Male	N/A	N/A	NEG	NEG	NEG
N/A	3155	3	96	No	N/A	Male	N/A	N/A	NEG	NEG	NEG
N/A	3228	5	96	No	N/A	Male	N/A	N/A	NEG	NEG	NEG
N/A	3552	13	96	No	N/A	Male	N/A	N/A	NEG	NEG	NEG
N/A	4265	23	96	No	N/A	Male	N/A	N/A	NEG	NEG	NEG
N/A	4519	35	96	No	N/A	Male	N/A	N/A	NEG	NEG	NEG
N/A	4721	25	97	No	N/A	Male	N/A	N/A	14	10F	INF97:10F:1
21523_1#122	3205	3	97	Yes	915~	Male	ERS1813591	ERR2089304	14	14	INF97:14:1
14520_4#90	3406	5	97	Yes	915	Male	ERS524952	ERR730228	14	14	INF97:14:1
16399_6#5	3272	7	97	Yes	915	Male	ERS686044	ERR997546	14	14	INF97:14:1
15873_3#33	3553	9	97	Yes	915	Male	ERS654416	ERR913267	14	14	INF97:14:1
15873_2#54	3697	11	97	Yes	915	Male	ERS654340	ERR913206	14	14	INF97:14:1
15873_2#50	3873	13	97	Yes	915	Male	ERS654335	ERR913202	14	14	INF97:14:1
16399_6#19	4132	15	97	Yes	915	Male	ERS686059	ERR997560	14	14	INF97:14:1
16399_5#1	4097	17	97	Yes	915	Male	ERS685978	ERR997462	14	14	INF97:14:1
17428_8#151	4430	23	97	Yes	915	Male	ERS719624	ERR1106774	14	14	INF97:14:2
14520_5#21	4721	25	97	Yes	915	Male	ERS524978	ERR730254	14	14	INF97:14:2
14520_4#87	4534	27	97	Yes	915	Male	ERS524949	ERR730226	14	14	INF97:14:2
14520_5#2	4944	35	97	Yes	10542	Male	ERS524959	ERR730235	19A	19A	INF97:19A:1
15873_2#62	5023	43	97	Yes	10542	Male	ERS654348	ERR913214	19A	19A	INF97:19A:2
14520_5#18	5129	52	97	Yes	10542	Male	ERS524975	ERR730251	19A	19A	INF97:19A:3
17794_7#113	4310	21	97	Yes	925	Male	ERS719689	ERR1191935	19F	19F	INF97:19F:1
N/A	3211	1	97	No	N/A	Male	N/A	N/A	NEG	NEG	NEG
N/A	4046	13	98	No	N/A	Female	N/A	N/A	19A	11A	INF98:11A:1
14520_5#66	4505	27	98	Yes	5902	Female	ERS525062	ERR730299	11A	11A	INF98:11A:2
14520_4#66	5058	43	98	Yes	5902	Female	ERS524928	ERR730206	11A	11A	INF98:11A:3
N/A	5058	43	98	No	N/A	Female	N/A	N/A	11A	11F	INF98:11F:1
15873_5#9	3968	11	98	Yes	10542	Female	ERS654303	ERR913405	19A	19A	INF98:19A:1
16399_7#41	4046	13	98	Yes	10542	Female	ERS686171	ERR997662	19A	19A	INF98:19A:1
15873_5#12	4274	17	98	Yes	10542	Female	ERS654329	ERR913408	19A	19A	INF98:19A:1
N/A	4412	21	98	N/A	N/A	Female	N/A	N/A	N/A	19A	INF98:19A:1
N/A	5158	52	98	No	N/A	Female	N/A	N/A	6A	19F	INF98:19F:1
16399_5#37	3851	9	98	Yes	1778	Female	ERS686169	ERR997498	34	34	INF98:34:1
N/A	4046	13	98	No	N/A	Female	N/A	N/A	19A	39	INF98:39:1
14520_5#84	5158	52	98	Yes	5734	Female	ERS525096	ERR730317	6A	6A	INF98:6A:1
N/A	3258	1	98	No	N/A	Female	N/A	N/A	NEG	NEG	NEG
N/A	3410	3	98	No	N/A	Female	N/A	N/A	NEG	NEG	NEG
N/A	3422	5	98	No	N/A	Female	N/A	N/A	NEG	NEG	NEG
N/A	3665	7	98	No	N/A	Female	N/A	N/A	NEG	NEG	NEG
N/A	3487	19	98	No	N/A	Female	N/A	N/A	NEG	NEG	NEG
N/A	4731	23	98	No	N/A	Female	N/A	N/A	NEG	NEG	NEG
N/A	4824	25	98	No	N/A	Female	N/A	N/A	NEG	NEG	NEG
N/A	4993	35	98	No	N/A	Female	N/A	N/A	NEG	NEG	NEG
N/A	3851	9	98	No	N/A	Female	N/A	N/A	34	NT	INF98:NT:1
17794_7#137	4045	11	99	Yes	5902	Male	ERS719720	ERR1191959	11A	11A	INF99:11A:1
21523_1#115	4411	19	99	Yes	10542	Male	ERS1813583	ERR2089297	19A	19A	INF99:19A:1
N/A	4729	21	99	N/A	N/A	Male	N/A	N/A	N/A	19A	INF99:19A:1
14520_5#43	4501	25	99	Yes	10542	Male	ERS525019	ERR730276	19A	19A	INF99:19A:1
15873_5#13	4855	27	99	Yes	10542	Male	ERS654338	ERR913409	19A	19A	INF99:19A:1
N/A	3703	7	99	No	N/A	Male	N/A	N/A	6A	3	INF99:3:1
15873_2#23	5163	52	99	Yes	10963	Male	ERS654305	ERR913175	34	34	INF99:34:1
N/A	5073	43	99	No	N/A	Male	N/A	N/A	35D	35B	INF99:35B:1
14520_4#82	5073	43	99	Yes	3329	Male	ERS524944	ERR730221	35D	35D	INF99:35D:1
N/A	4045	11	99	No	N/A	Male	N/A	N/A	11A	39	INF99:39:1
15873_3#26	3703	7	99	Yes	1737	Male	ERS654407	ERR913260	6A	6A	INF99:6A:1
16399_5#8	3947	9	99	Yes	1737	Male	ERS685997	ERR997469	6A	6A	INF99:6A:1
15873_3#57	4154	13	99	Yes	1737	Male	ERS654443	ERR913291	6A	6A	INF99:6A:1
15873_2#16	4275	15	99	Yes	1737	Male	ERS654296	ERR913168	6A	6A	INF99:6A:1
N/A	3415	1	99	No	N/A	Male	N/A	N/A	NEG	NEG	NEG
N/A	3425	3	99	No	N/A	Male	N/A	N/A	NEG	NEG	NEG
N/A	3786	5	99	No	N/A	Male	N/A	N/A	NEG	NEG	NEG
N/A	3489	17	99	No	N/A	Male	N/A	N/A	NEG	NEG	NEG
N/A	4548	23	99	No	N/A	Male	N/A	N/A	NEG	NEG	NEG
N/A	5014	35	99	No	N/A	Male	N/A	N/A	NEG	NEG	NEG
15873_3#56	3530	19	100	Yes	5647	Female	ERS654442	ERR913290	13	13	INF100:13:1
N/A	3784	21	100	No	N/A	Female	N/A	N/A	6A	13	INF100:13:1
15873_2#13	3702	23	100	Yes	5647	Female	ERS654293	ERR913165	13	13	INF100:13:1
17794_7#12	4065	25	100	Yes	5647	Female	ERS719732	ERR1191834	13	13	INF100:13:1
15873_4#64	3015	3	100	Yes	10542	Female	ERS654568	ERR913379	19A	19A	INF100:19A:1
15873_5#79	3046	5	100	Yes	10542	Female	ERS654595	ERR913475	19A	19A	INF100:19A:1
15873_4#68	3089	7	100	Yes	10542	Female	ERS654575	ERR913383	19A	19A	INF100:19A:1
15873_3#50	3213	13	100	Yes	10542	Female	ERS654434	ERR913284	19A	19A	INF100:19A:2
N/A	4964	43	100	No	N/A	Female	N/A	N/A	NT	19A	INF100:19A:3
N/A	3089	7	100	No	N/A	Female	N/A	N/A	19A	6A	INF100:6A:1
N/A	3530	19	100	No	N/A	Female	N/A	N/A	13	6A	INF100:6A:2
15873_3#60	3784	21	100	Yes	1737	Female	ERS654446	ERR913294	6A	6A	INF100:6A:2
14520_5#22	4490	35	100	Yes	1737	Female	ERS524979	ERR730255	6A	6A	INF100:6A:3
N/A	3005	1	100	No	N/A	Female	N/A	N/A	NEG	NEG	NEG
N/A	3071	9	100	No	N/A	Female	N/A	N/A	NEG	NEG	NEG
N/A	3139	11	100	No	N/A	Female	N/A	N/A	NEG	NEG	NEG
N/A	3255	15	100	No	N/A	Female	N/A	N/A	NEG	NEG	NEG
N/A	3413	17	100	No	N/A	Female	N/A	N/A	NEG	NEG	NEG
N/A	5016	52	100	No	N/A	Female	N/A	N/A	NEG	NEG	NEG
15873_4#4	3999	27	100	Yes	344	Female	ERS654478	ERR913319	NT	NT	INF100:NT:1
15873_2#45	4964	43	100	Yes	344	Female	ERS654330	ERR913197	NT	NT	INF100:NT:2
N/A	4042	21	101	N/A	N/A	Female	N/A	N/A	N/A	11A	INF101:11A:1
15873_3#67	3852	17	101	Yes	11720	Female	ERS654455	ERR913301	13	13	INF101:13:1
N/A	4182	23	101	N/A	N/A	Female	N/A	N/A	N/A	19A	INF101:19A:1
N/A	3431	13	101	No	N/A	Female	N/A	N/A	39	21	INF101:21:1
14520_4#23	3070	3	101	Yes	6040	Female	ERS524883	ERR730163	39	39	INF101:39:1
16399_7#58	3182	5	101	Yes	6040	Female	ERS686192	ERR997679	39	39	INF101:39:1
15873_2#55	3192	7	101	Yes	6040	Female	ERS654341	ERR913207	39	39	INF101:39:1
15873_2#12	3257	9	101	Yes	6040	Female	ERS654291	ERR913164	39	39	INF101:39:1
15873_3#7	3408	11	101	Yes	6040	Female	ERS654385	ERR913241	39	39	INF101:39:1
14520_4#17	3431	13	101	Yes	6040	Female	ERS524877	ERR730157	39	39	INF101:39:1
16399_6#80	3668	15	101	Yes	6040	Female	ERS686125	ERR997621	39	39	INF101:39:1
N/A	4182	23	101	N/A	N/A	Female	N/A	N/A	N/A	39	INF101:39:2
15873_3#44	4277	25	101	Yes	6040	Female	ERS654428	ERR913278	39	39	INF101:39:2
15873_2#82	3492	27	101	Yes	6040	Female	ERS654373	ERR913234	39	39	INF101:39:2
15873_5#27	4502	35	101	Yes	6040	Female	ERS654415	ERR913423	39	39	INF101:39:2
15873_5#30	5001	43	101	Yes	913	Female	ERS654439	ERR913426	6A	6A	INF101:6A:1
[truncated: 22 more rows]
