# Supplementary material for: Within-host microevolution of Streptococcus pneumoniae is rapid and adaptive during natural colonisation
Source: Nat Commun. 2020 Jul 10;11:3442. doi: 10.1038/s41467-020-17327-w (PMC7351774; doi:10.1038/s41467-020-17327-w)
Supplement: Supplementary file 7 — Supplementary Data 3 [file 41467_2020_17327_MOESM7_ESM.xlsx]

## Sheet: Sheet1
Episode	ST	r/m (Range)	ρ/θ (Range)	SNPs in Recombination Blocks (Range)	SNPs Outside Recombination Blocks (Range)	Recombination Blocks (Range)
INF76:19A:1	ST4029	2.96 (0,10)	0.02 (0,0.5)	0.3 (0,7)	2.65 (0,10)	0.04 (0,1)
INF35:35B:1	ST3329	3.71 (0,18)	0 (0,0.09)	0.33 (0,7)	3.38 (0,18)	0.05 (0,1)
INF17:40:1	ST8958	4.43 (0,17)	0.01 (0,0.09)	0.86 (0,6)	3.57 (0,11)	0.14 (0,1)
INF28:19A:1	ST847	5 (0,11)	0.02 (0,0.17)	0.56 (0,5)	4.44 (0,11)	0.11 (0,1)
INF34:6BE:1	ST5516	5.24 (0,34)	0 (0,0.07)	1.12 (0,19)	4.12 (0,15)	0.06 (0,1)
INF46:6A:1	ST3324	5.29 (0,12)	0.03 (0,0.33)	0.76 (0,8)	4.53 (0,12)	0.12 (0,1)
INF72:19A:2	ST847	5.55 (0,12)	0.05 (0,0.5)	0.55 (0,6)	5 (0,12)	0.09 (0,1)
INF30:14:1	ST63	5.56 (0,20)	0.01 (0,0.06)	0.44 (0,4)	5.11 (0,16)	0.11 (0,1)
INF90:6A:1	ST11700	5.59 (0,18)	0 (0,0.08)	0.29 (0,5)	5.29 (0,18)	0.06 (0,1)
INF45:6BE:1	ST10546	5.64 (0,23)	0.04 (0,1)	0.88 (0,13)	4.76 (0,15)	0.08 (0,1)
INF95:9L:1	ST4108	5.93 (0,26)	0.03 (0,0.25)	2.2 (0,18)	3.73 (0,13)	0.2 (0,1)
INF44:23B:1	ST5706	6.45 (0,16)	0.01 (0,0.11)	0.64 (0,7)	5.82 (0,14)	0.09 (0,1)
INF67:16F:1	ST3407	6.45 (0,18)	0.01 (0,0.11)	0.55 (0,6)	5.91 (0,18)	0.09 (0,1)
INF3:15BC:1	ST910	6.53 (0,20)	0.03 (0,0.2)	1.8 (0,9)	4.73 (0,15)	0.27 (0,1)
INF41:18C:1	ST1233	6.56 (0,22)	0.01 (0,0.06)	0.56 (0,5)	6 (0,17)	0.11 (0,1)
INF92:23B:1	ST5706	6.82 (0,22)	0.01 (0,0.12)	0.45 (0,5)	6.36 (0,22)	0.09 (0,1)
INF55:19A:2	ST10542	7 (0,16)	0.02 (0,0.11)	1 (0,7)	6 (0,12)	0.14 (0,1)
INF7:22A:1	ST10600	7 (0,25)	0.03 (0,0.14)	1.64 (0,9)	5.36 (0,20)	0.27 (0,1)
INF96:6BE:1	ST11762	7.33 (0,20)	0.02 (0,0.08)	1.56 (0,8)	5.78 (0,13)	0.22 (0,1)
INF66:19A:1	ST847	7.56 (0,17)	0.01 (0,0.08)	0.56 (0,5)	7 (0,16)	0.11 (0,1)
INF75:48:1	ST10591	7.64 (0,26)	0.05 (0,0.25)	2.18 (0,18)	5.45 (0,15)	0.27 (0,2)
INF5:34:1	ST7319	7.79 (0,24)	0 (0,0.06)	0.42 (0,8)	7.37 (0,17)	0.05 (0,1)
INF55:21:1	ST11730	8.29 (0,30)	0.01 (0,0.07)	2.14 (0,15)	6.14 (0,15)	0.14 (0,1)
INF71:20:1	ST10625	8.38 (0,21)	0.05 (0,1)	0.86 (0,12)	7.52 (0,21)	0.1 (0,1)
INF67:19A:1	ST847	8.71 (0,28)	0.02 (0,0.15)	2.14 (0,15)	6.57 (0,13)	0.29 (0,2)
INF74:19A:1	ST847	8.78 (0,27)	0.02 (0,0.12)	2.78 (0,19)	6 (0,15)	0.22 (0,1)
INF42:9V:1	ST11758	9 (0,25)	0.01 (0,0.09)	1.46 (0,10)	7.54 (0,16)	0.15 (0,1)
INF65:18A:1	ST241	9 (0,26)	0.01 (0,0.11)	1 (0,17)	8 (0,22)	0.06 (0,1)
INF11:23B:1	ST5706	9.08 (0,21)	0.01 (0,0.12)	1 (0,13)	8.08 (0,21)	0.08 (0,1)
INF84:15A:1	ST10618	9.31 (0,31)	0.01 (0,0.12)	0.69 (0,5)	8.62 (0,26)	0.15 (0,1)
INF73:9L:1	ST11705	9.44 (0,41)	0.08 (0,0.5)	4 (0,16)	5.44 (0,26)	0.56 (0,2)
INF89:6A:1	ST10801	9.71 (0,22)	0.01 (0,0.06)	0.71 (0,5)	9 (0,22)	0.14 (0,1)
INF19:35B:2	ST11721	10 (0,41)	0.03 (0,0.17)	4.11 (0,27)	5.89 (0,17)	0.33 (0,1)
INF47:13:1	ST11710	10.14 (0,50)	0.02 (0,0.12)	4.71 (0,33)	5.43 (0,17)	0.29 (0,2)
INF56:19A:1	ST847	10.56 (0,29)	0.05 (0,0.2)	2 (0,8)	8.56 (0,27)	0.33 (0,1)
INF26:23F:1	ST2174	12.26 (0,159)	0.01 (0,0.11)	7.89 (0,150)	4.37 (0,19)	0.05 (0,1)
INF85:13:2	ST11711	12.29 (0,33)	0.03 (0,0.12)	3.86 (0,16)	8.43 (0,21)	0.57 (0,2)
INF63:19A:1	ST2174	13 (0,31)	0.01 (0,0.05)	1.86 (0,8)	11.14 (0,23)	0.29 (0,1)
INF20:19A:1	ST11691	15.15 (0,129)	0.03 (0,0.33)	10.46 (0,123)	4.69 (0,13)	0.23 (0,2)
INF61:11A:2	ST5902	15.91 (0,107)	0.03 (0,0.25)	9.18 (0,83)	6.73 (0,24)	0.64 (0,6)
INF57:11A:1	ST5902	16.62 (0,175)	0.03 (0,0.25)	13.31 (0,169)	3.31 (0,7)	0.15 (0,1)
INF59:6BE:1	ST5516	121.89 (0,1075)	0.04 (0,0.33)	118.11 (0,1063)	3.78 (0,12)	0.44 (0,4)
