# Supplementary material for: Within-host microevolution of Streptococcus pneumoniae is rapid and adaptive during natural colonisation
Source: Nat Commun. 2020 Jul 10;11:3442. doi: 10.1038/s41467-020-17327-w (PMC7351774; doi:10.1038/s41467-020-17327-w)
Supplement: Supplementary file 8 — Supplementary Data 4 [file 41467_2020_17327_MOESM8_ESM.xlsx]

## Sheet: Sheet1
Number of recombinations (maximum)	Gene start	Gene end	Strand	Gene/locus ID	Gene length	Gene product
24	1721442	1734744	-	psrP	13303	cell wall surface anchored protein
6	1514863	1515151	-	SPN23F_15580	289	hypothetical protein
5	1515150	1515648	-	SPN23F_15590	499	hypothetical protein
5	1515649	1515967	-	SPN23F_15600	319	hypothetical protein
3	1023757	1030237	+	zmpA	6481	IgA-protease
3	1487863	1488820	-	SPN23F_15290	958	autolysin
3	1488823	1489156	-	hol	334	antiholin
3	1489159	1489576	-	SPN23F_15310	418	holin
3	1489585	1489849	-	SPN23F_15320	265	prophage protein
3	1489908	1491987	-	SPN23F_15330	2080	phage structural protein
3	1491997	1497025	-	SPN23F_15340	5029	platelet-binding phage protein
3	1497026	1498508	-	SPN23F_15350	1483	phage tail protein
3	1498537	1501819	-	SPN23F_15360	3283	phage minor tail protein
3	1501811	1502381	-	SPN23F_15370	571	phage Gp15 protein
3	1502393	1502882	-	SPN23F_15380	490	hypothetical protein
3	1502946	1503396	-	SPN23F_15390	451	hypothetical protein
3	1503392	1503800	-	SPN23F_15400	409	hypothetical protein
3	1503799	1504144	-	SPN23F_15410	346	hypothetical protein
3	1504143	1504515	-	SPN23F_15420	373	hypothetical protein
3	1504504	1504897	-	SPN23F_15430	394	hypothetical protein
3	1504939	1505173	-	SPN23F_15440	235	hypothetical protein
3	1505183	1506065	-	SPN23F_15450	883	phage capsid protein
3	1506082	1506646	-	SPN23F_15460	565	phage scaffolding protein
3	1506784	1507936	-	SPN23F_15470	1153	minor capsid protein
3	1508138	1509707	-	SPN23F_15490	1570	minor capsid protein
3	1509719	1511030	-	SPN23F_15500	1312	phage terminase large subunit
3	1511019	1511475	-	SPN23F_15510	457	hypothetical protein
3	1511678	1512425	-	SPN23F_15520	748	hypothetical protein
3	1512405	1513494	-	SPN23F_15530	1090	hypothetical protein
3	1513565	1513958	-	SPN23F_15540	394	hypothetical protein
3	1513954	1514197	-	SPN23F_15550	244	hypothetical protein
3	1514256	1514631	-	SPN23F_15560	376	hypothetical protein
3	1514690	1514864	-	SPN23F_15570	175	hypothetical protein
3	1523062	1523329	-	SPN23F_15740	268	hypothetical protein
3	1523560	1523824	-	SPN23F_15750	265	hypothetical protein
2	305005	305737	+	wzh	733	capsule biosynthesis protein-tyrosine phosphatase Wzh
2	305745	306438	+	wzd	694	capsule biosynthesis chain length determinant protein Wzd
2	306447	307137	+	wze	691	capsule biosynthesis tyrosine-protein kinase Wze
2	307151	308519	+	wchA	1369	UDP-phosphate glucose phosphotransferase
2	553409	553871	+	SPN23F_05670	463	HIT family protein
2	1205567	1206155	-	SPN23F_12350	589	hypothetical protein
2	1516015	1516222	-	SPN23F_15610	208	hypothetical protein
2	1516223	1516625	-	SPN23F_15620	403	phage Holliday junction resolvase
2	1516635	1516848	-	SPN23F_15630	214	phage protein
2	1516864	1517602	-	SPN23F_15640	739	phage protein
2	1517603	1518038	-	SPN23F_15650	436	phage protein
2	1518091	1518295	-	SPN23F_15660	205	hypothetical protein
2	1518329	1519439	-	SPN23F_15670	1111	DNA methylase
2	1519512	1520058	-	ssb	547	single-strand DNA-binding protein
2	1520245	1521238	-	SPN23F_15700	994	hypothetical protein
2	1521240	1521948	-	ssb1	709	phage single-strand DNA binding protein
2	1521953	1522406	-	SPN23F_15720	454	hypothetical protein
2	1522457	1522982	-	SPN23F_15730	526	hypothetical protein
2	1524001	1524193	-	SPN23F_15760	193	phage DNA-binding protein
2	1524489	1524852	+	SPN23F_15770	364	DNA-binding protein
2	1524873	1525254	+	SPN23F_15780	382	hypothetical protein
2	1525267	1525618	+	SPN23F_15790	352	phage protein
2	1525736	1526864	+	SPN23F_15800	1129	phage integrase
1	28690	29071	-	SPN23F_00280	382	hypothetical protein
1	462576	463626	+	SPN23F_04750	1051	ABC transporter
1	463793	464123	-	SPN23F_04760	331	hypothetical protein
1	464398	464737	+	blpS	340	regulatory protein BlpS
1	464741	465479	+	blpR	739	response regulator protein BlpR
1	465492	466833	+	blpH	1342	sensor histidine kinase BlpH
1	466903	467032	-	blpC	130	peptide pheromone BlpC (bacteriocin-like peptide)
1	467088	468450	-	blpB	1363	ABC transporter
1	468460	470014	-	blpA1	1555	bacteriocin transport/processing ATP-binding protein BlpA
1	470030	470618	-	blpA2	589	bacteriocin transporter C39 protease domain BlpA2
1	470899	471097	+	blpI	199	bacteriocin BlpI
1	471101	471263	+	pncB	163	immunity protein PncB
1	471267	471417	+	pncC	151	hypothetical protein
1	471563	471833	+	blpJ	271	bacteriocin BlpJ
1	471901	472150	+	blpK	250	bacteriocin BlpK
1	472168	472378	+	pncK	211	immunity protein PncK
1	472646	472766	+	SPN23F_04880	121	pncF
1	472878	472995	+	SPN23F_04890	118	hypothetical protein
1	473062	473224	+	pncG	163	immunity protein
1	473233	473605	+	blpL	373	hypothetical protein
1	473782	473962	+	pncM	181	immunity protein PncM
1	473993	474134	+	SPN23F_04920	142	hypothetical protein
1	474233	474617	+	blpX	385	immunity protein BlpX
1	474668	475358	+	blpY	691	bacteeriocin ABC transporter transmembrane domain BlpY (CAAX protease)
1	475399	475633	+	blpZ	235	immunity protein BlpZ
1	475783	476395	+	pncP	613	ABC transporter ATP-binding protein
1	476555	477350	+	SPN23F_04960	796	phosphotransferase
1	477346	477982	+	trmB	637	tRNA (guanine-N(7)-)-methyltransferase
1	478107	478587	+	SPN23F_04980	481	hypothetical protein
1	478630	479767	+	nusA	1138	transcription elongation factor NusA
1	479788	480082	+	SPN23F_05000	295	hypothetical protein
1	480074	480374	+	SPN23F_05010	301	hypothetical protein
1	480390	483183	+	infB	2794	translation initiation factor IF-2
1	483433	483784	+	rbfA	352	ribosome-binding factor A
1	552370	553408	+	SPN23F_05660	1039	M42 glutamyl aminopeptidase
1	896103	898620	+	phtD	2518	pneumococcal histidine triad protein D (bvh-11-2)
1	1030280	1035494	+	zmpD	5215	Zinc metalloprotease ZmpD
1	1121723	1122962	-	SPN23F_11450	1240	hypothetical protein
1	1205228	1205366	-	SPN23F_12340	139	hypothetical protein
1	1713365	1715819	-	SPN23F_17770	2455	glycosyltransferase
1	1715901	1716867	-	SPN23F_17780	967	hypothetical protein
1	1716895	1717486	-	SPN23F_17790	592	glycosyltransferase
1	1753459	1754779	-	SPN23F_18060	1321	beta-fructofuranosidase
1	1754788	1756405	-	SPN23F_18070	1618	extracellular solute-binding protein
1	1756433	1757324	-	SPN23F_18080	892	binding-protein-dependent transport system membrane protein
1	1757334	1758252	-	SPN23F_18090	919	binding-protein-dependent transport system membrane protein
1	1758402	1759404	-	SPN23F_18100	1003	LacI family transcriptional regulator
1	1759765	1761247	-	SPN23F_18110	1483	Mga-like regulatory protein
1	1761689	1761854	+	SPN23F_18120	166	transglycosylase
1	1761937	1762504	+	SPN23F_18130	568	hypothetical protein
1	1762515	1762686	+	SPN23F_18140	172	hypothetical protein
1	1762724	1763333	+	SPN23F_18150	610	hypothetical protein
1	1764823	1765594	-	SPN23F_18180	772	hypothetical protein
1	1765608	1766457	-	SPN23F_18190	850	hypothetical protein
1	1766453	1767929	-	SPN23F_18200	1477	arylsulfatase
1	1768251	1769607	-	SPN23F_18210	1357	sugar phosphotransferase system (PTS), IIC component
1	1769616	1769934	-	SPN23F_18220	319	lactose/cellobiose-specific phosphotransferase system (PTS), IIA component
1	1769950	1770268	-	SPN23F_18230	319	sugar phosphotransferase system (PTS),lactose/cellobiose-specific family, IIB component
1	1770282	1771179	-	SPN23F_18240	898	hypothetical protein
1	1780120	1780888	-	trpC	769	indole-3-glycerol-phosphate synthase
1	1780884	1781889	-	trpD	1006	anthranilate phosphoribosyltransferase
1	1781899	1782466	-	trpG	568	anthranilate synthase component II
1	1782462	1783824	-	trpE	1363	anthranilate synthase component I
1	1785008	1786010	-	SPN23F_18390	1003	LacI-family transcriptional regulator (catabolite control protein)
1	1786117	1786486	-	SPN23F_18400	370	hypothetical protein
1	1786581	1787292	-	SPN23F_18410	712	cation transporter
1	1787294	1788986	-	SPN23F_18420	1693	inner membrane component of ABC transporter
1	1788997	1790008	-	SPN23F_18430	1012	iron ABC transporter ATP-binding protein
1	1790111	1791179	-	SPN23F_18440	1069	iron ABC transporter, solute-binding protein
1	1791203	1791863	-	SPN23F_18450	661	hypothetical protein
1	1792072	1793053	-	galE	982	UDP-glucose 4-epimerase
1	1793065	1794541	-	SPN23F_18470	1477	galactose-1-phosphate uridylyltransferase
1	1794553	1795195	-	SPN23F_18480	643	phosphate transport system protein
1	1883265	1883940	-	SPN23F_19380	676	hypothetical protein
1	2056267	2057284	+	gpsA	1018	NAD(P)H-dependent glycerol-3-phosphate dehydrogenase
1	2057305	2058205	+	hasC	901	UTP-glucose-1-phosphate uridylyltransferase
1	2058276	2058954	-	SPN23F_21180	679	rhomboid family membrane protein
1	2058937	2059477	-	SPN23F_21190	541	5-formyltetrahydrofolate cyclo-ligase
1	2108465	2110451	-	pcpA	1987	cell surface choline binding protein PcpA
1	2112434	2114315	-	gcnA	1882	N-acetyl-beta-D-glucosaminidase
1	2114308	2115178	-	SPN23F_21750	871	ROK family protein
1	2115261	2117907	-	SPN23F_21760	2647	glycosyl hydrolase
1	2117997	2119278	-	SPN23F_21770	1282	hypothetical protein
