# Supplementary material for: Within-host microevolution of Streptococcus pneumoniae is rapid and adaptive during natural colonisation
Source: Nat Commun. 2020 Jul 10;11:3442. doi: 10.1038/s41467-020-17327-w (PMC7351774; doi:10.1038/s41467-020-17327-w)
Supplement: Supplementary file 9 — Supplementary Data 5 [file 41467_2020_17327_MOESM9_ESM.xlsx]

## Sheet: Sheet1
Genomic position	Number of episodes	Genomic location	SNP type	Gene start	Gene end	DNA strand	Gene/locus ID	Gene length	Gene product
745144	75	Intergenic	Parallel	NA	NA	NA	NA	NA	NA
293764	60	Genic	Parallel	291867	294120	+	pbpX	2254	penicillin binding protein 2x
190783	57	Intergenic	Parallel	NA	NA	NA	NA	NA	NA
488087	57	Intergenic	Parallel	NA	NA	NA	NA	NA	NA
1619615	47	Intergenic	Parallel	NA	NA	NA	NA	NA	NA
2131768	45	Intergenic	Parallel	NA	NA	NA	NA	NA	NA
1546315	41	Intergenic	Parallel	NA	NA	NA	NA	NA	NA
1790652	32	Genic	Parallel	1790111	1791179	-	SPN23F_18440	1069	iron ABC transporter, solute-binding protein
83753	31	Intergenic	Parallel	NA	NA	NA	NA	NA	NA
1395631	24	Intergenic	Parallel	NA	NA	NA	NA	NA	NA
1763592	24	Intergenic	Parallel	NA	NA	NA	NA	NA	NA
124216	21	Intergenic	Parallel	NA	NA	NA	NA	NA	NA
264738	21	Intergenic	Parallel	NA	NA	NA	NA	NA	NA
1733929	21	Genic	Parallel	1721442	1734744	-	psrP	13303	cell wall surface anchored protein
1065841	20	Genic	Parallel	1065428	1067123	-	lacE2	1696	lactose-specific phosphotransferase system (PTS), IIBC component 2
264737	19	Intergenic	Parallel	NA	NA	NA	NA	NA	NA
553452	19	Genic	Parallel	553409	553871	+	SPN23F_05670	463	HIT family protein
1066579	19	Genic	Parallel	1065428	1067123	-	lacE2	1696	lactose-specific phosphotransferase system (PTS), IIBC component 2
1713629	18	Genic	Parallel	1713365	1715819	-	SPN23F_17770	2455	glycosyltransferase
38906	16	Intergenic	Parallel	NA	NA	NA	NA	NA	NA
419368	15	Intergenic	Parallel	NA	NA	NA	NA	NA	NA
615248	15	Genic	Parallel	614723	615899	+	SPN23F_06200	1177	hypothetical protein
1546314	12	Intergenic	Parallel	NA	NA	NA	NA	NA	NA
2159508	11	Intergenic	Parallel	NA	NA	NA	NA	NA	NA
225182	11	Intergenic	Parallel	NA	NA	NA	NA	NA	NA
84874	11	Genic	Parallel	84847	85033	+	SPN23F_00880	187	hypothetical protein
1841659	11	Genic	Parallel	1841264	1843232	-	SPN23F_18970	1969	sugar phosphotransferase system (PTS), IIABC component
1004032	10	Intergenic	Parallel	NA	NA	NA	NA	NA	NA
1004120	10	Intergenic	Parallel	NA	NA	NA	NA	NA	NA
1805134	10	Genic	Parallel	1805125	1805581	-	SPN23F_18570	457	hypothetical protein
1170677	9	Intergenic	Parallel	NA	NA	NA	NA	NA	NA
1324316	9	Intergenic	Parallel	NA	NA	NA	NA	NA	NA
1487799	9	Intergenic	Parallel	NA	NA	NA	NA	NA	NA
702153	9	Intergenic	Parallel	NA	NA	NA	NA	NA	NA
791383	9	Genic	Parallel	790390	791509	+	SPN23F_08090	1120	type I RM modification enzyme
225185	8	Intergenic	Parallel	NA	NA	NA	NA	NA	NA
225187	8	Intergenic	Parallel	NA	NA	NA	NA	NA	NA
335298	8	Intergenic	Parallel	NA	NA	NA	NA	NA	NA
1883037	7	Intergenic	Parallel	NA	NA	NA	NA	NA	NA
237527	7	Intergenic	Parallel	NA	NA	NA	NA	NA	NA
78904	7	Intergenic	Parallel	NA	NA	NA	NA	NA	NA
929065	7	Intergenic	Parallel	NA	NA	NA	NA	NA	NA
988927	7	Intergenic	Parallel	NA	NA	NA	NA	NA	NA
1033100	7	Genic	Parallel	1030280	1035494	+	zmpD	5215	Zinc metalloprotease ZmpD
1034212	7	Genic	Parallel	1030280	1035494	+	zmpD	5215	Zinc metalloprotease ZmpD
124753	6	Intergenic	Parallel	NA	NA	NA	NA	NA	NA
2131773	6	Intergenic	Parallel	NA	NA	NA	NA	NA	NA
625502	6	Intergenic	Parallel	NA	NA	NA	NA	NA	NA
314278	6	Genic	Parallel	313436	314822	+	wzx	1387	capsule biosynthesis repeating unit flippase Wzx
813146	6	Genic	Parallel	813035	813221	-	SPN23F_08280	187	hypothetical protein
1532972	6	Genic	Parallel	1532832	1533351	-	dpr	520	Dps-like peroxide resistance protein Dpr
124147	5	Intergenic	Parallel	NA	NA	NA	NA	NA	NA
1977726	5	Intergenic	Parallel	NA	NA	NA	NA	NA	NA
1982884	5	Intergenic	Parallel	NA	NA	NA	NA	NA	NA
2131769	5	Intergenic	Parallel	NA	NA	NA	NA	NA	NA
354374	5	Intergenic	Parallel	NA	NA	NA	NA	NA	NA
485034	5	Intergenic	Parallel	NA	NA	NA	NA	NA	NA
485039	5	Intergenic	Parallel	NA	NA	NA	NA	NA	NA
730840	5	Intergenic	Parallel	NA	NA	NA	NA	NA	NA
83755	5	Intergenic	Parallel	NA	NA	NA	NA	NA	NA
265020	5	Genic	Parallel	264807	265785	+	folP	979	dihydropteroate synthase
562300	5	Genic	Parallel	561993	568428	+	SPN23F_05790	6436	surface-anchored serine protease
123943	4	Intergenic	Parallel	NA	NA	NA	NA	NA	NA
124215	4	Intergenic	Parallel	NA	NA	NA	NA	NA	NA
1807670	4	Intergenic	Parallel	NA	NA	NA	NA	NA	NA
2119288	4	Intergenic	Parallel	NA	NA	NA	NA	NA	NA
113370	4	Genic	Parallel	113348	113636	+	SPN23F_01202	289	bacteriocin
473570	4	Genic	Parallel	473233	473605	+	blpL	373	hypothetical protein
819484	4	Genic	Parallel	817965	819954	+	SPN23F_08340	1990	ABC transporter permease
1029482	4	Genic	Parallel	1023757	1030237	+	zmpA	6481	IgA-protease
1029484	4	Genic	Parallel	1023757	1030237	+	zmpA	6481	IgA-protease
1029485	4	Genic	Parallel	1023757	1030237	+	zmpA	6481	IgA-protease
1029487	4	Genic	Parallel	1023757	1030237	+	zmpA	6481	IgA-protease
1488691	4	Genic	Parallel	1487863	1488820	-	SPN23F_15290	958	autolysin
1724119	4	Genic	Parallel	1721442	1734744	-	psrP	13303	cell wall surface anchored protein
1733173	4	Genic	Parallel	1721442	1734744	-	psrP	13303	cell wall surface anchored protein
2016742	4	Genic	Parallel	2015190	2017008	-	SPN23F_20800	1819	acyltransferase family protein
101473	3	Intergenic	Parallel	NA	NA	NA	NA	NA	NA
123941	3	Intergenic	Parallel	NA	NA	NA	NA	NA	NA
123942	3	Intergenic	Parallel	NA	NA	NA	NA	NA	NA
1353082	3	Intergenic	Parallel	NA	NA	NA	NA	NA	NA
149937	3	Intergenic	Parallel	NA	NA	NA	NA	NA	NA
1672614	3	Intergenic	Parallel	NA	NA	NA	NA	NA	NA
1959747	3	Intergenic	Parallel	NA	NA	NA	NA	NA	NA
658587	3	Intergenic	Parallel	NA	NA	NA	NA	NA	NA
943621	3	Intergenic	Parallel	NA	NA	NA	NA	NA	NA
107533	3	Genic	Parallel	105888	107739	+	SPN23F_01140	1852	polysaccharide biosynthesis protein
145748	3	Genic	Parallel	145156	146020	+	SPN23F_01510	865	hypothetical protein
553528	3	Genic	Parallel	553409	553871	+	SPN23F_05670	463	HIT family protein
793769	3	Genic	Parallel	793263	793845	+	SPN23F_08130	583	type I RM modification enzyme
1034672	3	Genic	Parallel	1030280	1035494	+	zmpD	5215	Zinc metalloprotease ZmpD
1122890	3	Genic	Parallel	1121723	1122962	-	SPN23F_11450	1240	hypothetical protein
1515175	3	Genic	Parallel	1515150	1515648	-	SPN23F_15590	499	hypothetical protein
1525760	3	Genic	Parallel	1525736	1526864	+	SPN23F_15800	1129	phage integrase
1599842	3	Genic	Parallel	1598677	1601470	-	ileS	2794	isoleucyl-tRNA synthetase
1647708	3	Genic	Parallel	1647701	1648334	-	SPN23F_17030	634	ABC transporter ATP-binding protein
1723543	3	Genic	Parallel	1721442	1734744	-	psrP	13303	cell wall surface anchored protein
1723855	3	Genic	Parallel	1721442	1734744	-	psrP	13303	cell wall surface anchored protein
1723903	3	Genic	Parallel	1721442	1734744	-	psrP	13303	cell wall surface anchored protein
1728211	3	Genic	Parallel	1721442	1734744	-	psrP	13303	cell wall surface anchored protein
113666	2	Intergenic	Parallel	NA	NA	NA	NA	NA	NA
1163493	2	Intergenic	Parallel	NA	NA	NA	NA	NA	NA
1167798	2	Intergenic	Parallel	NA	NA	NA	NA	NA	NA
120844	2	Intergenic	Parallel	NA	NA	NA	NA	NA	NA
125096	2	Intergenic	Parallel	NA	NA	NA	NA	NA	NA
1299466	2	Intergenic	Parallel	NA	NA	NA	NA	NA	NA
1516003	2	Intergenic	Parallel	NA	NA	NA	NA	NA	NA
1516009	2	Intergenic	Parallel	NA	NA	NA	NA	NA	NA
1790034	2	Intergenic	Parallel	NA	NA	NA	NA	NA	NA
1877925	2	Intergenic	Parallel	NA	NA	NA	NA	NA	NA
2047876	2	Intergenic	Parallel	NA	NA	NA	NA	NA	NA
2068904	2	Intergenic	Parallel	NA	NA	NA	NA	NA	NA
2076387	2	Intergenic	Parallel	NA	NA	NA	NA	NA	NA
242856	2	Intergenic	Parallel	NA	NA	NA	NA	NA	NA
298213	2	Intergenic	Parallel	NA	NA	NA	NA	NA	NA
306446	2	Intergenic	Parallel	NA	NA	NA	NA	NA	NA
47003	2	Intergenic	Parallel	NA	NA	NA	NA	NA	NA
532292	2	Intergenic	Parallel	NA	NA	NA	NA	NA	NA
61879	2	Intergenic	Parallel	NA	NA	NA	NA	NA	NA
856848	2	Intergenic	Parallel	NA	NA	NA	NA	NA	NA
988928	2	Intergenic	Parallel	NA	NA	NA	NA	NA	NA
293208	2	Genic	Parallel	291867	294120	+	pbpX	2254	penicillin binding protein 2x
306196	2	Genic	Parallel	305745	306438	+	wzd	694	capsule biosynthesis chain length determinant protein Wzd
306198	2	Genic	Parallel	305745	306438	+	wzd	694	capsule biosynthesis chain length determinant protein Wzd
307717	2	Genic	Parallel	307151	308519	+	wchA	1369	UDP-phosphate glucose phosphotransferase
340351	2	Genic	Parallel	339851	340541	+	csrR	691	response regulator protein
340456	2	Genic	Parallel	339851	340541	+	csrR	691	response regulator protein
340705	2	Genic	Parallel	340639	341638	+	cbpJ	1000	choline binding protein J
485405	2	Genic	Parallel	485303	485546	-	SPN23F_05060	244	hypothetical protein
553596	2	Genic	Parallel	553409	553871	+	SPN23F_05670	463	HIT family protein
813123	2	Genic	Parallel	813035	813221	-	SPN23F_08280	187	hypothetical protein
813124	2	Genic	Parallel	813035	813221	-	SPN23F_08280	187	hypothetical protein
1147727	2	Genic	Parallel	1147018	1148098	-	carA	1081	carbamoyl phosphate synthase small subunit
1284809	2	Genic	Parallel	1284550	1285138	-	SPN23F_13110	589	CAAX amino terminal protease
1426223	2	Genic	Parallel	1424958	1426365	-	atpD	1408	F0F1 ATP synthase subunit beta
1488371	2	Genic	Parallel	1487863	1488820	-	SPN23F_15290	958	autolysin
1488374	2	Genic	Parallel	1487863	1488820	-	SPN23F_15290	958	autolysin
1488377	2	Genic	Parallel	1487863	1488820	-	SPN23F_15290	958	autolysin
1488380	2	Genic	Parallel	1487863	1488820	-	SPN23F_15290	958	autolysin
1488527	2	Genic	Parallel	1487863	1488820	-	SPN23F_15290	958	autolysin
1488536	2	Genic	Parallel	1487863	1488820	-	SPN23F_15290	958	autolysin
1488644	2	Genic	Parallel	1487863	1488820	-	SPN23F_15290	958	autolysin
1488647	2	Genic	Parallel	1487863	1488820	-	SPN23F_15290	958	autolysin
1488650	2	Genic	Parallel	1487863	1488820	-	SPN23F_15290	958	autolysin
1488659	2	Genic	Parallel	1487863	1488820	-	SPN23F_15290	958	autolysin
1488662	2	Genic	Parallel	1487863	1488820	-	SPN23F_15290	958	autolysin
1488668	2	Genic	Parallel	1487863	1488820	-	SPN23F_15290	958	autolysin
1488671	2	Genic	Parallel	1487863	1488820	-	SPN23F_15290	958	autolysin
1488676	2	Genic	Parallel	1487863	1488820	-	SPN23F_15290	958	autolysin
1488680	2	Genic	Parallel	1487863	1488820	-	SPN23F_15290	958	autolysin
1488692	2	Genic	Parallel	1487863	1488820	-	SPN23F_15290	958	autolysin
1488693	2	Genic	Parallel	1487863	1488820	-	SPN23F_15290	958	autolysin
1488698	2	Genic	Parallel	1487863	1488820	-	SPN23F_15290	958	autolysin
1488828	2	Genic	Parallel	1488823	1489156	-	hol	334	antiholin
1488845	2	Genic	Parallel	1488823	1489156	-	hol	334	antiholin
1488923	2	Genic	Parallel	1488823	1489156	-	hol	334	antiholin
1488938	2	Genic	Parallel	1488823	1489156	-	hol	334	antiholin
1488962	2	Genic	Parallel	1488823	1489156	-	hol	334	antiholin
1488977	2	Genic	Parallel	1488823	1489156	-	hol	334	antiholin
1488980	2	Genic	Parallel	1488823	1489156	-	hol	334	antiholin
1488982	2	Genic	Parallel	1488823	1489156	-	hol	334	antiholin
1514491	2	Genic	Parallel	1514256	1514631	-	SPN23F_15560	376	hypothetical protein
1515174	2	Genic	Parallel	1515150	1515648	-	SPN23F_15590	499	hypothetical protein
1515187	2	Genic	Parallel	1515150	1515648	-	SPN23F_15590	499	hypothetical protein
1515339	2	Genic	Parallel	1515150	1515648	-	SPN23F_15590	499	hypothetical protein
1515340	2	Genic	Parallel	1515150	1515648	-	SPN23F_15590	499	hypothetical protein
1515355	2	Genic	Parallel	1515150	1515648	-	SPN23F_15590	499	hypothetical protein
1515369	2	Genic	Parallel	1515150	1515648	-	SPN23F_15590	499	hypothetical protein
1522047	2	Genic	Parallel	1521953	1522406	-	SPN23F_15720	454	hypothetical protein
1522053	2	Genic	Parallel	1521953	1522406	-	SPN23F_15720	454	hypothetical protein
1522056	2	Genic	Parallel	1521953	1522406	-	SPN23F_15720	454	hypothetical protein
1522059	2	Genic	Parallel	1521953	1522406	-	SPN23F_15720	454	hypothetical protein
1522083	2	Genic	Parallel	1521953	1522406	-	SPN23F_15720	454	hypothetical protein
1542367	2	Genic	Parallel	1542073	1542862	-	codY	790	transcriptional repressor CodY
1597983	2	Genic	Parallel	1597894	1598275	-	SPN23F_16590	382	integral membrane protein
1716472	2	Genic	Parallel	1715901	1716867	-	SPN23F_17780	967	hypothetical protein
1721995	2	Genic	Parallel	1721442	1734744	-	psrP	13303	cell wall surface anchored protein
1722025	2	Genic	Parallel	1721442	1734744	-	psrP	13303	cell wall surface anchored protein
1722079	2	Genic	Parallel	1721442	1734744	-	psrP	13303	cell wall surface anchored protein
1722409	2	Genic	Parallel	1721442	1734744	-	psrP	13303	cell wall surface anchored protein
1730026	2	Genic	Parallel	1721442	1734744	-	psrP	13303	cell wall surface anchored protein
1732144	2	Genic	Parallel	1721442	1734744	-	psrP	13303	cell wall surface anchored protein
1732681	2	Genic	Parallel	1721442	1734744	-	psrP	13303	cell wall surface anchored protein
1732993	2	Genic	Parallel	1721442	1734744	-	psrP	13303	cell wall surface anchored protein
1733071	2	Genic	Parallel	1721442	1734744	-	psrP	13303	cell wall surface anchored protein
1790560	2	Genic	Parallel	1790111	1791179	-	SPN23F_18440	1069	iron ABC transporter, solute-binding protein
1831409	2	Genic	Parallel	1830997	1831750	+	SPN23F_18840	754	siderophore uptake ATP-binding protein
1832573	2	Genic	Parallel	1831845	1832811	+	SPN23F_18850	967	siderophore uptake periplasmic binding protein
1834703	2	Genic	Parallel	1834574	1835303	-	scpA	730	segregation and condensation protein A
1873081	2	Genic	Parallel	1873079	1874423	-	SPN23F_19230	1345	RNA methyltransferase
1873082	2	Genic	Parallel	1873079	1874423	-	SPN23F_19230	1345	RNA methyltransferase
1873084	2	Genic	Parallel	1873079	1874423	-	SPN23F_19230	1345	RNA methyltransferase
1873092	2	Genic	Parallel	1873079	1874423	-	SPN23F_19230	1345	RNA methyltransferase
1874023	2	Genic	Parallel	1873079	1874423	-	SPN23F_19230	1345	RNA methyltransferase
1883851	2	Genic	Parallel	1883265	1883940	-	SPN23F_19380	676	hypothetical protein
2057711	2	Genic	Parallel	2057305	2058205	+	hasC	901	UTP-glucose-1-phosphate uridylyltransferase
2057713	2	Genic	Parallel	2057305	2058205	+	hasC	901	UTP-glucose-1-phosphate uridylyltransferase
1014785	1	Intergenic	Non-parallel	NA	NA	NA	NA	NA	NA
1014914	1	Intergenic	Non-parallel	NA	NA	NA	NA	NA	NA
1023695	1	Intergenic	Non-parallel	NA	NA	NA	NA	NA	NA
1053488	1	Intergenic	Non-parallel	NA	NA	NA	NA	NA	NA
1056347	1	Intergenic	Non-parallel	NA	NA	NA	NA	NA	NA
1056351	1	Intergenic	Non-parallel	NA	NA	NA	NA	NA	NA
1068340	1	Intergenic	Non-parallel	NA	NA	NA	NA	NA	NA
107773	1	Intergenic	Non-parallel	NA	NA	NA	NA	NA	NA
1085844	1	Intergenic	Non-parallel	NA	NA	NA	NA	NA	NA
1085931	1	Intergenic	Non-parallel	NA	NA	NA	NA	NA	NA
1127941	1	Intergenic	Non-parallel	NA	NA	NA	NA	NA	NA
1132658	1	Intergenic	Non-parallel	NA	NA	NA	NA	NA	NA
1139847	1	Intergenic	Non-parallel	NA	NA	NA	NA	NA	NA
1140009	1	Intergenic	Non-parallel	NA	NA	NA	NA	NA	NA
1149080	1	Intergenic	Non-parallel	NA	NA	NA	NA	NA	NA
1167235	1	Intergenic	Non-parallel	NA	NA	NA	NA	NA	NA
1167783	1	Intergenic	Non-parallel	NA	NA	NA	NA	NA	NA
1168190	1	Intergenic	Non-parallel	NA	NA	NA	NA	NA	NA
1170115	1	Intergenic	Non-parallel	NA	NA	NA	NA	NA	NA
1170420	1	Intergenic	Non-parallel	NA	NA	NA	NA	NA	NA
1231852	1	Intergenic	Non-parallel	NA	NA	NA	NA	NA	NA
1231865	1	Intergenic	Non-parallel	NA	NA	NA	NA	NA	NA
123198	1	Intergenic	Non-parallel	NA	NA	NA	NA	NA	NA
123648	1	Intergenic	Non-parallel	NA	NA	NA	NA	NA	NA
123967	1	Intergenic	Non-parallel	NA	NA	NA	NA	NA	NA
123969	1	Intergenic	Non-parallel	NA	NA	NA	NA	NA	NA
123970	1	Intergenic	Non-parallel	NA	NA	NA	NA	NA	NA
1252930	1	Intergenic	Non-parallel	NA	NA	NA	NA	NA	NA
1253706	1	Intergenic	Non-parallel	NA	NA	NA	NA	NA	NA
125394	1	Intergenic	Non-parallel	NA	NA	NA	NA	NA	NA
1254145	1	Intergenic	Non-parallel	NA	NA	NA	NA	NA	NA
1350442	1	Intergenic	Non-parallel	NA	NA	NA	NA	NA	NA
1352906	1	Intergenic	Non-parallel	NA	NA	NA	NA	NA	NA
1358081	1	Intergenic	Non-parallel	NA	NA	NA	NA	NA	NA
1358116	1	Intergenic	Non-parallel	NA	NA	NA	NA	NA	NA
1358209	1	Intergenic	Non-parallel	NA	NA	NA	NA	NA	NA
1359597	1	Intergenic	Non-parallel	NA	NA	NA	NA	NA	NA
1415311	1	Intergenic	Non-parallel	NA	NA	NA	NA	NA	NA
1415408	1	Intergenic	Non-parallel	NA	NA	NA	NA	NA	NA
1432385	1	Intergenic	Non-parallel	NA	NA	NA	NA	NA	NA
145083	1	Intergenic	Non-parallel	NA	NA	NA	NA	NA	NA
145084	1	Intergenic	Non-parallel	NA	NA	NA	NA	NA	NA
1476526	1	Intergenic	Non-parallel	NA	NA	NA	NA	NA	NA
1484873	1	Intergenic	Non-parallel	NA	NA	NA	NA	NA	NA
1523433	1	Intergenic	Non-parallel	NA	NA	NA	NA	NA	NA
1523439	1	Intergenic	Non-parallel	NA	NA	NA	NA	NA	NA
1523440	1	Intergenic	Non-parallel	NA	NA	NA	NA	NA	NA
1523441	1	Intergenic	Non-parallel	NA	NA	NA	NA	NA	NA
1523846	1	Intergenic	Non-parallel	NA	NA	NA	NA	NA	NA
1532007	1	Intergenic	Non-parallel	NA	NA	NA	NA	NA	NA
1538609	1	Intergenic	Non-parallel	NA	NA	NA	NA	NA	NA
1542927	1	Intergenic	Non-parallel	NA	NA	NA	NA	NA	NA
1568833	1	Intergenic	Non-parallel	NA	NA	NA	NA	NA	NA
1568864	1	Intergenic	Non-parallel	NA	NA	NA	NA	NA	NA
1570186	1	Intergenic	Non-parallel	NA	NA	NA	NA	NA	NA
1570827	1	Intergenic	Non-parallel	NA	NA	NA	NA	NA	NA
1587278	1	Intergenic	Non-parallel	NA	NA	NA	NA	NA	NA
1589847	1	Intergenic	Non-parallel	NA	NA	NA	NA	NA	NA
162123	1	Intergenic	Non-parallel	NA	NA	NA	NA	NA	NA
1621550	1	Intergenic	Non-parallel	NA	NA	NA	NA	NA	NA
1621551	1	Intergenic	Non-parallel	NA	NA	NA	NA	NA	NA
162188	1	Intergenic	Non-parallel	NA	NA	NA	NA	NA	NA
1636261	1	Intergenic	Non-parallel	NA	NA	NA	NA	NA	NA
165675	1	Intergenic	Non-parallel	NA	NA	NA	NA	NA	NA
1657146	1	Intergenic	Non-parallel	NA	NA	NA	NA	NA	NA
1661569	1	Intergenic	Non-parallel	NA	NA	NA	NA	NA	NA
1661773	1	Intergenic	Non-parallel	NA	NA	NA	NA	NA	NA
1684592	1	Intergenic	Non-parallel	NA	NA	NA	NA	NA	NA
1747910	1	Intergenic	Non-parallel	NA	NA	NA	NA	NA	NA
1752957	1	Intergenic	Non-parallel	NA	NA	NA	NA	NA	NA
1752978	1	Intergenic	Non-parallel	NA	NA	NA	NA	NA	NA
1753195	1	Intergenic	Non-parallel	NA	NA	NA	NA	NA	NA
1753199	1	Intergenic	Non-parallel	NA	NA	NA	NA	NA	NA
1753207	1	Intergenic	Non-parallel	NA	NA	NA	NA	NA	NA
1753208	1	Intergenic	Non-parallel	NA	NA	NA	NA	NA	NA
1753220	1	Intergenic	Non-parallel	NA	NA	NA	NA	NA	NA
1753221	1	Intergenic	Non-parallel	NA	NA	NA	NA	NA	NA
1753228	1	Intergenic	Non-parallel	NA	NA	NA	NA	NA	NA
1753238	1	Intergenic	Non-parallel	NA	NA	NA	NA	NA	NA
1753244	1	Intergenic	Non-parallel	NA	NA	NA	NA	NA	NA
1753273	1	Intergenic	Non-parallel	NA	NA	NA	NA	NA	NA
1753277	1	Intergenic	Non-parallel	NA	NA	NA	NA	NA	NA
1753278	1	Intergenic	Non-parallel	NA	NA	NA	NA	NA	NA
1753279	1	Intergenic	Non-parallel	NA	NA	NA	NA	NA	NA
1753280	1	Intergenic	Non-parallel	NA	NA	NA	NA	NA	NA
1753282	1	Intergenic	Non-parallel	NA	NA	NA	NA	NA	NA
1753283	1	Intergenic	Non-parallel	NA	NA	NA	NA	NA	NA
1753287	1	Intergenic	Non-parallel	NA	NA	NA	NA	NA	NA
1761563	1	Intergenic	Non-parallel	NA	NA	NA	NA	NA	NA
1769609	1	Intergenic	Non-parallel	NA	NA	NA	NA	NA	NA
1769610	1	Intergenic	Non-parallel	NA	NA	NA	NA	NA	NA
1774129	1	Intergenic	Non-parallel	NA	NA	NA	NA	NA	NA
1790098	1	Intergenic	Non-parallel	NA	NA	NA	NA	NA	NA
1791183	1	Intergenic	Non-parallel	NA	NA	NA	NA	NA	NA
1791873	1	Intergenic	Non-parallel	NA	NA	NA	NA	NA	NA
1791892	1	Intergenic	Non-parallel	NA	NA	NA	NA	NA	NA
1791906	1	Intergenic	Non-parallel	NA	NA	NA	NA	NA	NA
1791910	1	Intergenic	Non-parallel	NA	NA	NA	NA	NA	NA
1791917	1	Intergenic	Non-parallel	NA	NA	NA	NA	NA	NA
1791920	1	Intergenic	Non-parallel	NA	NA	NA	NA	NA	NA
1791931	1	Intergenic	Non-parallel	NA	NA	NA	NA	NA	NA
1791946	1	Intergenic	Non-parallel	NA	NA	NA	NA	NA	NA
1791960	1	Intergenic	Non-parallel	NA	NA	NA	NA	NA	NA
1791961	1	Intergenic	Non-parallel	NA	NA	NA	NA	NA	NA
1791998	1	Intergenic	Non-parallel	NA	NA	NA	NA	NA	NA
1793054	1	Intergenic	Non-parallel	NA	NA	NA	NA	NA	NA
1807672	1	Intergenic	Non-parallel	NA	NA	NA	NA	NA	NA
1828848	1	Intergenic	Non-parallel	NA	NA	NA	NA	NA	NA
1829019	1	Intergenic	Non-parallel	NA	NA	NA	NA	NA	NA
1829022	1	Intergenic	Non-parallel	NA	NA	NA	NA	NA	NA
1843292	1	Intergenic	Non-parallel	NA	NA	NA	NA	NA	NA
1847208	1	Intergenic	Non-parallel	NA	NA	NA	NA	NA	NA
1851780	1	Intergenic	Non-parallel	NA	NA	NA	NA	NA	NA
1854415	1	Intergenic	Non-parallel	NA	NA	NA	NA	NA	NA
1855769	1	Intergenic	Non-parallel	NA	NA	NA	NA	NA	NA
1873059	1	Intergenic	Non-parallel	NA	NA	NA	NA	NA	NA
1873061	1	Intergenic	Non-parallel	NA	NA	NA	NA	NA	NA
1873062	1	Intergenic	Non-parallel	NA	NA	NA	NA	NA	NA
1873063	1	Intergenic	Non-parallel	NA	NA	NA	NA	NA	NA
1893802	1	Intergenic	Non-parallel	NA	NA	NA	NA	NA	NA
1900748	1	Intergenic	Non-parallel	NA	NA	NA	NA	NA	NA
1947164	1	Intergenic	Non-parallel	NA	NA	NA	NA	NA	NA
1961056	1	Intergenic	Non-parallel	NA	NA	NA	NA	NA	NA
1964941	1	Intergenic	Non-parallel	NA	NA	NA	NA	NA	NA
1965564	1	Intergenic	Non-parallel	NA	NA	NA	NA	NA	NA
196651	1	Intergenic	Non-parallel	NA	NA	NA	NA	NA	NA
196654	1	Intergenic	Non-parallel	NA	NA	NA	NA	NA	NA
196655	1	Intergenic	Non-parallel	NA	NA	NA	NA	NA	NA
196657	1	Intergenic	Non-parallel	NA	NA	NA	NA	NA	NA
1975607	1	Intergenic	Non-parallel	NA	NA	NA	NA	NA	NA
1990982	1	Intergenic	Non-parallel	NA	NA	NA	NA	NA	NA
2005286	1	Intergenic	Non-parallel	NA	NA	NA	NA	NA	NA
2027804	1	Intergenic	Non-parallel	NA	NA	NA	NA	NA	NA
2035597	1	Intergenic	Non-parallel	NA	NA	NA	NA	NA	NA
2055060	1	Intergenic	Non-parallel	NA	NA	NA	NA	NA	NA
2057303	1	Intergenic	Non-parallel	NA	NA	NA	NA	NA	NA
2058211	1	Intergenic	Non-parallel	NA	NA	NA	NA	NA	NA
2058226	1	Intergenic	Non-parallel	NA	NA	NA	NA	NA	NA
2058234	1	Intergenic	Non-parallel	NA	NA	NA	NA	NA	NA
2071559	1	Intergenic	Non-parallel	NA	NA	NA	NA	NA	NA
2076393	1	Intergenic	Non-parallel	NA	NA	NA	NA	NA	NA
2106073	1	Intergenic	Non-parallel	NA	NA	NA	NA	NA	NA
2110657	1	Intergenic	Non-parallel	NA	NA	NA	NA	NA	NA
2110688	1	Intergenic	Non-parallel	NA	NA	NA	NA	NA	NA
2111187	1	Intergenic	Non-parallel	NA	NA	NA	NA	NA	NA
2111189	1	Intergenic	Non-parallel	NA	NA	NA	NA	NA	NA
2111755	1	Intergenic	Non-parallel	NA	NA	NA	NA	NA	NA
2111803	1	Intergenic	Non-parallel	NA	NA	NA	NA	NA	NA
2111979	1	Intergenic	Non-parallel	NA	NA	NA	NA	NA	NA
2112009	1	Intergenic	Non-parallel	NA	NA	NA	NA	NA	NA
2112367	1	Intergenic	Non-parallel	NA	NA	NA	NA	NA	NA
2112393	1	Intergenic	Non-parallel	NA	NA	NA	NA	NA	NA
2115208	1	Intergenic	Non-parallel	NA	NA	NA	NA	NA	NA
2115222	1	Intergenic	Non-parallel	NA	NA	NA	NA	NA	NA
2123833	1	Intergenic	Non-parallel	NA	NA	NA	NA	NA	NA
2131330	1	Intergenic	Non-parallel	NA	NA	NA	NA	NA	NA
2145079	1	Intergenic	Non-parallel	NA	NA	NA	NA	NA	NA
2148478	1	Intergenic	Non-parallel	NA	NA	NA	NA	NA	NA
2161644	1	Intergenic	Non-parallel	NA	NA	NA	NA	NA	NA
2213942	1	Intergenic	Non-parallel	NA	NA	NA	NA	NA	NA
254637	1	Intergenic	Non-parallel	NA	NA	NA	NA	NA	NA
259998	1	Intergenic	Non-parallel	NA	NA	NA	NA	NA	NA
264728	1	Intergenic	Non-parallel	NA	NA	NA	NA	NA	NA
264731	1	Intergenic	Non-parallel	NA	NA	NA	NA	NA	NA
273947	1	Intergenic	Non-parallel	NA	NA	NA	NA	NA	NA
303518	1	Intergenic	Non-parallel	NA	NA	NA	NA	NA	NA
303532	1	Intergenic	Non-parallel	NA	NA	NA	NA	NA	NA
308534	1	Intergenic	Non-parallel	NA	NA	NA	NA	NA	NA
31596	1	Intergenic	Non-parallel	NA	NA	NA	NA	NA	NA
31605	1	Intergenic	Non-parallel	NA	NA	NA	NA	NA	NA
32356	1	Intergenic	Non-parallel	NA	NA	NA	NA	NA	NA
36348	1	Intergenic	Non-parallel	NA	NA	NA	NA	NA	NA
408852	1	Intergenic	Non-parallel	NA	NA	NA	NA	NA	NA
444995	1	Intergenic	Non-parallel	NA	NA	NA	NA	NA	NA
456266	1	Intergenic	Non-parallel	NA	NA	NA	NA	NA	NA
463633	1	Intergenic	Non-parallel	NA	NA	NA	NA	NA	NA
463634	1	Intergenic	Non-parallel	NA	NA	NA	NA	NA	NA
463638	1	Intergenic	Non-parallel	NA	NA	NA	NA	NA	NA
463666	1	Intergenic	Non-parallel	NA	NA	NA	NA	NA	NA
463668	1	Intergenic	Non-parallel	NA	NA	NA	NA	NA	NA
463684	1	Intergenic	Non-parallel	NA	NA	NA	NA	NA	NA
463688	1	Intergenic	Non-parallel	NA	NA	NA	NA	NA	NA
464125	1	Intergenic	Non-parallel	NA	NA	NA	NA	NA	NA
464130	1	Intergenic	Non-parallel	NA	NA	NA	NA	NA	NA
464137	1	Intergenic	Non-parallel	NA	NA	NA	NA	NA	NA
464150	1	Intergenic	Non-parallel	NA	NA	NA	NA	NA	NA
464157	1	Intergenic	Non-parallel	NA	NA	NA	NA	NA	NA
464158	1	Intergenic	Non-parallel	NA	NA	NA	NA	NA	NA
464163	1	Intergenic	Non-parallel	NA	NA	NA	NA	NA	NA
464185	1	Intergenic	Non-parallel	NA	NA	NA	NA	NA	NA
464189	1	Intergenic	Non-parallel	NA	NA	NA	NA	NA	NA
464201	1	Intergenic	Non-parallel	NA	NA	NA	NA	NA	NA
464202	1	Intergenic	Non-parallel	NA	NA	NA	NA	NA	NA
464205	1	Intergenic	Non-parallel	NA	NA	NA	NA	NA	NA
464210	1	Intergenic	Non-parallel	NA	NA	NA	NA	NA	NA
464211	1	Intergenic	Non-parallel	NA	NA	NA	NA	NA	NA
464212	1	Intergenic	Non-parallel	NA	NA	NA	NA	NA	NA
464213	1	Intergenic	Non-parallel	NA	NA	NA	NA	NA	NA
464214	1	Intergenic	Non-parallel	NA	NA	NA	NA	NA	NA
464215	1	Intergenic	Non-parallel	NA	NA	NA	NA	NA	NA
464232	1	Intergenic	Non-parallel	NA	NA	NA	NA	NA	NA
464233	1	Intergenic	Non-parallel	NA	NA	NA	NA	NA	NA
464241	1	Intergenic	Non-parallel	NA	NA	NA	NA	NA	NA
464244	1	Intergenic	Non-parallel	NA	NA	NA	NA	NA	NA
464250	1	Intergenic	Non-parallel	NA	NA	NA	NA	NA	NA
464252	1	Intergenic	Non-parallel	NA	NA	NA	NA	NA	NA
464253	1	Intergenic	Non-parallel	NA	NA	NA	NA	NA	NA
464260	1	Intergenic	Non-parallel	NA	NA	NA	NA	NA	NA
464280	1	Intergenic	Non-parallel	NA	NA	NA	NA	NA	NA
464287	1	Intergenic	Non-parallel	NA	NA	NA	NA	NA	NA
464291	1	Intergenic	Non-parallel	NA	NA	NA	NA	NA	NA
464356	1	Intergenic	Non-parallel	NA	NA	NA	NA	NA	NA
464738	1	Intergenic	Non-parallel	NA	NA	NA	NA	NA	NA
470640	1	Intergenic	Non-parallel	NA	NA	NA	NA	NA	NA
473059	1	Intergenic	Non-parallel	NA	NA	NA	NA	NA	NA
473227	1	Intergenic	Non-parallel	NA	NA	NA	NA	NA	NA
473228	1	Intergenic	Non-parallel	NA	NA	NA	NA	NA	NA
474152	1	Intergenic	Non-parallel	NA	NA	NA	NA	NA	NA
474166	1	Intergenic	Non-parallel	NA	NA	NA	NA	NA	NA
474173	1	Intergenic	Non-parallel	NA	NA	NA	NA	NA	NA
474176	1	Intergenic	Non-parallel	NA	NA	NA	NA	NA	NA
474182	1	Intergenic	Non-parallel	NA	NA	NA	NA	NA	NA
474189	1	Intergenic	Non-parallel	NA	NA	NA	NA	NA	NA
474190	1	Intergenic	Non-parallel	NA	NA	NA	NA	NA	NA
474201	1	Intergenic	Non-parallel	NA	NA	NA	NA	NA	NA
474205	1	Intergenic	Non-parallel	NA	NA	NA	NA	NA	NA
475731	1	Intergenic	Non-parallel	NA	NA	NA	NA	NA	NA
475736	1	Intergenic	Non-parallel	NA	NA	NA	NA	NA	NA
475738	1	Intergenic	Non-parallel	NA	NA	NA	NA	NA	NA
475743	1	Intergenic	Non-parallel	NA	NA	NA	NA	NA	NA
475749	1	Intergenic	Non-parallel	NA	NA	NA	NA	NA	NA
475767	1	Intergenic	Non-parallel	NA	NA	NA	NA	NA	NA
475770	1	Intergenic	Non-parallel	NA	NA	NA	NA	NA	NA
475779	1	Intergenic	Non-parallel	NA	NA	NA	NA	NA	NA
476423	1	Intergenic	Non-parallel	NA	NA	NA	NA	NA	NA
476436	1	Intergenic	Non-parallel	NA	NA	NA	NA	NA	NA
476438	1	Intergenic	Non-parallel	NA	NA	NA	NA	NA	NA
476439	1	Intergenic	Non-parallel	NA	NA	NA	NA	NA	NA
476440	1	Intergenic	Non-parallel	NA	NA	NA	NA	NA	NA
476457	1	Intergenic	Non-parallel	NA	NA	NA	NA	NA	NA
476461	1	Intergenic	Non-parallel	NA	NA	NA	NA	NA	NA
476462	1	Intergenic	Non-parallel	NA	NA	NA	NA	NA	NA
476491	1	Intergenic	Non-parallel	NA	NA	NA	NA	NA	NA
476495	1	Intergenic	Non-parallel	NA	NA	NA	NA	NA	NA
477985	1	Intergenic	Non-parallel	NA	NA	NA	NA	NA	NA
477993	1	Intergenic	Non-parallel	NA	NA	NA	NA	NA	NA
477998	1	Intergenic	Non-parallel	NA	NA	NA	NA	NA	NA
478007	1	Intergenic	Non-parallel	NA	NA	NA	NA	NA	NA
478051	1	Intergenic	Non-parallel	NA	NA	NA	NA	NA	NA
478052	1	Intergenic	Non-parallel	NA	NA	NA	NA	NA	NA
478069	1	Intergenic	Non-parallel	NA	NA	NA	NA	NA	NA
478627	1	Intergenic	Non-parallel	NA	NA	NA	NA	NA	NA
483195	1	Intergenic	Non-parallel	NA	NA	NA	NA	NA	NA
483326	1	Intergenic	Non-parallel	NA	NA	NA	NA	NA	NA
483332	1	Intergenic	Non-parallel	NA	NA	NA	NA	NA	NA
483358	1	Intergenic	Non-parallel	NA	NA	NA	NA	NA	NA
483372	1	Intergenic	Non-parallel	NA	NA	NA	NA	NA	NA
483375	1	Intergenic	Non-parallel	NA	NA	NA	NA	NA	NA
483796	1	Intergenic	Non-parallel	NA	NA	NA	NA	NA	NA
483797	1	Intergenic	Non-parallel	NA	NA	NA	NA	NA	NA
483827	1	Intergenic	Non-parallel	NA	NA	NA	NA	NA	NA
483855	1	Intergenic	Non-parallel	NA	NA	NA	NA	NA	NA
483943	1	Intergenic	Non-parallel	NA	NA	NA	NA	NA	NA
483969	1	Intergenic	Non-parallel	NA	NA	NA	NA	NA	NA
484013	1	Intergenic	Non-parallel	NA	NA	NA	NA	NA	NA
488085	1	Intergenic	Non-parallel	NA	NA	NA	NA	NA	NA
522571	1	Intergenic	Non-parallel	NA	NA	NA	NA	NA	NA
532284	1	Intergenic	Non-parallel	NA	NA	NA	NA	NA	NA
532285	1	Intergenic	Non-parallel	NA	NA	NA	NA	NA	NA
555218	1	Intergenic	Non-parallel	NA	NA	NA	NA	NA	NA
561812	1	Intergenic	Non-parallel	NA	NA	NA	NA	NA	NA
590536	1	Intergenic	Non-parallel	NA	NA	NA	NA	NA	NA
613185	1	Intergenic	Non-parallel	NA	NA	NA	NA	NA	NA
620404	1	Intergenic	Non-parallel	NA	NA	NA	NA	NA	NA
621970	1	Intergenic	Non-parallel	NA	NA	NA	NA	NA	NA
626194	1	Intergenic	Non-parallel	NA	NA	NA	NA	NA	NA
641091	1	Intergenic	Non-parallel	NA	NA	NA	NA	NA	NA
648116	1	Intergenic	Non-parallel	NA	NA	NA	NA	NA	NA
648123	1	Intergenic	Non-parallel	NA	NA	NA	NA	NA	NA
648125	1	Intergenic	Non-parallel	NA	NA	NA	NA	NA	NA
658220	1	Intergenic	Non-parallel	NA	NA	NA	NA	NA	NA
667167	1	Intergenic	Non-parallel	NA	NA	NA	NA	NA	NA
667362	1	Intergenic	Non-parallel	NA	NA	NA	NA	NA	NA
73202	1	Intergenic	Non-parallel	NA	NA	NA	NA	NA	NA
73203	1	Intergenic	Non-parallel	NA	NA	NA	NA	NA	NA
74391	1	Intergenic	Non-parallel	NA	NA	NA	NA	NA	NA
764315	1	Intergenic	Non-parallel	NA	NA	NA	NA	NA	NA
775648	1	Intergenic	Non-parallel	NA	NA	NA	NA	NA	NA
776551	1	Intergenic	Non-parallel	NA	NA	NA	NA	NA	NA
785812	1	Intergenic	Non-parallel	NA	NA	NA	NA	NA	NA
81574	1	Intergenic	Non-parallel	NA	NA	NA	NA	NA	NA
820564	1	Intergenic	Non-parallel	NA	NA	NA	NA	NA	NA
824567	1	Intergenic	Non-parallel	NA	NA	NA	NA	NA	NA
843992	1	Intergenic	Non-parallel	NA	NA	NA	NA	NA	NA
856775	1	Intergenic	Non-parallel	NA	NA	NA	NA	NA	NA
884045	1	Intergenic	Non-parallel	NA	NA	NA	NA	NA	NA
88476	1	Intergenic	Non-parallel	NA	NA	NA	NA	NA	NA
891798	1	Intergenic	Non-parallel	NA	NA	NA	NA	NA	NA
89865	1	Intergenic	Non-parallel	NA	NA	NA	NA	NA	NA
89867	1	Intergenic	Non-parallel	NA	NA	NA	NA	NA	NA
89879	1	Intergenic	Non-parallel	NA	NA	NA	NA	NA	NA
89880	1	Intergenic	Non-parallel	NA	NA	NA	NA	NA	NA
89882	1	Intergenic	Non-parallel	NA	NA	NA	NA	NA	NA
89885	1	Intergenic	Non-parallel	NA	NA	NA	NA	NA	NA
89888	1	Intergenic	Non-parallel	NA	NA	NA	NA	NA	NA
93195	1	Intergenic	Non-parallel	NA	NA	NA	NA	NA	NA
942977	1	Intergenic	Non-parallel	NA	NA	NA	NA	NA	NA
956257	1	Intergenic	Non-parallel	NA	NA	NA	NA	NA	NA
990743	1	Intergenic	Non-parallel	NA	NA	NA	NA	NA	NA
991686	1	Intergenic	Non-parallel	NA	NA	NA	NA	NA	NA
993313	1	Intergenic	Non-parallel	NA	NA	NA	NA	NA	NA
10019	1	Genic	Non-parallel	9255	10524	+	SPN23F_00100	1270	hypothetical protein
13899	1	Genic	Non-parallel	12359	14318	+	ftsH	1960	cell division protease FtsH
28867	1	Genic	Non-parallel	28690	29071	-	SPN23F_00280	382	hypothetical protein
28883	1	Genic	Non-parallel	28690	29071	-	SPN23F_00280	382	hypothetical protein
28889	1	Genic	Non-parallel	28690	29071	-	SPN23F_00280	382	hypothetical protein
28898	1	Genic	Non-parallel	28690	29071	-	SPN23F_00280	382	hypothetical protein
28901	1	Genic	Non-parallel	28690	29071	-	SPN23F_00280	382	hypothetical protein
28910	1	Genic	Non-parallel	28690	29071	-	SPN23F_00280	382	hypothetical protein
46287	1	Genic	Non-parallel	45640	46633	+	plsX	994	glycerol-3-phosphate acyltransferase PlsX
51282	1	Genic	Non-parallel	50521	51871	+	SPN23F_00600	1351	bacteriocin transport accessory protein
55804	1	Genic	Non-parallel	52804	56530	+	SPN23F_00620	3727	phosphoribosylformylglycinamidine synthase protein
56171	1	Genic	Non-parallel	52804	56530	+	SPN23F_00620	3727	phosphoribosylformylglycinamidine synthase protein
56429	1	Genic	Non-parallel	52804	56530	+	SPN23F_00620	3727	phosphoribosylformylglycinamidine synthase protein
73647	1	Genic	Non-parallel	73354	74098	-	SPN23F_00740	745	GntR family transcriptional regulator
77563	1	Genic	Non-parallel	76706	77612	+	SPN23F_00770	907	sugar phosphotransferase system (PTS),sorbose-specific family, IIC component
78079	1	Genic	Non-parallel	77598	78414	+	SPN23F_00780	817	sugar phosphotransferase system (PTS),mannose/fructose/sorbose family, IID component
79623	1	Genic	Non-parallel	79077	80244	+	agaS	1168	tagatose-6-phosphate aldose/ketose isomerase
91822	1	Genic	Non-parallel	91103	92156	+	SPN23F_00960	1054	histidine kinase protein
94758	1	Genic	Non-parallel	94376	95306	+	SPN23F_01020	931	binding-protein-dependent transport system membrane protein
97890	1	Genic	Non-parallel	96452	97928	+	SPN23F_01040	1477	extracellular solute-binding protein
104728	1	Genic	Non-parallel	104689	105847	+	SPN23F_01130	1159	glycosyl transferase
107288	1	Genic	Non-parallel	105888	107739	+	SPN23F_01140	1852	polysaccharide biosynthesis protein
107348	1	Genic	Non-parallel	105888	107739	+	SPN23F_01140	1852	polysaccharide biosynthesis protein
111300	1	Genic	Non-parallel	111044	111716	-	sdhB	673	L-serine dehydratase, beta chain
113600	1	Genic	Non-parallel	113348	113636	+	SPN23F_01202	289	bacteriocin
114915	1	Genic	Non-parallel	113687	115796	+	SPN23F_01210	2110	hypothetical protein
128632	1	Genic	Non-parallel	127985	129899	+	gidA	1915	tRNA uridine 5-carboxymethylaminomethyl modification enzyme GidA
129674	1	Genic	Non-parallel	127985	129899	+	gidA	1915	tRNA uridine 5-carboxymethylaminomethyl modification enzyme GidA
130613	1	Genic	Non-parallel	130277	131957	-	SPN23F_01350	1681	metallo-beta-lactamase superfamily protein
134938	1	Genic	Non-parallel	134633	135644	+	SPN23F_01410	1012	DNA-binding/iron metalloprotein/AP endonuclease
140333	1	Genic	Non-parallel	139458	140412	+	SPN23F_01460	955	glycosyl transferase
141739	1	Genic	Non-parallel	140421	142038	+	SPN23F_01470	1618	ABC transporter ATP-binding protein/permease
143427	1	Genic	Non-parallel	142826	143576	+	SPN23F_01490	751	acetyltransferase
143557	1	Genic	Non-parallel	142826	143576	+	SPN23F_01490	751	acetyltransferase
143685	1	Genic	Non-parallel	143588	144761	+	ugd	1174	UDP-glucose 6-dehydrogenase
147333	1	Genic	Non-parallel	147309	148536	+	SPN23F_01540	1228	transport protein
153263	1	Genic	Non-parallel	151999	153373	+	SPN23F_01590	1375	peptidase
153807	1	Genic	Non-parallel	153365	154427	+	SPN23F_01600	1063	ABC transporter ATP-binding protein
159972	1	Genic	Non-parallel	159475	160009	+	SPN23F_01660	535	hypothetical protein
160383	1	Genic	Non-parallel	160086	160557	+	SPN23F_01670	472	flavoprotein NrdI
160978	1	Genic	Non-parallel	160849	162112	-	SPN23F_01680	1264	integral membrane protein
164001	1	Genic	Non-parallel	163672	165622	+	mutL	1951	DNA mismatch repair protein
166426	1	Genic	Non-parallel	166414	167620	-	ribA	1207	riboflavin biosynthesis protein
166651	1	Genic	Non-parallel	166414	167620	-	ribA	1207	riboflavin biosynthesis protein
170146	1	Genic	Non-parallel	169764	170358	+	ruvA	595	Holliday junction DNA helicase RuvA
170578	1	Genic	Non-parallel	170367	170931	+	tag	565	DNA-3-methyladenine glycosylase I
176802	1	Genic	Non-parallel	174798	177630	+	uvrA	2833	excinuclease ABC subunit A
184956	1	Genic	Non-parallel	184928	186467	+	SPN23F_01920	1540	hypothetical protein
186115	1	Genic	Non-parallel	184928	186467	+	SPN23F_01920	1540	hypothetical protein
187682	1	Genic	Non-parallel	186586	188794	+	nrdD	2209	anaerobic ribonucleoside triphosphate reductase
191923	1	Genic	Non-parallel	191483	192110	+	rplC	628	50S ribosomal protein L3
192351	1	Genic	Non-parallel	192134	192758	+	rplD	625	50S ribosomal protein L4
192809	1	Genic	Non-parallel	192757	193054	+	rplW	298	50S ribosomal protein L23
193879	1	Genic	Non-parallel	193071	193905	+	rplB	835	50S ribosomal protein L2
194832	1	Genic	Non-parallel	194658	195312	+	rpsC	655	30S ribosomal protein S3
198203	1	Genic	Non-parallel	198144	198543	+	rpsH	400	30S ribosomal protein S8
200356	1	Genic	Non-parallel	200236	200419	+	rpmD	184	50S ribosomal protein L30
206267	1	Genic	Non-parallel	206016	206283	+	SPN23F_02260	268	hypothetical protein
208122	1	Genic	Non-parallel	207873	208566	+	SPN23F_02280	694	phosphoglycerate mutase family protein
215115	1	Genic	Non-parallel	214664	215645	+	SPN23F_02370	982	sugar-binding regulatory protein
220262	1	Genic	Non-parallel	217979	220418	+	pflD	2440	formate acetyltransferase
223044	1	Genic	Non-parallel	222665	225167	+	leuS	2503	leucyl-tRNA synthetase
228412	1	Genic	Non-parallel	227551	228523	+	ruvB	973	Holliday junction DNA helicase RuvB
232884	1	Genic	Non-parallel	232170	234024	+	proS	1855	prolyl-tRNA synthetase
233957	1	Genic	Non-parallel	232170	234024	+	proS	1855	prolyl-tRNA synthetase
236150	1	Genic	Non-parallel	235694	237503	+	glmS	1810	glucosamine--fructose-6-phosphate aminotransferase
236261	1	Genic	Non-parallel	235694	237503	+	glmS	1810	glucosamine--fructose-6-phosphate aminotransferase
237782	1	Genic	Non-parallel	237621	238671	+	SPN23F_02550	1051	luciferase-like monooxygenase
243345	1	Genic	Non-parallel	242984	243398	+	rpsL	415	30S ribosomal protein S12
246261	1	Genic	Non-parallel	244282	246364	+	fus	2083	elongation factor G
249096	1	Genic	Non-parallel	246467	250859	+	polC	4393	DNA polymerase III PolC
252503	1	Genic	Non-parallel	252384	252648	+	SPN23F_02620	265	plasmid stabilization system antitoxin protein
255226	1	Genic	Non-parallel	254862	255585	+	SPN23F_02680	724	ribosomal small subunit pseudouridine synthase B
255570	1	Genic	Non-parallel	254862	255585	+	SPN23F_02680	724	ribosomal small subunit pseudouridine synthase B
256053	1	Genic	Non-parallel	255801	257136	+	pepC	1336	aminopeptidase C
256773	1	Genic	Non-parallel	255801	257136	+	pepC	1336	aminopeptidase C
257121	1	Genic	Non-parallel	255801	257136	+	pepC	1336	aminopeptidase C
257745	1	Genic	Non-parallel	257191	258103	-	manN	913	mannose-specific phosphotransferase system (PTS), IID component
258345	1	Genic	Non-parallel	258126	258930	-	manM	805	mannose-specific phosphotransferase system (PTS), IIC component
258346	1	Genic	Non-parallel	258126	258930	-	manM	805	mannose-specific phosphotransferase system (PTS), IIC component
259081	1	Genic	Non-parallel	258957	259947	-	manL	991	mannose-specific phosphotransferase system (PTS), IIAB component
259256	1	Genic	Non-parallel	258957	259947	-	manL	991	mannose-specific phosphotransferase system (PTS), IIAB component
262949	1	Genic	Non-parallel	262539	263958	+	SPN23F_02760	1420	permease
264184	1	Genic	Non-parallel	264010	264718	+	SPN23F_02770	709	CAAX amino terminal protease family membrane protein
264656	1	Genic	Non-parallel	264010	264718	+	SPN23F_02770	709	CAAX amino terminal protease family membrane protein
265017	1	Genic	Non-parallel	264807	265785	+	folP	979	dihydropteroate synthase
266708	1	Genic	Non-parallel	265786	267109	+	folC	1324	folylpolyglutamate synthase
268881	1	Genic	Non-parallel	268659	268977	-	SPN23F_02820	319	hypothetical protein
277774	1	Genic	Non-parallel	274731	277935	+	SPN23F_02890	3205	hyaluronate lyase
282595	1	Genic	Non-parallel	282496	282931	+	SPN23F_02950	436	N-acetylgalactosamine-specific phosphotransferase system (PTS), IIA component
284147	1	Genic	Non-parallel	284143	284635	+	agaV	493	N-acetylgalactosamine-specific phosphotransferase system (PTS), IIB component
291076	1	Genic	Non-parallel	290584	291535	+	mraW	952	S-adenosyl-methyltransferase MraW
291312	1	Genic	Non-parallel	290584	291535	+	mraW	952	S-adenosyl-methyltransferase MraW
292085	1	Genic	Non-parallel	291867	294120	+	pbpX	2254	penicillin binding protein 2x
292703	1	Genic	Non-parallel	291867	294120	+	pbpX	2254	penicillin binding protein 2x
293460	1	Genic	Non-parallel	291867	294120	+	pbpX	2254	penicillin binding protein 2x
294428	1	Genic	Non-parallel	294121	295102	+	mraY	982	phospho-N-acetylmuramoyl-pentapeptide- transferase
305076	1	Genic	Non-parallel	305005	305737	+	wzh	733	capsule biosynthesis protein-tyrosine phosphatase Wzh
305125	1	Genic	Non-parallel	305005	305737	+	wzh	733	capsule biosynthesis protein-tyrosine phosphatase Wzh
306623	1	Genic	Non-parallel	306447	307137	+	wze	691	capsule biosynthesis tyrosine-protein kinase Wze
306677	1	Genic	Non-parallel	306447	307137	+	wze	691	capsule biosynthesis tyrosine-protein kinase Wze
306803	1	Genic	Non-parallel	306447	307137	+	wze	691	capsule biosynthesis tyrosine-protein kinase Wze
307893	1	Genic	Non-parallel	307151	308519	+	wchA	1369	UDP-phosphate glucose phosphotransferase
307956	1	Genic	Non-parallel	307151	308519	+	wchA	1369	UDP-phosphate glucose phosphotransferase
308436	1	Genic	Non-parallel	307151	308519	+	wchA	1369	UDP-phosphate glucose phosphotransferase
309009	1	Genic	Non-parallel	308549	309728	+	wchF	1180	rhamnosyl transferase WchF
321914	1	Genic	Non-parallel	321360	322212	+	rmlD	853	dTDP-4-dehydrorhamnose reductase RmlD
325719	1	Genic	Non-parallel	323779	325762	+	aliA	1984	extracellular oligopeptide-binding protein
327653	1	Genic	Non-parallel	326062	331366	+	SPN23F_03400	5305	cell wall surface anchored protein
328837	1	Genic	Non-parallel	326062	331366	+	SPN23F_03400	5305	cell wall surface anchored protein
330441	1	Genic	Non-parallel	326062	331366	+	SPN23F_03400	5305	cell wall surface anchored protein
330581	1	Genic	Non-parallel	326062	331366	+	SPN23F_03400	5305	cell wall surface anchored protein
331553	1	Genic	Non-parallel	331532	333692	-	pbp1A	2161	penicillin-binding protein 1A
331723	1	Genic	Non-parallel	331532	333692	-	pbp1A	2161	penicillin-binding protein 1A
340095	1	Genic	Non-parallel	339851	340541	+	csrR	691	response regulator protein
340209	1	Genic	Non-parallel	339851	340541	+	csrR	691	response regulator protein
340224	1	Genic	Non-parallel	339851	340541	+	csrR	691	response regulator protein
340244	1	Genic	Non-parallel	339851	340541	+	csrR	691	response regulator protein
340354	1	Genic	Non-parallel	339851	340541	+	csrR	691	response regulator protein
341401	1	Genic	Non-parallel	340639	341638	+	cbpJ	1000	choline binding protein J
341404	1	Genic	Non-parallel	340639	341638	+	cbpJ	1000	choline binding protein J
341416	1	Genic	Non-parallel	340639	341638	+	cbpJ	1000	choline binding protein J
341912	1	Genic	Non-parallel	341755	342988	-	SPN23F_03500	1234	Major Facilitator Superfamily protein
349262	1	Genic	Non-parallel	348866	349565	+	SPN23F_03570	700	hypothetical protein
353294	1	Genic	Non-parallel	353282	354305	+	cbpF	1024	choline binding protein F
356186	1	Genic	Non-parallel	355989	357759	+	mtlA	1771	mannitol-specific phosphotransferase system (PTS), IIBC component
364102	1	Genic	Non-parallel	363504	365871	-	SPN23F_03770	2368	hypothetical protein
364925	1	Genic	Non-parallel	363504	365871	-	SPN23F_03770	2368	hypothetical protein
366788	1	Genic	Non-parallel	366775	367648	-	SPN23F_03800	874	ribonuclease HIII
367219	1	Genic	Non-parallel	366775	367648	-	SPN23F_03800	874	ribonuclease HIII
372042	1	Genic	Non-parallel	371364	372687	+	SPN23F_03840	1324	sodium:alanine symporter family protein
374142	1	Genic	Non-parallel	373562	374462	+	SPN23F_03860	901	C4-dicarboxylate transporter
375483	1	Genic	Non-parallel	374486	375761	-	serS	1276	seryl-tRNA synthetase
379260	1	Genic	Non-parallel	378916	379351	+	SPN23F_03910	436	MarR family transcriptional regulator
385763	1	Genic	Non-parallel	385555	386923	+	accC	1369	acetyl-CoA carboxylase biotin carboxylase subunit
386179	1	Genic	Non-parallel	385555	386923	+	accC	1369	acetyl-CoA carboxylase biotin carboxylase subunit
391643	1	Genic	Non-parallel	391339	392782	-	gatB	1444	aspartyl/glutamyl-tRNA amidotransferase subunit B
392067	1	Genic	Non-parallel	391339	392782	-	gatB	1444	aspartyl/glutamyl-tRNA amidotransferase subunit B
393154	1	Genic	Non-parallel	392781	394248	-	gatA	1468	aspartyl/glutamyl-tRNA amidotransferase subunit A
395696	1	Genic	Non-parallel	394762	396307	+	prfC	1546	peptide chain release factor 3
396982	1	Genic	Non-parallel	396575	397061	+	SPN23F_04130	487	glycosyl transferase
400039	1	Genic	Non-parallel	399756	401457	+	alsS	1702	acetolactate synthase catalytic subunit
401599	1	Genic	Non-parallel	401449	401926	+	ilvH	478	acetolactate synthase 3 regulatory subunit
407516	1	Genic	Non-parallel	407185	408751	-	SPN23F_04260	1567	glutamine ABC transporter, glutamine-binding protein/permease protein
420435	1	Genic	Non-parallel	420047	421475	-	SPN23F_04360	1429	cation transport protein
420677	1	Genic	Non-parallel	420047	421475	-	SPN23F_04360	1429	cation transport protein
421976	1	Genic	Non-parallel	421490	422840	-	trkA	1351	potassium transporter peripheral membrane component
425252	1	Genic	Non-parallel	424804	426487	+	SPN23F_04410	1684	ABC transporter ATP-binding protein
426431	1	Genic	Non-parallel	424804	426487	+	SPN23F_04410	1684	ABC transporter ATP-binding protein
427765	1	Genic	Non-parallel	427494	427998	+	SPN23F_04430	505	SpoU rRNA methylase family protein
431103	1	Genic	Non-parallel	430652	431240	+	rpoE	589	DNA-directed RNA polymerase subunit delta
434960	1	Genic	Non-parallel	433795	435427	-	SPN23F_04510	1633	Na+/Pi-cotransporter protein
436863	1	Genic	Non-parallel	435719	440630	+	SPN23F_04520	4912	endo-beta-N-acetylglucosaminidase
438770	1	Genic	Non-parallel	435719	440630	+	SPN23F_04520	4912	endo-beta-N-acetylglucosaminidase
439653	1	Genic	Non-parallel	435719	440630	+	SPN23F_04520	4912	endo-beta-N-acetylglucosaminidase
441773	1	Genic	Non-parallel	440719	441916	+	pgk	1198	phosphoglycerate kinase
442774	1	Genic	Non-parallel	442655	443012	+	glnR	358	MerR family transcriptional regulator
444273	1	Genic	Non-parallel	443048	444395	+	glnA	1348	glutamine synthetase
447313	1	Genic	Non-parallel	447037	447835	-	SPN23F_04600	799	phage integrase/recombinase
450516	1	Genic	Non-parallel	449441	450905	-	SPN23F_04620	1465	type I restriction-modification system M protein
452900	1	Genic	Non-parallel	450917	453251	-	SPN23F_04630	2335	type I restriction-modification system R protein
455246	1	Genic	Non-parallel	454531	455566	+	hrcA	1036	heat-inducible transcription repressor
459804	1	Genic	Non-parallel	459179	460316	+	dnaJ	1138	chaperone protein DnaJ
462717	1	Genic	Non-parallel	462576	463626	+	SPN23F_04750	1051	ABC transporter
462762	1	Genic	Non-parallel	462576	463626	+	SPN23F_04750	1051	ABC transporter
462768	1	Genic	Non-parallel	462576	463626	+	SPN23F_04750	1051	ABC transporter
462792	1	Genic	Non-parallel	462576	463626	+	SPN23F_04750	1051	ABC transporter
462801	1	Genic	Non-parallel	462576	463626	+	SPN23F_04750	1051	ABC transporter
462804	1	Genic	Non-parallel	462576	463626	+	SPN23F_04750	1051	ABC transporter
462807	1	Genic	Non-parallel	462576	463626	+	SPN23F_04750	1051	ABC transporter
462816	1	Genic	Non-parallel	462576	463626	+	SPN23F_04750	1051	ABC transporter
462819	1	Genic	Non-parallel	462576	463626	+	SPN23F_04750	1051	ABC transporter
462837	1	Genic	Non-parallel	462576	463626	+	SPN23F_04750	1051	ABC transporter
462840	1	Genic	Non-parallel	462576	463626	+	SPN23F_04750	1051	ABC transporter
462867	1	Genic	Non-parallel	462576	463626	+	SPN23F_04750	1051	ABC transporter
462881	1	Genic	Non-parallel	462576	463626	+	SPN23F_04750	1051	ABC transporter
462903	1	Genic	Non-parallel	462576	463626	+	SPN23F_04750	1051	ABC transporter
462909	1	Genic	Non-parallel	462576	463626	+	SPN23F_04750	1051	ABC transporter
462921	1	Genic	Non-parallel	462576	463626	+	SPN23F_04750	1051	ABC transporter
462924	1	Genic	Non-parallel	462576	463626	+	SPN23F_04750	1051	ABC transporter
462927	1	Genic	Non-parallel	462576	463626	+	SPN23F_04750	1051	ABC transporter
462939	1	Genic	Non-parallel	462576	463626	+	SPN23F_04750	1051	ABC transporter
462940	1	Genic	Non-parallel	462576	463626	+	SPN23F_04750	1051	ABC transporter
462948	1	Genic	Non-parallel	462576	463626	+	SPN23F_04750	1051	ABC transporter
462954	1	Genic	Non-parallel	462576	463626	+	SPN23F_04750	1051	ABC transporter
462963	1	Genic	Non-parallel	462576	463626	+	SPN23F_04750	1051	ABC transporter
462969	1	Genic	Non-parallel	462576	463626	+	SPN23F_04750	1051	ABC transporter
462979	1	Genic	Non-parallel	462576	463626	+	SPN23F_04750	1051	ABC transporter
463016	1	Genic	Non-parallel	462576	463626	+	SPN23F_04750	1051	ABC transporter
463043	1	Genic	Non-parallel	462576	463626	+	SPN23F_04750	1051	ABC transporter
463062	1	Genic	Non-parallel	462576	463626	+	SPN23F_04750	1051	ABC transporter
463080	1	Genic	Non-parallel	462576	463626	+	SPN23F_04750	1051	ABC transporter
463095	1	Genic	Non-parallel	462576	463626	+	SPN23F_04750	1051	ABC transporter
463143	1	Genic	Non-parallel	462576	463626	+	SPN23F_04750	1051	ABC transporter
463155	1	Genic	Non-parallel	462576	463626	+	SPN23F_04750	1051	ABC transporter
463158	1	Genic	Non-parallel	462576	463626	+	SPN23F_04750	1051	ABC transporter
463161	1	Genic	Non-parallel	462576	463626	+	SPN23F_04750	1051	ABC transporter
463179	1	Genic	Non-parallel	462576	463626	+	SPN23F_04750	1051	ABC transporter
463186	1	Genic	Non-parallel	462576	463626	+	SPN23F_04750	1051	ABC transporter
463212	1	Genic	Non-parallel	462576	463626	+	SPN23F_04750	1051	ABC transporter
463257	1	Genic	Non-parallel	462576	463626	+	SPN23F_04750	1051	ABC transporter
463269	1	Genic	Non-parallel	462576	463626	+	SPN23F_04750	1051	ABC transporter
463278	1	Genic	Non-parallel	462576	463626	+	SPN23F_04750	1051	ABC transporter
463290	1	Genic	Non-parallel	462576	463626	+	SPN23F_04750	1051	ABC transporter
463293	1	Genic	Non-parallel	462576	463626	+	SPN23F_04750	1051	ABC transporter
463297	1	Genic	Non-parallel	462576	463626	+	SPN23F_04750	1051	ABC transporter
463311	1	Genic	Non-parallel	462576	463626	+	SPN23F_04750	1051	ABC transporter
463347	1	Genic	Non-parallel	462576	463626	+	SPN23F_04750	1051	ABC transporter
463374	1	Genic	Non-parallel	462576	463626	+	SPN23F_04750	1051	ABC transporter
463386	1	Genic	Non-parallel	462576	463626	+	SPN23F_04750	1051	ABC transporter
463392	1	Genic	Non-parallel	462576	463626	+	SPN23F_04750	1051	ABC transporter
463461	1	Genic	Non-parallel	462576	463626	+	SPN23F_04750	1051	ABC transporter
463466	1	Genic	Non-parallel	462576	463626	+	SPN23F_04750	1051	ABC transporter
463473	1	Genic	Non-parallel	462576	463626	+	SPN23F_04750	1051	ABC transporter
463491	1	Genic	Non-parallel	462576	463626	+	SPN23F_04750	1051	ABC transporter
463494	1	Genic	Non-parallel	462576	463626	+	SPN23F_04750	1051	ABC transporter
463498	1	Genic	Non-parallel	462576	463626	+	SPN23F_04750	1051	ABC transporter
463500	1	Genic	Non-parallel	462576	463626	+	SPN23F_04750	1051	ABC transporter
463530	1	Genic	Non-parallel	462576	463626	+	SPN23F_04750	1051	ABC transporter
463580	1	Genic	Non-parallel	462576	463626	+	SPN23F_04750	1051	ABC transporter
463590	1	Genic	Non-parallel	462576	463626	+	SPN23F_04750	1051	ABC transporter
463591	1	Genic	Non-parallel	462576	463626	+	SPN23F_04750	1051	ABC transporter
463593	1	Genic	Non-parallel	462576	463626	+	SPN23F_04750	1051	ABC transporter
463605	1	Genic	Non-parallel	462576	463626	+	SPN23F_04750	1051	ABC transporter
463899	1	Genic	Non-parallel	463793	464123	-	SPN23F_04760	331	hypothetical protein
463949	1	Genic	Non-parallel	463793	464123	-	SPN23F_04760	331	hypothetical protein
463961	1	Genic	Non-parallel	463793	464123	-	SPN23F_04760	331	hypothetical protein
464030	1	Genic	Non-parallel	463793	464123	-	SPN23F_04760	331	hypothetical protein
464061	1	Genic	Non-parallel	463793	464123	-	SPN23F_04760	331	hypothetical protein
464091	1	Genic	Non-parallel	463793	464123	-	SPN23F_04760	331	hypothetical protein
464106	1	Genic	Non-parallel	463793	464123	-	SPN23F_04760	331	hypothetical protein
464431	1	Genic	Non-parallel	464398	464737	+	blpS	340	regulatory protein BlpS
464447	1	Genic	Non-parallel	464398	464737	+	blpS	340	regulatory protein BlpS
464473	1	Genic	Non-parallel	464398	464737	+	blpS	340	regulatory protein BlpS
464513	1	Genic	Non-parallel	464398	464737	+	blpS	340	regulatory protein BlpS
464531	1	Genic	Non-parallel	464398	464737	+	blpS	340	regulatory protein BlpS
464562	1	Genic	Non-parallel	464398	464737	+	blpS	340	regulatory protein BlpS
464572	1	Genic	Non-parallel	464398	464737	+	blpS	340	regulatory protein BlpS
464602	1	Genic	Non-parallel	464398	464737	+	blpS	340	regulatory protein BlpS
464615	1	Genic	Non-parallel	464398	464737	+	blpS	340	regulatory protein BlpS
464653	1	Genic	Non-parallel	464398	464737	+	blpS	340	regulatory protein BlpS
464660	1	Genic	Non-parallel	464398	464737	+	blpS	340	regulatory protein BlpS
464707	1	Genic	Non-parallel	464398	464737	+	blpS	340	regulatory protein BlpS
464728	1	Genic	Non-parallel	464398	464737	+	blpS	340	regulatory protein BlpS
464762	1	Genic	Non-parallel	464741	465479	+	blpR	739	response regulator protein BlpR
464777	1	Genic	Non-parallel	464741	465479	+	blpR	739	response regulator protein BlpR
464816	1	Genic	Non-parallel	464741	465479	+	blpR	739	response regulator protein BlpR
464825	1	Genic	Non-parallel	464741	465479	+	blpR	739	response regulator protein BlpR
464830	1	Genic	Non-parallel	464741	465479	+	blpR	739	response regulator protein BlpR
464834	1	Genic	Non-parallel	464741	465479	+	blpR	739	response regulator protein BlpR
464847	1	Genic	Non-parallel	464741	465479	+	blpR	739	response regulator protein BlpR
464849	1	Genic	Non-parallel	464741	465479	+	blpR	739	response regulator protein BlpR
464864	1	Genic	Non-parallel	464741	465479	+	blpR	739	response regulator protein BlpR
464876	1	Genic	Non-parallel	464741	465479	+	blpR	739	response regulator protein BlpR
464878	1	Genic	Non-parallel	464741	465479	+	blpR	739	response regulator protein BlpR
464879	1	Genic	Non-parallel	464741	465479	+	blpR	739	response regulator protein BlpR
464896	1	Genic	Non-parallel	464741	465479	+	blpR	739	response regulator protein BlpR
464948	1	Genic	Non-parallel	464741	465479	+	blpR	739	response regulator protein BlpR
464951	1	Genic	Non-parallel	464741	465479	+	blpR	739	response regulator protein BlpR
464975	1	Genic	Non-parallel	464741	465479	+	blpR	739	response regulator protein BlpR
464977	1	Genic	Non-parallel	464741	465479	+	blpR	739	response regulator protein BlpR
464978	1	Genic	Non-parallel	464741	465479	+	blpR	739	response regulator protein BlpR
464981	1	Genic	Non-parallel	464741	465479	+	blpR	739	response regulator protein BlpR
464984	1	Genic	Non-parallel	464741	465479	+	blpR	739	response regulator protein BlpR
464985	1	Genic	Non-parallel	464741	465479	+	blpR	739	response regulator protein BlpR
465057	1	Genic	Non-parallel	464741	465479	+	blpR	739	response regulator protein BlpR
465065	1	Genic	Non-parallel	464741	465479	+	blpR	739	response regulator protein BlpR
465078	1	Genic	Non-parallel	464741	465479	+	blpR	739	response regulator protein BlpR
465080	1	Genic	Non-parallel	464741	465479	+	blpR	739	response regulator protein BlpR
465083	1	Genic	Non-parallel	464741	465479	+	blpR	739	response regulator protein BlpR
465104	1	Genic	Non-parallel	464741	465479	+	blpR	739	response regulator protein BlpR
465108	1	Genic	Non-parallel	464741	465479	+	blpR	739	response regulator protein BlpR
465116	1	Genic	Non-parallel	464741	465479	+	blpR	739	response regulator protein BlpR
465137	1	Genic	Non-parallel	464741	465479	+	blpR	739	response regulator protein BlpR
465194	1	Genic	Non-parallel	464741	465479	+	blpR	739	response regulator protein BlpR
465218	1	Genic	Non-parallel	464741	465479	+	blpR	739	response regulator protein BlpR
465224	1	Genic	Non-parallel	464741	465479	+	blpR	739	response regulator protein BlpR
465233	1	Genic	Non-parallel	464741	465479	+	blpR	739	response regulator protein BlpR
465236	1	Genic	Non-parallel	464741	465479	+	blpR	739	response regulator protein BlpR
465240	1	Genic	Non-parallel	464741	465479	+	blpR	739	response regulator protein BlpR
465242	1	Genic	Non-parallel	464741	465479	+	blpR	739	response regulator protein BlpR
465317	1	Genic	Non-parallel	464741	465479	+	blpR	739	response regulator protein BlpR
465362	1	Genic	Non-parallel	464741	465479	+	blpR	739	response regulator protein BlpR
465368	1	Genic	Non-parallel	464741	465479	+	blpR	739	response regulator protein BlpR
465371	1	Genic	Non-parallel	464741	465479	+	blpR	739	response regulator protein BlpR
465373	1	Genic	Non-parallel	464741	465479	+	blpR	739	response regulator protein BlpR
465413	1	Genic	Non-parallel	464741	465479	+	blpR	739	response regulator protein BlpR
465419	1	Genic	Non-parallel	464741	465479	+	blpR	739	response regulator protein BlpR
465425	1	Genic	Non-parallel	464741	465479	+	blpR	739	response regulator protein BlpR
465443	1	Genic	Non-parallel	464741	465479	+	blpR	739	response regulator protein BlpR
465464	1	Genic	Non-parallel	464741	465479	+	blpR	739	response regulator protein BlpR
465498	1	Genic	Non-parallel	465492	466833	+	blpH	1342	sensor histidine kinase BlpH
465503	1	Genic	Non-parallel	465492	466833	+	blpH	1342	sensor histidine kinase BlpH
465520	1	Genic	Non-parallel	465492	466833	+	blpH	1342	sensor histidine kinase BlpH
465530	1	Genic	Non-parallel	465492	466833	+	blpH	1342	sensor histidine kinase BlpH
465532	1	Genic	Non-parallel	465492	466833	+	blpH	1342	sensor histidine kinase BlpH
465537	1	Genic	Non-parallel	465492	466833	+	blpH	1342	sensor histidine kinase BlpH
465542	1	Genic	Non-parallel	465492	466833	+	blpH	1342	sensor histidine kinase BlpH
465561	1	Genic	Non-parallel	465492	466833	+	blpH	1342	sensor histidine kinase BlpH
465564	1	Genic	Non-parallel	465492	466833	+	blpH	1342	sensor histidine kinase BlpH
465577	1	Genic	Non-parallel	465492	466833	+	blpH	1342	sensor histidine kinase BlpH
465585	1	Genic	Non-parallel	465492	466833	+	blpH	1342	sensor histidine kinase BlpH
465588	1	Genic	Non-parallel	465492	466833	+	blpH	1342	sensor histidine kinase BlpH
465591	1	Genic	Non-parallel	465492	466833	+	blpH	1342	sensor histidine kinase BlpH
465603	1	Genic	Non-parallel	465492	466833	+	blpH	1342	sensor histidine kinase BlpH
465684	1	Genic	Non-parallel	465492	466833	+	blpH	1342	sensor histidine kinase BlpH
465686	1	Genic	Non-parallel	465492	466833	+	blpH	1342	sensor histidine kinase BlpH
465690	1	Genic	Non-parallel	465492	466833	+	blpH	1342	sensor histidine kinase BlpH
465695	1	Genic	Non-parallel	465492	466833	+	blpH	1342	sensor histidine kinase BlpH
465696	1	Genic	Non-parallel	465492	466833	+	blpH	1342	sensor histidine kinase BlpH
465699	1	Genic	Non-parallel	465492	466833	+	blpH	1342	sensor histidine kinase BlpH
465705	1	Genic	Non-parallel	465492	466833	+	blpH	1342	sensor histidine kinase BlpH
465706	1	Genic	Non-parallel	465492	466833	+	blpH	1342	sensor histidine kinase BlpH
465708	1	Genic	Non-parallel	465492	466833	+	blpH	1342	sensor histidine kinase BlpH
465718	1	Genic	Non-parallel	465492	466833	+	blpH	1342	sensor histidine kinase BlpH
465742	1	Genic	Non-parallel	465492	466833	+	blpH	1342	sensor histidine kinase BlpH
465747	1	Genic	Non-parallel	465492	466833	+	blpH	1342	sensor histidine kinase BlpH
465748	1	Genic	Non-parallel	465492	466833	+	blpH	1342	sensor histidine kinase BlpH
465750	1	Genic	Non-parallel	465492	466833	+	blpH	1342	sensor histidine kinase BlpH
465765	1	Genic	Non-parallel	465492	466833	+	blpH	1342	sensor histidine kinase BlpH
465777	1	Genic	Non-parallel	465492	466833	+	blpH	1342	sensor histidine kinase BlpH
465778	1	Genic	Non-parallel	465492	466833	+	blpH	1342	sensor histidine kinase BlpH
465780	1	Genic	Non-parallel	465492	466833	+	blpH	1342	sensor histidine kinase BlpH
465781	1	Genic	Non-parallel	465492	466833	+	blpH	1342	sensor histidine kinase BlpH
465783	1	Genic	Non-parallel	465492	466833	+	blpH	1342	sensor histidine kinase BlpH
465792	1	Genic	Non-parallel	465492	466833	+	blpH	1342	sensor histidine kinase BlpH
465798	1	Genic	Non-parallel	465492	466833	+	blpH	1342	sensor histidine kinase BlpH
465801	1	Genic	Non-parallel	465492	466833	+	blpH	1342	sensor histidine kinase BlpH
465824	1	Genic	Non-parallel	465492	466833	+	blpH	1342	sensor histidine kinase BlpH
465828	1	Genic	Non-parallel	465492	466833	+	blpH	1342	sensor histidine kinase BlpH
465918	1	Genic	Non-parallel	465492	466833	+	blpH	1342	sensor histidine kinase BlpH
465935	1	Genic	Non-parallel	465492	466833	+	blpH	1342	sensor histidine kinase BlpH
465936	1	Genic	Non-parallel	465492	466833	+	blpH	1342	sensor histidine kinase BlpH
465944	1	Genic	Non-parallel	465492	466833	+	blpH	1342	sensor histidine kinase BlpH
465949	1	Genic	Non-parallel	465492	466833	+	blpH	1342	sensor histidine kinase BlpH
465959	1	Genic	Non-parallel	465492	466833	+	blpH	1342	sensor histidine kinase BlpH
465962	1	Genic	Non-parallel	465492	466833	+	blpH	1342	sensor histidine kinase BlpH
465975	1	Genic	Non-parallel	465492	466833	+	blpH	1342	sensor histidine kinase BlpH
465976	1	Genic	Non-parallel	465492	466833	+	blpH	1342	sensor histidine kinase BlpH
465978	1	Genic	Non-parallel	465492	466833	+	blpH	1342	sensor histidine kinase BlpH
465983	1	Genic	Non-parallel	465492	466833	+	blpH	1342	sensor histidine kinase BlpH
465994	1	Genic	Non-parallel	465492	466833	+	blpH	1342	sensor histidine kinase BlpH
465995	1	Genic	Non-parallel	465492	466833	+	blpH	1342	sensor histidine kinase BlpH
466008	1	Genic	Non-parallel	465492	466833	+	blpH	1342	sensor histidine kinase BlpH
466029	1	Genic	Non-parallel	465492	466833	+	blpH	1342	sensor histidine kinase BlpH
466035	1	Genic	Non-parallel	465492	466833	+	blpH	1342	sensor histidine kinase BlpH
466036	1	Genic	Non-parallel	465492	466833	+	blpH	1342	sensor histidine kinase BlpH
466051	1	Genic	Non-parallel	465492	466833	+	blpH	1342	sensor histidine kinase BlpH
466053	1	Genic	Non-parallel	465492	466833	+	blpH	1342	sensor histidine kinase BlpH
466064	1	Genic	Non-parallel	465492	466833	+	blpH	1342	sensor histidine kinase BlpH
466080	1	Genic	Non-parallel	465492	466833	+	blpH	1342	sensor histidine kinase BlpH
466083	1	Genic	Non-parallel	465492	466833	+	blpH	1342	sensor histidine kinase BlpH
466096	1	Genic	Non-parallel	465492	466833	+	blpH	1342	sensor histidine kinase BlpH
466098	1	Genic	Non-parallel	465492	466833	+	blpH	1342	sensor histidine kinase BlpH
466115	1	Genic	Non-parallel	465492	466833	+	blpH	1342	sensor histidine kinase BlpH
466146	1	Genic	Non-parallel	465492	466833	+	blpH	1342	sensor histidine kinase BlpH
466152	1	Genic	Non-parallel	465492	466833	+	blpH	1342	sensor histidine kinase BlpH
466155	1	Genic	Non-parallel	465492	466833	+	blpH	1342	sensor histidine kinase BlpH
466159	1	Genic	Non-parallel	465492	466833	+	blpH	1342	sensor histidine kinase BlpH
466160	1	Genic	Non-parallel	465492	466833	+	blpH	1342	sensor histidine kinase BlpH
466162	1	Genic	Non-parallel	465492	466833	+	blpH	1342	sensor histidine kinase BlpH
466165	1	Genic	Non-parallel	465492	466833	+	blpH	1342	sensor histidine kinase BlpH
466185	1	Genic	Non-parallel	465492	466833	+	blpH	1342	sensor histidine kinase BlpH
466237	1	Genic	Non-parallel	465492	466833	+	blpH	1342	sensor histidine kinase BlpH
466239	1	Genic	Non-parallel	465492	466833	+	blpH	1342	sensor histidine kinase BlpH
466257	1	Genic	Non-parallel	465492	466833	+	blpH	1342	sensor histidine kinase BlpH
466260	1	Genic	Non-parallel	465492	466833	+	blpH	1342	sensor histidine kinase BlpH
466263	1	Genic	Non-parallel	465492	466833	+	blpH	1342	sensor histidine kinase BlpH
466272	1	Genic	Non-parallel	465492	466833	+	blpH	1342	sensor histidine kinase BlpH
466285	1	Genic	Non-parallel	465492	466833	+	blpH	1342	sensor histidine kinase BlpH
466324	1	Genic	Non-parallel	465492	466833	+	blpH	1342	sensor histidine kinase BlpH
466343	1	Genic	Non-parallel	465492	466833	+	blpH	1342	sensor histidine kinase BlpH
466346	1	Genic	Non-parallel	465492	466833	+	blpH	1342	sensor histidine kinase BlpH
466354	1	Genic	Non-parallel	465492	466833	+	blpH	1342	sensor histidine kinase BlpH
466356	1	Genic	Non-parallel	465492	466833	+	blpH	1342	sensor histidine kinase BlpH
466383	1	Genic	Non-parallel	465492	466833	+	blpH	1342	sensor histidine kinase BlpH
466386	1	Genic	Non-parallel	465492	466833	+	blpH	1342	sensor histidine kinase BlpH
466387	1	Genic	Non-parallel	465492	466833	+	blpH	1342	sensor histidine kinase BlpH
466413	1	Genic	Non-parallel	465492	466833	+	blpH	1342	sensor histidine kinase BlpH
466419	1	Genic	Non-parallel	465492	466833	+	blpH	1342	sensor histidine kinase BlpH
466425	1	Genic	Non-parallel	465492	466833	+	blpH	1342	sensor histidine kinase BlpH
466431	1	Genic	Non-parallel	465492	466833	+	blpH	1342	sensor histidine kinase BlpH
466434	1	Genic	Non-parallel	465492	466833	+	blpH	1342	sensor histidine kinase BlpH
466441	1	Genic	Non-parallel	465492	466833	+	blpH	1342	sensor histidine kinase BlpH
466455	1	Genic	Non-parallel	465492	466833	+	blpH	1342	sensor histidine kinase BlpH
466461	1	Genic	Non-parallel	465492	466833	+	blpH	1342	sensor histidine kinase BlpH
466467	1	Genic	Non-parallel	465492	466833	+	blpH	1342	sensor histidine kinase BlpH
466476	1	Genic	Non-parallel	465492	466833	+	blpH	1342	sensor histidine kinase BlpH
466500	1	Genic	Non-parallel	465492	466833	+	blpH	1342	sensor histidine kinase BlpH
466515	1	Genic	Non-parallel	465492	466833	+	blpH	1342	sensor histidine kinase BlpH
466566	1	Genic	Non-parallel	465492	466833	+	blpH	1342	sensor histidine kinase BlpH
466576	1	Genic	Non-parallel	465492	466833	+	blpH	1342	sensor histidine kinase BlpH
466590	1	Genic	Non-parallel	465492	466833	+	blpH	1342	sensor histidine kinase BlpH
466619	1	Genic	Non-parallel	465492	466833	+	blpH	1342	sensor histidine kinase BlpH
466629	1	Genic	Non-parallel	465492	466833	+	blpH	1342	sensor histidine kinase BlpH
466695	1	Genic	Non-parallel	465492	466833	+	blpH	1342	sensor histidine kinase BlpH
469127	1	Genic	Non-parallel	468460	470014	-	blpA1	1555	bacteriocin transport/processing ATP-binding protein BlpA
473119	1	Genic	Non-parallel	473062	473224	+	pncG	163	immunity protein
473137	1	Genic	Non-parallel	473062	473224	+	pncG	163	immunity protein
473138	1	Genic	Non-parallel	473062	473224	+	pncG	163	immunity protein
473139	1	Genic	Non-parallel	473062	473224	+	pncG	163	immunity protein
473147	1	Genic	Non-parallel	473062	473224	+	pncG	163	immunity protein
473171	1	Genic	Non-parallel	473062	473224	+	pncG	163	immunity protein
473179	1	Genic	Non-parallel	473062	473224	+	pncG	163	immunity protein
473180	1	Genic	Non-parallel	473062	473224	+	pncG	163	immunity protein
473188	1	Genic	Non-parallel	473062	473224	+	pncG	163	immunity protein
473195	1	Genic	Non-parallel	473062	473224	+	pncG	163	immunity protein
473203	1	Genic	Non-parallel	473062	473224	+	pncG	163	immunity protein
473237	1	Genic	Non-parallel	473233	473605	+	blpL	373	hypothetical protein
473239	1	Genic	Non-parallel	473233	473605	+	blpL	373	hypothetical protein
473246	1	Genic	Non-parallel	473233	473605	+	blpL	373	hypothetical protein
473248	1	Genic	Non-parallel	473233	473605	+	blpL	373	hypothetical protein
473252	1	Genic	Non-parallel	473233	473605	+	blpL	373	hypothetical protein
473256	1	Genic	Non-parallel	473233	473605	+	blpL	373	hypothetical protein
473260	1	Genic	Non-parallel	473233	473605	+	blpL	373	hypothetical protein
473273	1	Genic	Non-parallel	473233	473605	+	blpL	373	hypothetical protein
473285	1	Genic	Non-parallel	473233	473605	+	blpL	373	hypothetical protein
473288	1	Genic	Non-parallel	473233	473605	+	blpL	373	hypothetical protein
473294	1	Genic	Non-parallel	473233	473605	+	blpL	373	hypothetical protein
473309	1	Genic	Non-parallel	473233	473605	+	blpL	373	hypothetical protein
473314	1	Genic	Non-parallel	473233	473605	+	blpL	373	hypothetical protein
473341	1	Genic	Non-parallel	473233	473605	+	blpL	373	hypothetical protein
473354	1	Genic	Non-parallel	473233	473605	+	blpL	373	hypothetical protein
473368	1	Genic	Non-parallel	473233	473605	+	blpL	373	hypothetical protein
473377	1	Genic	Non-parallel	473233	473605	+	blpL	373	hypothetical protein
473380	1	Genic	Non-parallel	473233	473605	+	blpL	373	hypothetical protein
473395	1	Genic	Non-parallel	473233	473605	+	blpL	373	hypothetical protein
473396	1	Genic	Non-parallel	473233	473605	+	blpL	373	hypothetical protein
473452	1	Genic	Non-parallel	473233	473605	+	blpL	373	hypothetical protein
473482	1	Genic	Non-parallel	473233	473605	+	blpL	373	hypothetical protein
473497	1	Genic	Non-parallel	473233	473605	+	blpL	373	hypothetical protein
473514	1	Genic	Non-parallel	473233	473605	+	blpL	373	hypothetical protein
473515	1	Genic	Non-parallel	473233	473605	+	blpL	373	hypothetical protein
473518	1	Genic	Non-parallel	473233	473605	+	blpL	373	hypothetical protein
473525	1	Genic	Non-parallel	473233	473605	+	blpL	373	hypothetical protein
473530	1	Genic	Non-parallel	473233	473605	+	blpL	373	hypothetical protein
473533	1	Genic	Non-parallel	473233	473605	+	blpL	373	hypothetical protein
473542	1	Genic	Non-parallel	473233	473605	+	blpL	373	hypothetical protein
473551	1	Genic	Non-parallel	473233	473605	+	blpL	373	hypothetical protein
473560	1	Genic	Non-parallel	473233	473605	+	blpL	373	hypothetical protein
473561	1	Genic	Non-parallel	473233	473605	+	blpL	373	hypothetical protein
473572	1	Genic	Non-parallel	473233	473605	+	blpL	373	hypothetical protein
473584	1	Genic	Non-parallel	473233	473605	+	blpL	373	hypothetical protein
473919	1	Genic	Non-parallel	473782	473962	+	pncM	181	immunity protein PncM
474065	1	Genic	Non-parallel	473993	474134	+	SPN23F_04920	142	hypothetical protein
474072	1	Genic	Non-parallel	473993	474134	+	SPN23F_04920	142	hypothetical protein
474077	1	Genic	Non-parallel	473993	474134	+	SPN23F_04920	142	hypothetical protein
474080	1	Genic	Non-parallel	473993	474134	+	SPN23F_04920	142	hypothetical protein
474086	1	Genic	Non-parallel	473993	474134	+	SPN23F_04920	142	hypothetical protein
474089	1	Genic	Non-parallel	473993	474134	+	SPN23F_04920	142	hypothetical protein
474104	1	Genic	Non-parallel	473993	474134	+	SPN23F_04920	142	hypothetical protein
474107	1	Genic	Non-parallel	473993	474134	+	SPN23F_04920	142	hypothetical protein
474111	1	Genic	Non-parallel	473993	474134	+	SPN23F_04920	142	hypothetical protein
474116	1	Genic	Non-parallel	473993	474134	+	SPN23F_04920	142	hypothetical protein
474124	1	Genic	Non-parallel	473993	474134	+	SPN23F_04920	142	hypothetical protein
474252	1	Genic	Non-parallel	474233	474617	+	blpX	385	immunity protein BlpX
474263	1	Genic	Non-parallel	474233	474617	+	blpX	385	immunity protein BlpX
474273	1	Genic	Non-parallel	474233	474617	+	blpX	385	immunity protein BlpX
474279	1	Genic	Non-parallel	474233	474617	+	blpX	385	immunity protein BlpX
474313	1	Genic	Non-parallel	474233	474617	+	blpX	385	immunity protein BlpX
474314	1	Genic	Non-parallel	474233	474617	+	blpX	385	immunity protein BlpX
474317	1	Genic	Non-parallel	474233	474617	+	blpX	385	immunity protein BlpX
474320	1	Genic	Non-parallel	474233	474617	+	blpX	385	immunity protein BlpX
474338	1	Genic	Non-parallel	474233	474617	+	blpX	385	immunity protein BlpX
474347	1	Genic	Non-parallel	474233	474617	+	blpX	385	immunity protein BlpX
474358	1	Genic	Non-parallel	474233	474617	+	blpX	385	immunity protein BlpX
474362	1	Genic	Non-parallel	474233	474617	+	blpX	385	immunity protein BlpX
474413	1	Genic	Non-parallel	474233	474617	+	blpX	385	immunity protein BlpX
474418	1	Genic	Non-parallel	474233	474617	+	blpX	385	immunity protein BlpX
474422	1	Genic	Non-parallel	474233	474617	+	blpX	385	immunity protein BlpX
474449	1	Genic	Non-parallel	474233	474617	+	blpX	385	immunity protein BlpX
475453	1	Genic	Non-parallel	475399	475633	+	blpZ	235	immunity protein BlpZ
475464	1	Genic	Non-parallel	475399	475633	+	blpZ	235	immunity protein BlpZ
475465	1	Genic	Non-parallel	475399	475633	+	blpZ	235	immunity protein BlpZ
475489	1	Genic	Non-parallel	475399	475633	+	blpZ	235	immunity protein BlpZ
475492	1	Genic	Non-parallel	475399	475633	+	blpZ	235	immunity protein BlpZ
475493	1	Genic	Non-parallel	475399	475633	+	blpZ	235	immunity protein BlpZ
475518	1	Genic	Non-parallel	475399	475633	+	blpZ	235	immunity protein BlpZ
475525	1	Genic	Non-parallel	475399	475633	+	blpZ	235	immunity protein BlpZ
475529	1	Genic	Non-parallel	475399	475633	+	blpZ	235	immunity protein BlpZ
475534	1	Genic	Non-parallel	475399	475633	+	blpZ	235	immunity protein BlpZ
475541	1	Genic	Non-parallel	475399	475633	+	blpZ	235	immunity protein BlpZ
475564	1	Genic	Non-parallel	475399	475633	+	blpZ	235	immunity protein BlpZ
475568	1	Genic	Non-parallel	475399	475633	+	blpZ	235	immunity protein BlpZ
475575	1	Genic	Non-parallel	475399	475633	+	blpZ	235	immunity protein BlpZ
475579	1	Genic	Non-parallel	475399	475633	+	blpZ	235	immunity protein BlpZ
475590	1	Genic	Non-parallel	475399	475633	+	blpZ	235	immunity protein BlpZ
475598	1	Genic	Non-parallel	475399	475633	+	blpZ	235	immunity protein BlpZ
475792	1	Genic	Non-parallel	475783	476395	+	pncP	613	ABC transporter ATP-binding protein
475813	1	Genic	Non-parallel	475783	476395	+	pncP	613	ABC transporter ATP-binding protein
475835	1	Genic	Non-parallel	475783	476395	+	pncP	613	ABC transporter ATP-binding protein
475840	1	Genic	Non-parallel	475783	476395	+	pncP	613	ABC transporter ATP-binding protein
475870	1	Genic	Non-parallel	475783	476395	+	pncP	613	ABC transporter ATP-binding protein
475896	1	Genic	Non-parallel	475783	476395	+	pncP	613	ABC transporter ATP-binding protein
475918	1	Genic	Non-parallel	475783	476395	+	pncP	613	ABC transporter ATP-binding protein
475981	1	Genic	Non-parallel	475783	476395	+	pncP	613	ABC transporter ATP-binding protein
475983	1	Genic	Non-parallel	475783	476395	+	pncP	613	ABC transporter ATP-binding protein
475996	1	Genic	Non-parallel	475783	476395	+	pncP	613	ABC transporter ATP-binding protein
476026	1	Genic	Non-parallel	475783	476395	+	pncP	613	ABC transporter ATP-binding protein
476072	1	Genic	Non-parallel	475783	476395	+	pncP	613	ABC transporter ATP-binding protein
476077	1	Genic	Non-parallel	475783	476395	+	pncP	613	ABC transporter ATP-binding protein
476080	1	Genic	Non-parallel	475783	476395	+	pncP	613	ABC transporter ATP-binding protein
476113	1	Genic	Non-parallel	475783	476395	+	pncP	613	ABC transporter ATP-binding protein
476152	1	Genic	Non-parallel	475783	476395	+	pncP	613	ABC transporter ATP-binding protein
476190	1	Genic	Non-parallel	475783	476395	+	pncP	613	ABC transporter ATP-binding protein
476296	1	Genic	Non-parallel	475783	476395	+	pncP	613	ABC transporter ATP-binding protein
476302	1	Genic	Non-parallel	475783	476395	+	pncP	613	ABC transporter ATP-binding protein
476326	1	Genic	Non-parallel	475783	476395	+	pncP	613	ABC transporter ATP-binding protein
476352	1	Genic	Non-parallel	475783	476395	+	pncP	613	ABC transporter ATP-binding protein
476356	1	Genic	Non-parallel	475783	476395	+	pncP	613	ABC transporter ATP-binding protein
476368	1	Genic	Non-parallel	475783	476395	+	pncP	613	ABC transporter ATP-binding protein
476381	1	Genic	Non-parallel	475783	476395	+	pncP	613	ABC transporter ATP-binding protein
476726	1	Genic	Non-parallel	476555	477350	+	SPN23F_04960	796	phosphotransferase
476813	1	Genic	Non-parallel	476555	477350	+	SPN23F_04960	796	phosphotransferase
476828	1	Genic	Non-parallel	476555	477350	+	SPN23F_04960	796	phosphotransferase
476834	1	Genic	Non-parallel	476555	477350	+	SPN23F_04960	796	phosphotransferase
476849	1	Genic	Non-parallel	476555	477350	+	SPN23F_04960	796	phosphotransferase
476861	1	Genic	Non-parallel	476555	477350	+	SPN23F_04960	796	phosphotransferase
476870	1	Genic	Non-parallel	476555	477350	+	SPN23F_04960	796	phosphotransferase
476882	1	Genic	Non-parallel	476555	477350	+	SPN23F_04960	796	phosphotransferase
476900	1	Genic	Non-parallel	476555	477350	+	SPN23F_04960	796	phosphotransferase
476918	1	Genic	Non-parallel	476555	477350	+	SPN23F_04960	796	phosphotransferase
476978	1	Genic	Non-parallel	476555	477350	+	SPN23F_04960	796	phosphotransferase
477009	1	Genic	Non-parallel	476555	477350	+	SPN23F_04960	796	phosphotransferase
477062	1	Genic	Non-parallel	476555	477350	+	SPN23F_04960	796	phosphotransferase
477080	1	Genic	Non-parallel	476555	477350	+	SPN23F_04960	796	phosphotransferase
477083	1	Genic	Non-parallel	476555	477350	+	SPN23F_04960	796	phosphotransferase
477107	1	Genic	Non-parallel	476555	477350	+	SPN23F_04960	796	phosphotransferase
477110	1	Genic	Non-parallel	476555	477350	+	SPN23F_04960	796	phosphotransferase
477122	1	Genic	Non-parallel	476555	477350	+	SPN23F_04960	796	phosphotransferase
477128	1	Genic	Non-parallel	476555	477350	+	SPN23F_04960	796	phosphotransferase
477131	1	Genic	Non-parallel	476555	477350	+	SPN23F_04960	796	phosphotransferase
477150	1	Genic	Non-parallel	476555	477350	+	SPN23F_04960	796	phosphotransferase
477155	1	Genic	Non-parallel	476555	477350	+	SPN23F_04960	796	phosphotransferase
477214	1	Genic	Non-parallel	476555	477350	+	SPN23F_04960	796	phosphotransferase
477230	1	Genic	Non-parallel	476555	477350	+	SPN23F_04960	796	phosphotransferase
477251	1	Genic	Non-parallel	476555	477350	+	SPN23F_04960	796	phosphotransferase
477311	1	Genic	Non-parallel	476555	477350	+	SPN23F_04960	796	phosphotransferase
477320	1	Genic	Non-parallel	476555	477350	+	SPN23F_04960	796	phosphotransferase
477373	1	Genic	Non-parallel	477346	477982	+	trmB	637	tRNA (guanine-N(7)-)-methyltransferase
477397	1	Genic	Non-parallel	477346	477982	+	trmB	637	tRNA (guanine-N(7)-)-methyltransferase
477412	1	Genic	Non-parallel	477346	477982	+	trmB	637	tRNA (guanine-N(7)-)-methyltransferase
477418	1	Genic	Non-parallel	477346	477982	+	trmB	637	tRNA (guanine-N(7)-)-methyltransferase
477432	1	Genic	Non-parallel	477346	477982	+	trmB	637	tRNA (guanine-N(7)-)-methyltransferase
477433	1	Genic	Non-parallel	477346	477982	+	trmB	637	tRNA (guanine-N(7)-)-methyltransferase
477454	1	Genic	Non-parallel	477346	477982	+	trmB	637	tRNA (guanine-N(7)-)-methyltransferase
477481	1	Genic	Non-parallel	477346	477982	+	trmB	637	tRNA (guanine-N(7)-)-methyltransferase
477520	1	Genic	Non-parallel	477346	477982	+	trmB	637	tRNA (guanine-N(7)-)-methyltransferase
477530	1	Genic	Non-parallel	477346	477982	+	trmB	637	tRNA (guanine-N(7)-)-methyltransferase
477600	1	Genic	Non-parallel	477346	477982	+	trmB	637	tRNA (guanine-N(7)-)-methyltransferase
477607	1	Genic	Non-parallel	477346	477982	+	trmB	637	tRNA (guanine-N(7)-)-methyltransferase
477608	1	Genic	Non-parallel	477346	477982	+	trmB	637	tRNA (guanine-N(7)-)-methyltransferase
477649	1	Genic	Non-parallel	477346	477982	+	trmB	637	tRNA (guanine-N(7)-)-methyltransferase
477667	1	Genic	Non-parallel	477346	477982	+	trmB	637	tRNA (guanine-N(7)-)-methyltransferase
477691	1	Genic	Non-parallel	477346	477982	+	trmB	637	tRNA (guanine-N(7)-)-methyltransferase
477709	1	Genic	Non-parallel	477346	477982	+	trmB	637	tRNA (guanine-N(7)-)-methyltransferase
477715	1	Genic	Non-parallel	477346	477982	+	trmB	637	tRNA (guanine-N(7)-)-methyltransferase
477718	1	Genic	Non-parallel	477346	477982	+	trmB	637	tRNA (guanine-N(7)-)-methyltransferase
477742	1	Genic	Non-parallel	477346	477982	+	trmB	637	tRNA (guanine-N(7)-)-methyltransferase
477748	1	Genic	Non-parallel	477346	477982	+	trmB	637	tRNA (guanine-N(7)-)-methyltransferase
477751	1	Genic	Non-parallel	477346	477982	+	trmB	637	tRNA (guanine-N(7)-)-methyltransferase
477766	1	Genic	Non-parallel	477346	477982	+	trmB	637	tRNA (guanine-N(7)-)-methyltransferase
477805	1	Genic	Non-parallel	477346	477982	+	trmB	637	tRNA (guanine-N(7)-)-methyltransferase
477832	1	Genic	Non-parallel	477346	477982	+	trmB	637	tRNA (guanine-N(7)-)-methyltransferase
477833	1	Genic	Non-parallel	477346	477982	+	trmB	637	tRNA (guanine-N(7)-)-methyltransferase
477841	1	Genic	Non-parallel	477346	477982	+	trmB	637	tRNA (guanine-N(7)-)-methyltransferase
477850	1	Genic	Non-parallel	477346	477982	+	trmB	637	tRNA (guanine-N(7)-)-methyltransferase
477883	1	Genic	Non-parallel	477346	477982	+	trmB	637	tRNA (guanine-N(7)-)-methyltransferase
477886	1	Genic	Non-parallel	477346	477982	+	trmB	637	tRNA (guanine-N(7)-)-methyltransferase
477913	1	Genic	Non-parallel	477346	477982	+	trmB	637	tRNA (guanine-N(7)-)-methyltransferase
477925	1	Genic	Non-parallel	477346	477982	+	trmB	637	tRNA (guanine-N(7)-)-methyltransferase
477928	1	Genic	Non-parallel	477346	477982	+	trmB	637	tRNA (guanine-N(7)-)-methyltransferase
477940	1	Genic	Non-parallel	477346	477982	+	trmB	637	tRNA (guanine-N(7)-)-methyltransferase
477949	1	Genic	Non-parallel	477346	477982	+	trmB	637	tRNA (guanine-N(7)-)-methyltransferase
478164	1	Genic	Non-parallel	478107	478587	+	SPN23F_04980	481	hypothetical protein
478165	1	Genic	Non-parallel	478107	478587	+	SPN23F_04980	481	hypothetical protein
478170	1	Genic	Non-parallel	478107	478587	+	SPN23F_04980	481	hypothetical protein
478176	1	Genic	Non-parallel	478107	478587	+	SPN23F_04980	481	hypothetical protein
478197	1	Genic	Non-parallel	478107	478587	+	SPN23F_04980	481	hypothetical protein
478245	1	Genic	Non-parallel	478107	478587	+	SPN23F_04980	481	hypothetical protein
478308	1	Genic	Non-parallel	478107	478587	+	SPN23F_04980	481	hypothetical protein
478350	1	Genic	Non-parallel	478107	478587	+	SPN23F_04980	481	hypothetical protein
478362	1	Genic	Non-parallel	478107	478587	+	SPN23F_04980	481	hypothetical protein
478392	1	Genic	Non-parallel	478107	478587	+	SPN23F_04980	481	hypothetical protein
478395	1	Genic	Non-parallel	478107	478587	+	SPN23F_04980	481	hypothetical protein
478396	1	Genic	Non-parallel	478107	478587	+	SPN23F_04980	481	hypothetical protein
478410	1	Genic	Non-parallel	478107	478587	+	SPN23F_04980	481	hypothetical protein
478474	1	Genic	Non-parallel	478107	478587	+	SPN23F_04980	481	hypothetical protein
478524	1	Genic	Non-parallel	478107	478587	+	SPN23F_04980	481	hypothetical protein
478533	1	Genic	Non-parallel	478107	478587	+	SPN23F_04980	481	hypothetical protein
478753	1	Genic	Non-parallel	478630	479767	+	nusA	1138	transcription elongation factor NusA
478783	1	Genic	Non-parallel	478630	479767	+	nusA	1138	transcription elongation factor NusA
478804	1	Genic	Non-parallel	478630	479767	+	nusA	1138	transcription elongation factor NusA
478888	1	Genic	Non-parallel	478630	479767	+	nusA	1138	transcription elongation factor NusA
478900	1	Genic	Non-parallel	478630	479767	+	nusA	1138	transcription elongation factor NusA
478924	1	Genic	Non-parallel	478630	479767	+	nusA	1138	transcription elongation factor NusA
478960	1	Genic	Non-parallel	478630	479767	+	nusA	1138	transcription elongation factor NusA
479008	1	Genic	Non-parallel	478630	479767	+	nusA	1138	transcription elongation factor NusA
479014	1	Genic	Non-parallel	478630	479767	+	nusA	1138	transcription elongation factor NusA
479053	1	Genic	Non-parallel	478630	479767	+	nusA	1138	transcription elongation factor NusA
479080	1	Genic	Non-parallel	478630	479767	+	nusA	1138	transcription elongation factor NusA
479095	1	Genic	Non-parallel	478630	479767	+	nusA	1138	transcription elongation factor NusA
479131	1	Genic	Non-parallel	478630	479767	+	nusA	1138	transcription elongation factor NusA
479167	1	Genic	Non-parallel	478630	479767	+	nusA	1138	transcription elongation factor NusA
479170	1	Genic	Non-parallel	478630	479767	+	nusA	1138	transcription elongation factor NusA
479176	1	Genic	Non-parallel	478630	479767	+	nusA	1138	transcription elongation factor NusA
479182	1	Genic	Non-parallel	478630	479767	+	nusA	1138	transcription elongation factor NusA
479209	1	Genic	Non-parallel	478630	479767	+	nusA	1138	transcription elongation factor NusA
479248	1	Genic	Non-parallel	478630	479767	+	nusA	1138	transcription elongation factor NusA
479305	1	Genic	Non-parallel	478630	479767	+	nusA	1138	transcription elongation factor NusA
479308	1	Genic	Non-parallel	478630	479767	+	nusA	1138	transcription elongation factor NusA
479317	1	Genic	Non-parallel	478630	479767	+	nusA	1138	transcription elongation factor NusA
479380	1	Genic	Non-parallel	478630	479767	+	nusA	1138	transcription elongation factor NusA
479416	1	Genic	Non-parallel	478630	479767	+	nusA	1138	transcription elongation factor NusA
479437	1	Genic	Non-parallel	478630	479767	+	nusA	1138	transcription elongation factor NusA
479449	1	Genic	Non-parallel	478630	479767	+	nusA	1138	transcription elongation factor NusA
479455	1	Genic	Non-parallel	478630	479767	+	nusA	1138	transcription elongation factor NusA
479485	1	Genic	Non-parallel	478630	479767	+	nusA	1138	transcription elongation factor NusA
479512	1	Genic	Non-parallel	478630	479767	+	nusA	1138	transcription elongation factor NusA
479521	1	Genic	Non-parallel	478630	479767	+	nusA	1138	transcription elongation factor NusA
479545	1	Genic	Non-parallel	478630	479767	+	nusA	1138	transcription elongation factor NusA
479566	1	Genic	Non-parallel	478630	479767	+	nusA	1138	transcription elongation factor NusA
479602	1	Genic	Non-parallel	478630	479767	+	nusA	1138	transcription elongation factor NusA
479623	1	Genic	Non-parallel	478630	479767	+	nusA	1138	transcription elongation factor NusA
479626	1	Genic	Non-parallel	478630	479767	+	nusA	1138	transcription elongation factor NusA
479638	1	Genic	Non-parallel	478630	479767	+	nusA	1138	transcription elongation factor NusA
479647	1	Genic	Non-parallel	478630	479767	+	nusA	1138	transcription elongation factor NusA
479653	1	Genic	Non-parallel	478630	479767	+	nusA	1138	transcription elongation factor NusA
479656	1	Genic	Non-parallel	478630	479767	+	nusA	1138	transcription elongation factor NusA
479680	1	Genic	Non-parallel	478630	479767	+	nusA	1138	transcription elongation factor NusA
479686	1	Genic	Non-parallel	478630	479767	+	nusA	1138	transcription elongation factor NusA
479734	1	Genic	Non-parallel	478630	479767	+	nusA	1138	transcription elongation factor NusA
479742	1	Genic	Non-parallel	478630	479767	+	nusA	1138	transcription elongation factor NusA
479797	1	Genic	Non-parallel	479788	480082	+	SPN23F_05000	295	hypothetical protein
479833	1	Genic	Non-parallel	479788	480082	+	SPN23F_05000	295	hypothetical protein
479863	1	Genic	Non-parallel	479788	480082	+	SPN23F_05000	295	hypothetical protein
479896	1	Genic	Non-parallel	479788	480082	+	SPN23F_05000	295	hypothetical protein
479902	1	Genic	Non-parallel	479788	480082	+	SPN23F_05000	295	hypothetical protein
479905	1	Genic	Non-parallel	479788	480082	+	SPN23F_05000	295	hypothetical protein
479938	1	Genic	Non-parallel	479788	480082	+	SPN23F_05000	295	hypothetical protein
479989	1	Genic	Non-parallel	479788	480082	+	SPN23F_05000	295	hypothetical protein
480037	1	Genic	Non-parallel	479788	480082	+	SPN23F_05000	295	hypothetical protein
480070	1	Genic	Non-parallel	479788	480082	+	SPN23F_05000	295	hypothetical protein
480095	1	Genic	Non-parallel	480074	480374	+	SPN23F_05010	301	hypothetical protein
480107	1	Genic	Non-parallel	480074	480374	+	SPN23F_05010	301	hypothetical protein
480125	1	Genic	Non-parallel	480074	480374	+	SPN23F_05010	301	hypothetical protein
480128	1	Genic	Non-parallel	480074	480374	+	SPN23F_05010	301	hypothetical protein
480197	1	Genic	Non-parallel	480074	480374	+	SPN23F_05010	301	hypothetical protein
480206	1	Genic	Non-parallel	480074	480374	+	SPN23F_05010	301	hypothetical protein
480329	1	Genic	Non-parallel	480074	480374	+	SPN23F_05010	301	hypothetical protein
480483	1	Genic	Non-parallel	480390	483183	+	infB	2794	translation initiation factor IF-2
480520	1	Genic	Non-parallel	480390	483183	+	infB	2794	translation initiation factor IF-2
480528	1	Genic	Non-parallel	480390	483183	+	infB	2794	translation initiation factor IF-2
480534	1	Genic	Non-parallel	480390	483183	+	infB	2794	translation initiation factor IF-2
480562	1	Genic	Non-parallel	480390	483183	+	infB	2794	translation initiation factor IF-2
480563	1	Genic	Non-parallel	480390	483183	+	infB	2794	translation initiation factor IF-2
480576	1	Genic	Non-parallel	480390	483183	+	infB	2794	translation initiation factor IF-2
480578	1	Genic	Non-parallel	480390	483183	+	infB	2794	translation initiation factor IF-2
480590	1	Genic	Non-parallel	480390	483183	+	infB	2794	translation initiation factor IF-2
480592	1	Genic	Non-parallel	480390	483183	+	infB	2794	translation initiation factor IF-2
480609	1	Genic	Non-parallel	480390	483183	+	infB	2794	translation initiation factor IF-2
480642	1	Genic	Non-parallel	480390	483183	+	infB	2794	translation initiation factor IF-2
480658	1	Genic	Non-parallel	480390	483183	+	infB	2794	translation initiation factor IF-2
480668	1	Genic	Non-parallel	480390	483183	+	infB	2794	translation initiation factor IF-2
480678	1	Genic	Non-parallel	480390	483183	+	infB	2794	translation initiation factor IF-2
480698	1	Genic	Non-parallel	480390	483183	+	infB	2794	translation initiation factor IF-2
480699	1	Genic	Non-parallel	480390	483183	+	infB	2794	translation initiation factor IF-2
480705	1	Genic	Non-parallel	480390	483183	+	infB	2794	translation initiation factor IF-2
480711	1	Genic	Non-parallel	480390	483183	+	infB	2794	translation initiation factor IF-2
480744	1	Genic	Non-parallel	480390	483183	+	infB	2794	translation initiation factor IF-2
480759	1	Genic	Non-parallel	480390	483183	+	infB	2794	translation initiation factor IF-2
480765	1	Genic	Non-parallel	480390	483183	+	infB	2794	translation initiation factor IF-2
480807	1	Genic	Non-parallel	480390	483183	+	infB	2794	translation initiation factor IF-2
480825	1	Genic	Non-parallel	480390	483183	+	infB	2794	translation initiation factor IF-2
480835	1	Genic	Non-parallel	480390	483183	+	infB	2794	translation initiation factor IF-2
480853	1	Genic	Non-parallel	480390	483183	+	infB	2794	translation initiation factor IF-2
480894	1	Genic	Non-parallel	480390	483183	+	infB	2794	translation initiation factor IF-2
480912	1	Genic	Non-parallel	480390	483183	+	infB	2794	translation initiation factor IF-2
480916	1	Genic	Non-parallel	480390	483183	+	infB	2794	translation initiation factor IF-2
480921	1	Genic	Non-parallel	480390	483183	+	infB	2794	translation initiation factor IF-2
480933	1	Genic	Non-parallel	480390	483183	+	infB	2794	translation initiation factor IF-2
480942	1	Genic	Non-parallel	480390	483183	+	infB	2794	translation initiation factor IF-2
480949	1	Genic	Non-parallel	480390	483183	+	infB	2794	translation initiation factor IF-2
480969	1	Genic	Non-parallel	480390	483183	+	infB	2794	translation initiation factor IF-2
481026	1	Genic	Non-parallel	480390	483183	+	infB	2794	translation initiation factor IF-2
481086	1	Genic	Non-parallel	480390	483183	+	infB	2794	translation initiation factor IF-2
481101	1	Genic	Non-parallel	480390	483183	+	infB	2794	translation initiation factor IF-2
481107	1	Genic	Non-parallel	480390	483183	+	infB	2794	translation initiation factor IF-2
481125	1	Genic	Non-parallel	480390	483183	+	infB	2794	translation initiation factor IF-2
481257	1	Genic	Non-parallel	480390	483183	+	infB	2794	translation initiation factor IF-2
481347	1	Genic	Non-parallel	480390	483183	+	infB	2794	translation initiation factor IF-2
481350	1	Genic	Non-parallel	480390	483183	+	infB	2794	translation initiation factor IF-2
481387	1	Genic	Non-parallel	480390	483183	+	infB	2794	translation initiation factor IF-2
481404	1	Genic	Non-parallel	480390	483183	+	infB	2794	translation initiation factor IF-2
481515	1	Genic	Non-parallel	480390	483183	+	infB	2794	translation initiation factor IF-2
481518	1	Genic	Non-parallel	480390	483183	+	infB	2794	translation initiation factor IF-2
481569	1	Genic	Non-parallel	480390	483183	+	infB	2794	translation initiation factor IF-2
481590	1	Genic	Non-parallel	480390	483183	+	infB	2794	translation initiation factor IF-2
481629	1	Genic	Non-parallel	480390	483183	+	infB	2794	translation initiation factor IF-2
481701	1	Genic	Non-parallel	480390	483183	+	infB	2794	translation initiation factor IF-2
481725	1	Genic	Non-parallel	480390	483183	+	infB	2794	translation initiation factor IF-2
481740	1	Genic	Non-parallel	480390	483183	+	infB	2794	translation initiation factor IF-2
481741	1	Genic	Non-parallel	480390	483183	+	infB	2794	translation initiation factor IF-2
481743	1	Genic	Non-parallel	480390	483183	+	infB	2794	translation initiation factor IF-2
481749	1	Genic	Non-parallel	480390	483183	+	infB	2794	translation initiation factor IF-2
481761	1	Genic	Non-parallel	480390	483183	+	infB	2794	translation initiation factor IF-2
481764	1	Genic	Non-parallel	480390	483183	+	infB	2794	translation initiation factor IF-2
481788	1	Genic	Non-parallel	480390	483183	+	infB	2794	translation initiation factor IF-2
481791	1	Genic	Non-parallel	480390	483183	+	infB	2794	translation initiation factor IF-2
481830	1	Genic	Non-parallel	480390	483183	+	infB	2794	translation initiation factor IF-2
481878	1	Genic	Non-parallel	480390	483183	+	infB	2794	translation initiation factor IF-2
481914	1	Genic	Non-parallel	480390	483183	+	infB	2794	translation initiation factor IF-2
481923	1	Genic	Non-parallel	480390	483183	+	infB	2794	translation initiation factor IF-2
481959	1	Genic	Non-parallel	480390	483183	+	infB	2794	translation initiation factor IF-2
481983	1	Genic	Non-parallel	480390	483183	+	infB	2794	translation initiation factor IF-2
481998	1	Genic	Non-parallel	480390	483183	+	infB	2794	translation initiation factor IF-2
482010	1	Genic	Non-parallel	480390	483183	+	infB	2794	translation initiation factor IF-2
482013	1	Genic	Non-parallel	480390	483183	+	infB	2794	translation initiation factor IF-2
482073	1	Genic	Non-parallel	480390	483183	+	infB	2794	translation initiation factor IF-2
482076	1	Genic	Non-parallel	480390	483183	+	infB	2794	translation initiation factor IF-2
482085	1	Genic	Non-parallel	480390	483183	+	infB	2794	translation initiation factor IF-2
482094	1	Genic	Non-parallel	480390	483183	+	infB	2794	translation initiation factor IF-2
482121	1	Genic	Non-parallel	480390	483183	+	infB	2794	translation initiation factor IF-2
482139	1	Genic	Non-parallel	480390	483183	+	infB	2794	translation initiation factor IF-2
482172	1	Genic	Non-parallel	480390	483183	+	infB	2794	translation initiation factor IF-2
482208	1	Genic	Non-parallel	480390	483183	+	infB	2794	translation initiation factor IF-2
482214	1	Genic	Non-parallel	480390	483183	+	infB	2794	translation initiation factor IF-2
482217	1	Genic	Non-parallel	480390	483183	+	infB	2794	translation initiation factor IF-2
482223	1	Genic	Non-parallel	480390	483183	+	infB	2794	translation initiation factor IF-2
482235	1	Genic	Non-parallel	480390	483183	+	infB	2794	translation initiation factor IF-2
482250	1	Genic	Non-parallel	480390	483183	+	infB	2794	translation initiation factor IF-2
482262	1	Genic	Non-parallel	480390	483183	+	infB	2794	translation initiation factor IF-2
482277	1	Genic	Non-parallel	480390	483183	+	infB	2794	translation initiation factor IF-2
482298	1	Genic	Non-parallel	480390	483183	+	infB	2794	translation initiation factor IF-2
482337	1	Genic	Non-parallel	480390	483183	+	infB	2794	translation initiation factor IF-2
482352	1	Genic	Non-parallel	480390	483183	+	infB	2794	translation initiation factor IF-2
482397	1	Genic	Non-parallel	480390	483183	+	infB	2794	translation initiation factor IF-2
482424	1	Genic	Non-parallel	480390	483183	+	infB	2794	translation initiation factor IF-2
482505	1	Genic	Non-parallel	480390	483183	+	infB	2794	translation initiation factor IF-2
482526	1	Genic	Non-parallel	480390	483183	+	infB	2794	translation initiation factor IF-2
482535	1	Genic	Non-parallel	480390	483183	+	infB	2794	translation initiation factor IF-2
482559	1	Genic	Non-parallel	480390	483183	+	infB	2794	translation initiation factor IF-2
482571	1	Genic	Non-parallel	480390	483183	+	infB	2794	translation initiation factor IF-2
482574	1	Genic	Non-parallel	480390	483183	+	infB	2794	translation initiation factor IF-2
482577	1	Genic	Non-parallel	480390	483183	+	infB	2794	translation initiation factor IF-2
482580	1	Genic	Non-parallel	480390	483183	+	infB	2794	translation initiation factor IF-2
482583	1	Genic	Non-parallel	480390	483183	+	infB	2794	translation initiation factor IF-2
482589	1	Genic	Non-parallel	480390	483183	+	infB	2794	translation initiation factor IF-2
482637	1	Genic	Non-parallel	480390	483183	+	infB	2794	translation initiation factor IF-2
482649	1	Genic	Non-parallel	480390	483183	+	infB	2794	translation initiation factor IF-2
482652	1	Genic	Non-parallel	480390	483183	+	infB	2794	translation initiation factor IF-2
482655	1	Genic	Non-parallel	480390	483183	+	infB	2794	translation initiation factor IF-2
482676	1	Genic	Non-parallel	480390	483183	+	infB	2794	translation initiation factor IF-2
482700	1	Genic	Non-parallel	480390	483183	+	infB	2794	translation initiation factor IF-2
482712	1	Genic	Non-parallel	480390	483183	+	infB	2794	translation initiation factor IF-2
482715	1	Genic	Non-parallel	480390	483183	+	infB	2794	translation initiation factor IF-2
482721	1	Genic	Non-parallel	480390	483183	+	infB	2794	translation initiation factor IF-2
482745	1	Genic	Non-parallel	480390	483183	+	infB	2794	translation initiation factor IF-2
482793	1	Genic	Non-parallel	480390	483183	+	infB	2794	translation initiation factor IF-2
482820	1	Genic	Non-parallel	480390	483183	+	infB	2794	translation initiation factor IF-2
482826	1	Genic	Non-parallel	480390	483183	+	infB	2794	translation initiation factor IF-2
482835	1	Genic	Non-parallel	480390	483183	+	infB	2794	translation initiation factor IF-2
482862	1	Genic	Non-parallel	480390	483183	+	infB	2794	translation initiation factor IF-2
482880	1	Genic	Non-parallel	480390	483183	+	infB	2794	translation initiation factor IF-2
482889	1	Genic	Non-parallel	480390	483183	+	infB	2794	translation initiation factor IF-2
482904	1	Genic	Non-parallel	480390	483183	+	infB	2794	translation initiation factor IF-2
482913	1	Genic	Non-parallel	480390	483183	+	infB	2794	translation initiation factor IF-2
482964	1	Genic	Non-parallel	480390	483183	+	infB	2794	translation initiation factor IF-2
482986	1	Genic	Non-parallel	480390	483183	+	infB	2794	translation initiation factor IF-2
483036	1	Genic	Non-parallel	480390	483183	+	infB	2794	translation initiation factor IF-2
483045	1	Genic	Non-parallel	480390	483183	+	infB	2794	translation initiation factor IF-2
483063	1	Genic	Non-parallel	480390	483183	+	infB	2794	translation initiation factor IF-2
483075	1	Genic	Non-parallel	480390	483183	+	infB	2794	translation initiation factor IF-2
483078	1	Genic	Non-parallel	480390	483183	+	infB	2794	translation initiation factor IF-2
483093	1	Genic	Non-parallel	480390	483183	+	infB	2794	translation initiation factor IF-2
483114	1	Genic	Non-parallel	480390	483183	+	infB	2794	translation initiation factor IF-2
483132	1	Genic	Non-parallel	480390	483183	+	infB	2794	translation initiation factor IF-2
483137	1	Genic	Non-parallel	480390	483183	+	infB	2794	translation initiation factor IF-2
483138	1	Genic	Non-parallel	480390	483183	+	infB	2794	translation initiation factor IF-2
483156	1	Genic	Non-parallel	480390	483183	+	infB	2794	translation initiation factor IF-2
483454	1	Genic	Non-parallel	483433	483784	+	rbfA	352	ribosome-binding factor A
483520	1	Genic	Non-parallel	483433	483784	+	rbfA	352	ribosome-binding factor A
483541	1	Genic	Non-parallel	483433	483784	+	rbfA	352	ribosome-binding factor A
483577	1	Genic	Non-parallel	483433	483784	+	rbfA	352	ribosome-binding factor A
483586	1	Genic	Non-parallel	483433	483784	+	rbfA	352	ribosome-binding factor A
483591	1	Genic	Non-parallel	483433	483784	+	rbfA	352	ribosome-binding factor A
483613	1	Genic	Non-parallel	483433	483784	+	rbfA	352	ribosome-binding factor A
483622	1	Genic	Non-parallel	483433	483784	+	rbfA	352	ribosome-binding factor A
483627	1	Genic	Non-parallel	483433	483784	+	rbfA	352	ribosome-binding factor A
483634	1	Genic	Non-parallel	483433	483784	+	rbfA	352	ribosome-binding factor A
483715	1	Genic	Non-parallel	483433	483784	+	rbfA	352	ribosome-binding factor A
485698	1	Genic	Non-parallel	485576	485810	+	SPN23F_05070	235	hypothetical protein
492252	1	Genic	Non-parallel	490280	492932	+	valS	2653	valyl-tRNA synthetase
492647	1	Genic	Non-parallel	490280	492932	+	valS	2653	valyl-tRNA synthetase
499197	1	Genic	Non-parallel	496703	499262	+	SPN23F_05190	2560	type III restriction endonuclease
500965	1	Genic	Non-parallel	500418	502257	+	SPN23F_05210	1840	beta-glucoside-specific phosphotransferase system (PTS), IIABC component
505351	1	Genic	Non-parallel	505322	505832	+	SPN23F_05240	511	GNAT family acetyltransferase
517453	1	Genic	Non-parallel	517356	518241	+	SPN23F_05330	886	GNAT family acetyltransferase
520279	1	Genic	Non-parallel	520053	520938	+	SPN23F_05360	886	leucine-rich protein
520643	1	Genic	Non-parallel	520053	520938	+	SPN23F_05360	886	leucine-rich protein
530367	1	Genic	Non-parallel	529674	530556	+	fba	883	fructose-bisphosphate aldolase
535751	1	Genic	Non-parallel	535559	537782	+	SPN23F_05510	2224	phosphoesterase
536427	1	Genic	Non-parallel	535559	537782	+	SPN23F_05510	2224	phosphoesterase
536549	1	Genic	Non-parallel	535559	537782	+	SPN23F_05510	2224	phosphoesterase
538728	1	Genic	Non-parallel	537956	539618	+	SPN23F_05520	1663	metallo-beta-lactamase superfamily protein
539152	1	Genic	Non-parallel	537956	539618	+	SPN23F_05520	1663	metallo-beta-lactamase superfamily protein
547714	1	Genic	Non-parallel	547679	548285	+	SPN23F_05610	607	nitroreductase family protein
548647	1	Genic	Non-parallel	548297	549698	+	pepV	1402	dipeptidase PepV
548780	1	Genic	Non-parallel	548297	549698	+	pepV	1402	dipeptidase PepV
552173	1	Genic	Non-parallel	550947	552273	+	brnQ	1327	branched-chain amino acid transport system carrier protein
552519	1	Genic	Non-parallel	552370	553408	+	SPN23F_05660	1039	M42 glutamyl aminopeptidase
553995	1	Genic	Non-parallel	553888	554605	+	SPN23F_05680	718	carboxypeptidase
555088	1	Genic	Non-parallel	554727	555153	+	rplK	427	50S ribosomal protein L11
559556	1	Genic	Non-parallel	559202	560021	+	SPN23F_05750	820	hypothetical protein
562539	1	Genic	Non-parallel	561993	568428	+	SPN23F_05790	6436	surface-anchored serine protease
564281	1	Genic	Non-parallel	561993	568428	+	SPN23F_05790	6436	surface-anchored serine protease
585293	1	Genic	Non-parallel	585271	585982	+	ccdA	712	cytochrome c-type biogenesis protein CcdA
585433	1	Genic	Non-parallel	585271	585982	+	ccdA	712	cytochrome c-type biogenesis protein CcdA
586243	1	Genic	Non-parallel	586001	586568	+	SPN23F_05940	568	redoxin
586263	1	Genic	Non-parallel	586001	586568	+	SPN23F_05940	568	redoxin
586837	1	Genic	Non-parallel	586578	587691	+	msrAB	1114	peptide methionine sulfoxide reductase
587571	1	Genic	Non-parallel	586578	587691	+	msrAB	1114	peptide methionine sulfoxide reductase
589431	1	Genic	Non-parallel	588782	590474	+	SPN23F_05970	1693	sensor histidine kinase
591254	1	Genic	Non-parallel	591174	596844	+	zmpB	5671	zinc metalloproteinase ZmpB
596542	1	Genic	Non-parallel	591174	596844	+	zmpB	5671	zinc metalloproteinase ZmpB
598044	1	Genic	Non-parallel	596904	598626	+	pabB	1723	chorismate binding enzyme
601530	1	Genic	Non-parallel	601412	602372	+	glkA	961	glucokinase
606287	1	Genic	Non-parallel	605754	606378	+	SPN23F_06090	625	hypothetical protein
610759	1	Genic	Non-parallel	610128	610854	-	SPN23F_06150	727	ribosomal small subunit pseudouridine synthase A
614223	1	Genic	Non-parallel	613877	614501	+	SPN23F_06190	625	hypothetical protein
618613	1	Genic	Non-parallel	618001	619060	+	murG	1060	UDP diphospho-muramoyl pentapeptide beta-N acetylglucosaminyl transferase
619516	1	Genic	Non-parallel	619069	620269	+	divIB	1201	cell division protein DivIB/FtsQ
619840	1	Genic	Non-parallel	619069	620269	+	divIB	1201	cell division protein DivIB/FtsQ
621553	1	Genic	Non-parallel	621236	621869	+	pyrE	634	orotate phosphoribosyltransferase
621753	1	Genic	Non-parallel	621236	621869	+	pyrE	634	orotate phosphoribosyltransferase
622572	1	Genic	Non-parallel	622547	623312	+	SPN23F_06280	766	hypothetical protein
623521	1	Genic	Non-parallel	623311	624064	+	SPN23F_06290	754	hypothetical protein
635755	1	Genic	Non-parallel	635707	636268	+	SPN23F_06440	562	hypothetical protein
636386	1	Genic	Non-parallel	636268	637654	+	SPN23F_06450	1387	ABC transporter ATP-binding protein
639242	1	Genic	Non-parallel	639013	639538	+	SPN23F_06480	526	hypothetical protein
640303	1	Genic	Non-parallel	639537	640341	+	SPN23F_06490	805	hydroxyethylthiazole kinase
642979	1	Genic	Non-parallel	642738	643110	+	SPN23F_06530	373	hypothetical protein
643155	1	Genic	Non-parallel	643119	645363	+	SPN23F_06540	2245	metal transporting P-type ATPase
643620	1	Genic	Non-parallel	643119	645363	+	SPN23F_06540	2245	metal transporting P-type ATPase
645152	1	Genic	Non-parallel	643119	645363	+	SPN23F_06540	2245	metal transporting P-type ATPase
647279	1	Genic	Non-parallel	645569	647345	+	spxB	1777	pyruvate oxidase
647666	1	Genic	Non-parallel	647455	647803	+	SPN23F_06560	349	glyoxalase family protein
650304	1	Genic	Non-parallel	649653	650598	+	pmi	946	mannose-6-phosphate isomerase
654235	1	Genic	Non-parallel	653435	654611	-	SPN23F_06650	1177	hypothetical protein
659296	1	Genic	Non-parallel	658593	659754	+	SPN23F_06720	1162	branched-chain amino acid ABC transporter, amino acid-binding protein
659565	1	Genic	Non-parallel	658593	659754	+	SPN23F_06720	1162	branched-chain amino acid ABC transporter, amino acid-binding protein
660315	1	Genic	Non-parallel	660021	660891	+	SPN23F_06730	871	branched-chain amino acid transport system permease protein
662097	1	Genic	Non-parallel	661850	662615	+	SPN23F_06750	766	branched-chain amino acid transport ATP-binding protein
663166	1	Genic	Non-parallel	662614	663325	+	SPN23F_06760	712	branched-chain amino acid transport ATP-binding protein
664036	1	Genic	Non-parallel	663632	664289	+	SPN23F_06770	658	hypothetical protein
668135	1	Genic	Non-parallel	667406	669587	+	SPN23F_06810	2182	glucose-specific phosphotransferase system (PTS), IIABC component
669807	1	Genic	Non-parallel	669638	670454	+	SPN23F_06820	817	endonuclease/exonuclease/phosphatase family protein
675863	1	Genic	Non-parallel	674863	675901	+	holA	1039	DNA polymerase III subunit delta
686290	1	Genic	Non-parallel	686160	686880	+	trmD	721	tRNA (guanine-N(1)-)-methyltransferase
693338	1	Genic	Non-parallel	692729	694076	-	gor	1348	glutathione reductase
695376	1	Genic	Non-parallel	694340	695540	+	SPN23F_07110	1201	hypothetical protein
695488	1	Genic	Non-parallel	694340	695540	+	SPN23F_07110	1201	hypothetical protein
701242	1	Genic	Non-parallel	701151	702078	+	SPN23F_07180	928	oxidoreductase
706090	1	Genic	Non-parallel	705775	708322	+	pepN	2548	lysyl-aminopeptidase
707040	1	Genic	Non-parallel	705775	708322	+	pepN	2548	lysyl-aminopeptidase
707878	1	Genic	Non-parallel	705775	708322	+	pepN	2548	lysyl-aminopeptidase
711685	1	Genic	Non-parallel	710517	711852	+	ciaH	1336	sensor histidine kinase
725519	1	Genic	Non-parallel	725498	727757	-	clpE	2260	ATP-dependent Clp protease ATP-binding subunit
726844	1	Genic	Non-parallel	725498	727757	-	clpE	2260	ATP-dependent Clp protease ATP-binding subunit
729548	1	Genic	Non-parallel	729088	729823	+	glnQ3	736	glutamine transporter, ATP-binding protein 3
735831	1	Genic	Non-parallel	735410	736220	+	punA	811	purine nucleoside phosphorylase
743140	1	Genic	Non-parallel	742786	744064	+	deoA	1279	pyrimidine-nucleoside phosphorylase
744646	1	Genic	Non-parallel	744081	744744	+	deoC	664	deoxyribose-phosphate aldolase
747517	1	Genic	Non-parallel	746406	747942	+	SPN23F_07670	1537	ABC transporter ATP-binding protein
748064	1	Genic	Non-parallel	747934	748993	+	SPN23F_07680	1060	ABC transporter permease
753006	1	Genic	Non-parallel	752205	754149	+	parE	1945	DNA topoisomerase IV subunit B
760441	1	Genic	Non-parallel	759704	760628	+	SPN23F_07800	925	hypothetical protein
769290	1	Genic	Non-parallel	768161	769424	+	sufD	1264	FeS assembly protein SufD
770658	1	Genic	Non-parallel	769434	770661	+	csdB	1228	cysteine desulfurase
775016	1	Genic	Non-parallel	774174	775206	+	SPN23F_07960	1033	hypothetical protein
776905	1	Genic	Non-parallel	776631	777372	+	SPN23F_07970	742	DeoR family regulatory protein
777474	1	Genic	Non-parallel	777368	778280	+	fruK	913	1-phosphofructokinase
778722	1	Genic	Non-parallel	778276	780229	+	fruA	1954	fructose-specific phosphotransferase system (PTS), IIABC component
793766	1	Genic	Non-parallel	793263	793845	+	SPN23F_08130	583	type I RM modification enzyme
795834	1	Genic	Non-parallel	793874	797225	+	SPN23F_08140	3352	type I restriction modification system restriction protein
798331	1	Genic	Non-parallel	798217	800491	-	pepXP	2275	x-prolyl-dipeptidyl aminopeptidase
801006	1	Genic	Non-parallel	800836	803938	+	dnaE	3103	DNA polymerase III DnaE
804033	1	Genic	Non-parallel	804020	805028	+	pfk	1009	6-phosphofructokinase
804057	1	Genic	Non-parallel	804020	805028	+	pfk	1009	6-phosphofructokinase
805482	1	Genic	Non-parallel	805086	806592	+	pyk	1507	pyruvate kinase
810558	1	Genic	Non-parallel	810226	810943	+	SPN23F_08240	718	hypothetical protein
813213	1	Genic	Non-parallel	813035	813221	-	SPN23F_08280	187	hypothetical protein
813214	1	Genic	Non-parallel	813035	813221	-	SPN23F_08280	187	hypothetical protein
814606	1	Genic	Non-parallel	813336	815466	+	SPN23F_08290	2131	transcription accessory protein
815449	1	Genic	Non-parallel	813336	815466	+	SPN23F_08290	2131	transcription accessory protein
817277	1	Genic	Non-parallel	817205	817964	+	SPN23F_08330	760	ABC transporter ATP-binding protein
817768	1	Genic	Non-parallel	817205	817964	+	SPN23F_08330	760	ABC transporter ATP-binding protein
822399	1	Genic	Non-parallel	822367	823843	+	speA	1477	arginine decarboxylase
828081	1	Genic	Non-parallel	828019	829105	+	SPN23F_08450	1087	agmatine deiminase
828357	1	Genic	Non-parallel	828019	829105	+	SPN23F_08450	1087	agmatine deiminase
832174	1	Genic	Non-parallel	831526	832198	+	SPN23F_08480	673	hypothetical protein
832797	1	Genic	Non-parallel	832439	833348	+	SPN23F_08500	910	LysR family transcriptional regulator
833064	1	Genic	Non-parallel	832439	833348	+	SPN23F_08500	910	LysR family transcriptional regulator
833128	1	Genic	Non-parallel	832439	833348	+	SPN23F_08500	910	LysR family transcriptional regulator
833173	1	Genic	Non-parallel	832439	833348	+	SPN23F_08500	910	LysR family transcriptional regulator
841246	1	Genic	Non-parallel	840706	841597	+	holB	892	DNA polymerase III subunit delta'
845928	1	Genic	Non-parallel	845666	847001	+	SPN23F_08650	1336	tRNA (uracil-5-)-methyltransferase Gid
846372	1	Genic	Non-parallel	845666	847001	+	SPN23F_08650	1336	tRNA (uracil-5-)-methyltransferase Gid
854519	1	Genic	Non-parallel	854461	856702	+	comEC	2242	competence protein
857204	1	Genic	Non-parallel	857100	857688	+	SPN23F_08820	589	ABC transporter ATP-binding protein
860062	1	Genic	Non-parallel	859994	860354	+	rplT	361	50S ribosomal protein L20
861279	1	Genic	Non-parallel	861041	861842	+	pyrK	802	dihydroorotate dehydrogenase electron transfer subunit
862766	1	Genic	Non-parallel	861852	862791	+	pyrD	940	dihydroorotate dehydrogenase 1B
867460	1	Genic	Non-parallel	867164	867560	+	dgk	397	diacylglycerol kinase
867525	1	Genic	Non-parallel	867164	867560	+	dgk	397	diacylglycerol kinase
868145	1	Genic	Non-parallel	867576	868476	+	era	901	GTP-binding protein Era
870284	1	Genic	Non-parallel	869940	871140	+	pmrA	1201	multi-drug resistance efflux pump
870949	1	Genic	Non-parallel	869940	871140	+	pmrA	1201	multi-drug resistance efflux pump
876338	1	Genic	Non-parallel	875396	876350	+	SPN23F_09020	955	competence protein CoiA-like family protein
881922	1	Genic	Non-parallel	881734	882217	-	SPN23F_09100	484	hypothetical protein
883241	1	Genic	Non-parallel	883153	883954	-	SPN23F_09120	802	glycosyl hydrolase
883649	1	Genic	Non-parallel	883153	883954	-	SPN23F_09120	802	glycosyl hydrolase
884856	1	Genic	Non-parallel	884049	885477	+	glmU	1429	bifunctional N-acetylglucosamine-1-phosphate uridyltransferase/glucosamine-1-phosphate acetyltransferase
885488	1	Genic	Non-parallel	885486	886032	+	SPN23F_09140	547	ADP-ribose pyrophosphatase
885744	1	Genic	Non-parallel	885486	886032	+	SPN23F_09140	547	ADP-ribose pyrophosphatase
886163	1	Genic	Non-parallel	886043	886358	+	SPN23F_09150	316	hypothetical protein
890030	1	Genic	Non-parallel	888331	890095	+	SPN23F_09190	1765	glycerophosphodiester phosphodiesterase
892733	1	Genic	Non-parallel	892713	893271	+	SPN23F_09260	559	redoxin family protein
894321	1	Genic	Non-parallel	893644	895036	+	SPN23F_09270	1393	amino acid permease
895440	1	Genic	Non-parallel	895178	896096	+	lmb	919	laminin binding protein
906335	1	Genic	Non-parallel	905685	906780	+	hemH	1096	ferrochelatase
906346	1	Genic	Non-parallel	905685	906780	+	hemH	1096	ferrochelatase
913255	1	Genic	Non-parallel	913074	913665	+	tdk	592	thymidine kinase
914091	1	Genic	Non-parallel	913661	914741	+	prfA	1081	peptide chain release factor 1
914449	1	Genic	Non-parallel	913661	914741	+	prfA	1081	peptide chain release factor 1
914921	1	Genic	Non-parallel	914740	915580	+	SPN23F_09440	841	methyltransferase
915888	1	Genic	Non-parallel	915563	916166	+	SPN23F_09450	604	hypothetical protein
916720	1	Genic	Non-parallel	916660	917917	+	glyA	1258	serine hydroxymethyltransferase
918703	1	Genic	Non-parallel	917924	918899	+	SPN23F_09480	976	hypothetical protein
919838	1	Genic	Non-parallel	919586	920561	+	SPN23F_09500	976	hypothetical protein
920643	1	Genic	Non-parallel	920634	922266	+	SPN23F_09510	1633	RNA methyltransferase
924922	1	Genic	Non-parallel	924629	925637	+	SPN23F_09540	1009	ferric siderophore ABC transporter permease
926756	1	Genic	Non-parallel	926643	927438	+	SPN23F_09560	796	ferric siderophore ABC transporter ATP-binding protein
934117	1	Genic	Non-parallel	933331	934186	+	SPN23F_09640	856	hydrolase
948516	1	Genic	Non-parallel	948113	948842	+	SPN23F_09830	730	lantibiotic transport ATP-binding protein
954323	1	Genic	Non-parallel	953204	955901	+	ppc	2698	phosphoenolpyruvate carboxylase
955888	1	Genic	Non-parallel	953204	955901	+	ppc	2698	phosphoenolpyruvate carboxylase
962427	1	Genic	Non-parallel	962427	963471	+	SPN23F_09960	1045	glycosyltransferase
968320	1	Genic	Non-parallel	967840	969100	+	murZ	1261	UDP-N-acetylglucosamine 1-carboxyvinyltransferase
968770	1	Genic	Non-parallel	967840	969100	+	murZ	1261	UDP-N-acetylglucosamine 1-carboxyvinyltransferase
981579	1	Genic	Non-parallel	981097	981769	+	SPN23F_10170	673	hypothetical protein
982982	1	Genic	Non-parallel	982567	983464	+	SPN23F_10190	898	RNA pseudouridylate synthase
983113	1	Genic	Non-parallel	982567	983464	+	SPN23F_10190	898	RNA pseudouridylate synthase
997030	1	Genic	Non-parallel	996272	997451	+	SPN23F_10370	1180	membrane transport protein
999329	1	Genic	Non-parallel	997543	999502	+	ligA	1960	NAD-dependent DNA ligase LigA
1001118	1	Genic	Non-parallel	999613	1001893	+	SPN23F_10390	2281	pullulanase
1005529	1	Genic	Non-parallel	1004344	1006273	+	glgB	1930	glycogen branching enzyme
1005564	1	Genic	Non-parallel	1004344	1006273	+	glgB	1930	glycogen branching enzyme
1006496	1	Genic	Non-parallel	1006262	1007405	+	glgC	1144	glucose-1-phosphate adenylyltransferase
1007443	1	Genic	Non-parallel	1007394	1008534	+	SPN23F_10430	1141	glycogen biosynthesis protein
1008549	1	Genic	Non-parallel	1008530	1009964	+	glgA	1435	glycogen synthase
1009521	1	Genic	Non-parallel	1008530	1009964	+	glgA	1435	glycogen synthase
1011581	1	Genic	Non-parallel	1011476	1011923	-	SPN23F_10480	448	hypothetical protein
1012112	1	Genic	Non-parallel	1012086	1013391	+	eno	1306	phosphopyruvate hydratase
1013353	1	Genic	Non-parallel	1012086	1013391	+	eno	1306	phosphopyruvate hydratase
1022734	1	Genic	Non-parallel	1022370	1023549	+	SPN23F_10570	1180	hypothetical protein
1024182	1	Genic	Non-parallel	1023757	1030237	+	zmpA	6481	IgA-protease
1033486	1	Genic	Non-parallel	1030280	1035494	+	zmpD	5215	Zinc metalloprotease ZmpD
1034007	1	Genic	Non-parallel	1030280	1035494	+	zmpD	5215	Zinc metalloprotease ZmpD
1034009	1	Genic	Non-parallel	1030280	1035494	+	zmpD	5215	Zinc metalloprotease ZmpD
1037301	1	Genic	Non-parallel	1036585	1037365	+	rnhB	781	ribonuclease HII
1038233	1	Genic	Non-parallel	1037380	1038931	+	SPN23F_10620	1552	voltage gated chloride channel family protein
1043319	1	Genic	Non-parallel	1041702	1043388	-	acoL	1687	dihydrolipoamide dehydrogenase
1046585	1	Genic	Non-parallel	1045720	1046689	-	pdhA	970	pyruvate dehydrogenase E1 component,alpha subunit
1049083	1	Genic	Non-parallel	1048488	1049757	-	pyrC	1270	dihydroorotase
1052942	1	Genic	Non-parallel	1052865	1053240	-	SPN23F_10750	376	phosphotransferase mannnose-specific family component IIA
1063987	1	Genic	Non-parallel	1063807	1065214	-	lacG2	1408	6-phospho-beta-galactosidase
1067679	1	Genic	Non-parallel	1067477	1068314	-	lacT2	838	transcription antiterminator LacT 2
1069769	1	Genic	Non-parallel	1069529	1070459	-	lacC2	931	tagatose-6-phosphate kinase
1071090	1	Genic	Non-parallel	1071015	1071441	-	lacA	427	galactose-6-phosphate isomerase subunit LacA
1071105	1	Genic	Non-parallel	1071015	1071441	-	lacA	427	galactose-6-phosphate isomerase subunit LacA
1071308	1	Genic	Non-parallel	1071015	1071441	-	lacA	427	galactose-6-phosphate isomerase subunit LacA
1076526	1	Genic	Non-parallel	1076053	1076782	-	SPN23F_11010	730	Calcineurin-like phosphoesterase
1089219	1	Genic	Non-parallel	1088957	1091426	-	gyrA	2470	DNA gyrase subunit A
1093307	1	Genic	Non-parallel	1092853	1093627	-	SPN23F_11180	775	ion channel transport protein
1093887	1	Genic	Non-parallel	1093673	1093928	-	SPN23F_11190	256	plasmid addiction system, toxin protein
1094845	1	Genic	Non-parallel	1094262	1095072	-	vicX	811	metallo-beta-lactamase superfamily protein
1094914	1	Genic	Non-parallel	1094262	1095072	-	vicX	811	metallo-beta-lactamase superfamily protein
1098747	1	Genic	Non-parallel	1098677	1100348	-	fhs1	1672	formate--tetrahydrofolate ligase
1101158	1	Genic	Non-parallel	1100577	1101267	+	dpfB	691	phosphopantothenate--cysteine ligase
1102700	1	Genic	Non-parallel	1102658	1103186	+	SPN23F_11290	529	hypothetical protein
1104049	1	Genic	Non-parallel	1103709	1104177	-	SPN23F_11310	469	MutT/NUDIX hydrolase family protein
1107360	1	Genic	Non-parallel	1107342	1108296	-	SPN23F_11350	955	CAAX amino terminal protease family protein
1115385	1	Genic	Non-parallel	1115166	1115961	-	SPN23F_11410	796	haloacid dehalogenase-like hydrolase
1115898	1	Genic	Non-parallel	1115166	1115961	-	SPN23F_11410	796	haloacid dehalogenase-like hydrolase
1116030	1	Genic	Non-parallel	1115957	1119497	-	smc	3541	chromosome partition protein
1120534	1	Genic	Non-parallel	1120503	1121490	-	SPN23F_11440	988	guanosine 5'-monophosphate oxidoreductase
1121199	1	Genic	Non-parallel	1120503	1121490	-	SPN23F_11440	988	guanosine 5'-monophosphate oxidoreductase
1122689	1	Genic	Non-parallel	1121723	1122962	-	SPN23F_11450	1240	hypothetical protein
1129829	1	Genic	Non-parallel	1129299	1129932	-	SPN23F_11560	634	CutC family protein
1131495	1	Genic	Non-parallel	1130489	1132577	-	topA	2089	DNA topoisomerase I
1136214	1	Genic	Non-parallel	1135619	1136309	-	licC	691	CTP:phosphocholine cytidylyltransferase
1141288	1	Genic	Non-parallel	1140144	1141632	+	SPN23F_11660	1489	polysaccharide biosynthesis flippase
1145806	1	Genic	Non-parallel	1143530	1146707	-	carB	3178	carbamoyl phosphate synthase large subunit
1153782	1	Genic	Non-parallel	1152994	1154521	+	SPN23F_11770	1528	ABC transporter ATP-binding protein
1154786	1	Genic	Non-parallel	1154669	1155569	-	htpX	901	heat shock protein HtpX
1155522	1	Genic	Non-parallel	1154669	1155569	-	htpX	901	heat shock protein HtpX
1160784	1	Genic	Non-parallel	1160773	1161151	-	SPN23F_11840	379	hypothetical protein
1162319	1	Genic	Non-parallel	1161222	1162527	+	SPN23F_11850	1306	phosphohydrolase
1174876	1	Genic	Non-parallel	1174804	1176190	-	ntpB	1387	V-type ATP synthase subunit B
1180432	1	Genic	Non-parallel	1180025	1180502	-	ntpK	478	V-type ATP synthase subunit K
1183265	1	Genic	Non-parallel	1182846	1183737	-	SPN23F_12160	892	ROK family protein
1186927	1	Genic	Non-parallel	1185042	1187265	-	SPN23F_12180	2224	sialidase (neuraminidase)
1189209	1	Genic	Non-parallel	1187750	1189292	-	SPN23F_12200	1543	sodium:solute symporter
1207090	1	Genic	Non-parallel	1206776	1207100	-	SPN23F_12380	325	hypothetical protein
1211011	1	Genic	Non-parallel	1209813	1211643	-	SPN23F_12430	1831	relaxase
1262575	1	Genic	Non-parallel	1262025	1263906	-	traG	1882	conjugal transfer protein TraG
1273197	1	Genic	Non-parallel	1271675	1274123	+	orf16	2449	conjugative transposon ATP/GTP-binding protein
1274266	1	Genic	Non-parallel	1274125	1276276	+	orf15	2152	conjugative transposon membrane protein
1276518	1	Genic	Non-parallel	1276294	1277296	+	orf14	1003	cell wall hydrolase
1276806	1	Genic	Non-parallel	1276294	1277296	+	orf14	1003	cell wall hydrolase
1291996	1	Genic	Non-parallel	1291600	1293349	-	SPN23F_13220	1750	ABC transporter ATP-binding protein
1296967	1	Genic	Non-parallel	1296320	1297190	-	thrB	871	homoserine kinase
1297436	1	Genic	Non-parallel	1297191	1298478	-	hom	1288	homoserine dehydrogenase
1301434	1	Genic	Non-parallel	1300628	1302062	-	SPN23F_13300	1435	hypothetical protein
1302494	1	Genic	Non-parallel	1302077	1303064	-	SPN23F_13310	988	glycosyl transferase
1310959	1	Genic	Non-parallel	1310704	1311871	-	aroF	1168	chorismate synthase
1312118	1	Genic	Non-parallel	1311880	1312948	-	aroB	1069	3-dehydroquinate synthase
1314441	1	Genic	Non-parallel	1313810	1314488	-	aroD	679	3-dehydroquinate dehydratase
1315295	1	Genic	Non-parallel	1314484	1315657	-	SPN23F_13440	1174	hypothetical protein
1317255	1	Genic	Non-parallel	1316332	1317967	-	SPN23F_13450	1636	hypothetical protein
1319539	1	Genic	Non-parallel	1318875	1320330	+	SPN23F_13470	1456	cytoplasmic alpha-amylase
1331880	1	Genic	Non-parallel	1330856	1332128	+	SPN23F_13570	1273	GntR family transcriptional regulator
1335868	1	Genic	Non-parallel	1335369	1336254	-	SPN23F_13620	886	phosphate ABC transporter permease
1336782	1	Genic	Non-parallel	1336744	1337161	-	SPN23F_13640	418	phosphate ABC transporter permease
1338629	1	Genic	Non-parallel	1338612	1339917	-	SPN23F_13670	1306	NOL1/NOP2/sun family protein
1339544	1	Genic	Non-parallel	1338612	1339917	-	SPN23F_13670	1306	NOL1/NOP2/sun family protein
1343765	1	Genic	Non-parallel	1343702	1344833	-	hemN	1132	coproporphyrinogen III oxidase
1345566	1	Genic	Non-parallel	1345321	1345705	-	SPN23F_13760	385	hypothetical protein
1346725	1	Genic	Non-parallel	1346486	1347422	-	ptsK	937	HPr kinase/phosphorylase
1347028	1	Genic	Non-parallel	1346486	1347422	-	ptsK	937	HPr kinase/phosphorylase
1365714	1	Genic	Non-parallel	1364992	1366747	+	SPN23F_13990	1756	ABC transporter
1375015	1	Genic	Non-parallel	1374112	1375675	-	guaA	1564	GMP synthase
1383979	1	Genic	Non-parallel	1383677	1384589	-	SPN23F_14220	913	thioredoxin reductase
1385761	1	Genic	Non-parallel	1385699	1386500	-	SPN23F_14250	802	ABC transporter permease
1387147	1	Genic	Non-parallel	1387026	1387539	-	ogt	514	methylated-DNA--protein-cysteine methyltransferase
1387846	1	Genic	Non-parallel	1387538	1388033	-	SPN23F_14280	496	GNAT family acetyltransferase
1387907	1	Genic	Non-parallel	1387538	1388033	-	SPN23F_14280	496	GNAT family acetyltransferase
1392930	1	Genic	Non-parallel	1392560	1393484	+	SPN23F_14350	925	ApbE family protein
1394887	1	Genic	Non-parallel	1394166	1395411	+	SPN23F_14370	1246	NADPH-dependent FMN reductase
1409049	1	Genic	Non-parallel	1408399	1409596	-	tufA	1198	elongation factor Tu
1412213	1	Genic	Non-parallel	1411750	1412620	-	gla	871	glycerol facilitator-aquaporin
1414601	1	Genic	Non-parallel	1414539	1414791	-	SPN23F_14590	253	hypothetical protein
1419290	1	Genic	Non-parallel	1418666	1419503	-	SPN23F_14650	838	amino acid ABC transporter substrate-binding protein
1420116	1	Genic	Non-parallel	1419515	1420145	-	SPN23F_14660	631	amino acid ABC transporter ATP-binding protein
1421190	1	Genic	Non-parallel	1420941	1422171	-	SPN23F_14680	1231	hypothetical protein
1424142	1	Genic	Non-parallel	1423470	1424484	+	SPN23F_14700	1015	hypothetical protein
1424560	1	Genic	Non-parallel	1424528	1424948	-	atpC	421	F0F1 ATP synthase subunit epsilon
1424861	1	Genic	Non-parallel	1424528	1424948	-	atpC	421	F0F1 ATP synthase subunit epsilon
1425068	1	Genic	Non-parallel	1424958	1426365	-	atpD	1408	F0F1 ATP synthase subunit beta
1427680	1	Genic	Non-parallel	1427344	1428850	-	atpA	1507	F0F1 ATP synthase subunit alpha
1428522	1	Genic	Non-parallel	1427344	1428850	-	atpA	1507	F0F1 ATP synthase subunit alpha
1428669	1	Genic	Non-parallel	1427344	1428850	-	atpA	1507	F0F1 ATP synthase subunit alpha
1432570	1	Genic	Non-parallel	1432386	1432815	-	SPN23F_14800	430	acetyltransferase
1433244	1	Genic	Non-parallel	1433112	1433595	-	greA	484	transcription elongation factor GreA
1434680	1	Genic	Non-parallel	1433665	1435321	-	SPN23F_14820	1657	aminodeoxychorismate lyase
1434865	1	Genic	Non-parallel	1433665	1435321	-	SPN23F_14820	1657	aminodeoxychorismate lyase
1440089	1	Genic	Non-parallel	1438397	1441496	-	SPN23F_14870	3100	SNF-family helicase
1440292	1	Genic	Non-parallel	1438397	1441496	-	SPN23F_14870	3100	SNF-family helicase
1440656	1	Genic	Non-parallel	1438397	1441496	-	SPN23F_14870	3100	SNF-family helicase
1442055	1	Genic	Non-parallel	1441588	1442755	-	SPN23F_14880	1168	aminotransferase
1448893	1	Genic	Non-parallel	1448030	1449653	-	SPN23F_14920	1624	polysaccharide biosynthesis protein
1449257	1	Genic	Non-parallel	1448030	1449653	-	SPN23F_14920	1624	polysaccharide biosynthesis protein
1451351	1	Genic	Non-parallel	1451246	1451444	-	SPN23F_14940	199	CsbD-like protein
1454342	1	Genic	Non-parallel	1454070	1454820	-	SPN23F_14990	751	hypothetical protein
1460066	1	Genic	Non-parallel	1459845	1461033	-	aspC	1189	aspartate aminotransferase
1473371	1	Genic	Non-parallel	1472981	1473773	-	SPN23F_15170	793	glutathione S-transferase YghU
1473674	1	Genic	Non-parallel	1472981	1473773	-	SPN23F_15170	793	glutathione S-transferase YghU
1476854	1	Genic	Non-parallel	1476785	1477970	+	SPN23F_15190	1186	cation efflux family protein
1479195	1	Genic	Non-parallel	1478112	1479984	-	SPN23F_15200	1873	ABC transporter ATP-binding protein
1481602	1	Genic	Non-parallel	1481176	1481944	-	dapB	769	dihydrodipicolinate reductase
1482526	1	Genic	Non-parallel	1482209	1483058	-	SPN23F_15230	850	DegV family protein
1483300	1	Genic	Non-parallel	1483059	1483434	-	SPN23F_15240	376	hypothetical protein
1484621	1	Genic	Non-parallel	1483507	1484860	-	glmM	1354	phosphoglucosamine mutase
1486826	1	Genic	Non-parallel	1486642	1487611	+	SPN23F_15280	970	pyridine nucleotide-disulfide oxidoreductase family protein
1488230	1	Genic	Non-parallel	1487863	1488820	-	SPN23F_15290	958	autolysin
1488253	1	Genic	Non-parallel	1487863	1488820	-	SPN23F_15290	958	autolysin
1488276	1	Genic	Non-parallel	1487863	1488820	-	SPN23F_15290	958	autolysin
1488281	1	Genic	Non-parallel	1487863	1488820	-	SPN23F_15290	958	autolysin
1488314	1	Genic	Non-parallel	1487863	1488820	-	SPN23F_15290	958	autolysin
1488317	1	Genic	Non-parallel	1487863	1488820	-	SPN23F_15290	958	autolysin
1488320	1	Genic	Non-parallel	1487863	1488820	-	SPN23F_15290	958	autolysin
1488323	1	Genic	Non-parallel	1487863	1488820	-	SPN23F_15290	958	autolysin
1488335	1	Genic	Non-parallel	1487863	1488820	-	SPN23F_15290	958	autolysin
1488353	1	Genic	Non-parallel	1487863	1488820	-	SPN23F_15290	958	autolysin
1488354	1	Genic	Non-parallel	1487863	1488820	-	SPN23F_15290	958	autolysin
1488356	1	Genic	Non-parallel	1487863	1488820	-	SPN23F_15290	958	autolysin
1488521	1	Genic	Non-parallel	1487863	1488820	-	SPN23F_15290	958	autolysin
1488523	1	Genic	Non-parallel	1487863	1488820	-	SPN23F_15290	958	autolysin
1488572	1	Genic	Non-parallel	1487863	1488820	-	SPN23F_15290	958	autolysin
1488583	1	Genic	Non-parallel	1487863	1488820	-	SPN23F_15290	958	autolysin
1488640	1	Genic	Non-parallel	1487863	1488820	-	SPN23F_15290	958	autolysin
1488641	1	Genic	Non-parallel	1487863	1488820	-	SPN23F_15290	958	autolysin
1488653	1	Genic	Non-parallel	1487863	1488820	-	SPN23F_15290	958	autolysin
1488665	1	Genic	Non-parallel	1487863	1488820	-	SPN23F_15290	958	autolysin
1488704	1	Genic	Non-parallel	1487863	1488820	-	SPN23F_15290	958	autolysin
1488707	1	Genic	Non-parallel	1487863	1488820	-	SPN23F_15290	958	autolysin
1488719	1	Genic	Non-parallel	1487863	1488820	-	SPN23F_15290	958	autolysin
1488728	1	Genic	Non-parallel	1487863	1488820	-	SPN23F_15290	958	autolysin
1488734	1	Genic	Non-parallel	1487863	1488820	-	SPN23F_15290	958	autolysin
1488746	1	Genic	Non-parallel	1487863	1488820	-	SPN23F_15290	958	autolysin
1488749	1	Genic	Non-parallel	1487863	1488820	-	SPN23F_15290	958	autolysin
1488804	1	Genic	Non-parallel	1487863	1488820	-	SPN23F_15290	958	autolysin
1488807	1	Genic	Non-parallel	1487863	1488820	-	SPN23F_15290	958	autolysin
1488863	1	Genic	Non-parallel	1488823	1489156	-	hol	334	antiholin
1488899	1	Genic	Non-parallel	1488823	1489156	-	hol	334	antiholin
1488929	1	Genic	Non-parallel	1488823	1489156	-	hol	334	antiholin
1488947	1	Genic	Non-parallel	1488823	1489156	-	hol	334	antiholin
1488968	1	Genic	Non-parallel	1488823	1489156	-	hol	334	antiholin
1494362	1	Genic	Non-parallel	1491997	1497025	-	SPN23F_15340	5029	platelet-binding phage protein
1494368	1	Genic	Non-parallel	1491997	1497025	-	SPN23F_15340	5029	platelet-binding phage protein
1496037	1	Genic	Non-parallel	1491997	1497025	-	SPN23F_15340	5029	platelet-binding phage protein
1496038	1	Genic	Non-parallel	1491997	1497025	-	SPN23F_15340	5029	platelet-binding phage protein
1496043	1	Genic	Non-parallel	1491997	1497025	-	SPN23F_15340	5029	platelet-binding phage protein
1496045	1	Genic	Non-parallel	1491997	1497025	-	SPN23F_15340	5029	platelet-binding phage protein
1496664	1	Genic	Non-parallel	1491997	1497025	-	SPN23F_15340	5029	platelet-binding phage protein
1496665	1	Genic	Non-parallel	1491997	1497025	-	SPN23F_15340	5029	platelet-binding phage protein
1498497	1	Genic	Non-parallel	1497026	1498508	-	SPN23F_15350	1483	phage tail protein
1505650	1	Genic	Non-parallel	1505183	1506065	-	SPN23F_15450	883	phage capsid protein
1508420	1	Genic	Non-parallel	1508138	1509707	-	SPN23F_15490	1570	minor capsid protein
1510348	1	Genic	Non-parallel	1509719	1511030	-	SPN23F_15500	1312	phage terminase large subunit
1515020	1	Genic	Non-parallel	1514863	1515151	-	SPN23F_15580	289	hypothetical protein
1515023	1	Genic	Non-parallel	1514863	1515151	-	SPN23F_15580	289	hypothetical protein
1515027	1	Genic	Non-parallel	1514863	1515151	-	SPN23F_15580	289	hypothetical protein
1515032	1	Genic	Non-parallel	1514863	1515151	-	SPN23F_15580	289	hypothetical protein
1515035	1	Genic	Non-parallel	1514863	1515151	-	SPN23F_15580	289	hypothetical protein
1515049	1	Genic	Non-parallel	1514863	1515151	-	SPN23F_15580	289	hypothetical protein
1515053	1	Genic	Non-parallel	1514863	1515151	-	SPN23F_15580	289	hypothetical protein
1515056	1	Genic	Non-parallel	1514863	1515151	-	SPN23F_15580	289	hypothetical protein
1515068	1	Genic	Non-parallel	1514863	1515151	-	SPN23F_15580	289	hypothetical protein
1515071	1	Genic	Non-parallel	1514863	1515151	-	SPN23F_15580	289	hypothetical protein
1515073	1	Genic	Non-parallel	1514863	1515151	-	SPN23F_15580	289	hypothetical protein
1515093	1	Genic	Non-parallel	1514863	1515151	-	SPN23F_15580	289	hypothetical protein
1515100	1	Genic	Non-parallel	1514863	1515151	-	SPN23F_15580	289	hypothetical protein
1515360	1	Genic	Non-parallel	1515150	1515648	-	SPN23F_15590	499	hypothetical protein
1515364	1	Genic	Non-parallel	1515150	1515648	-	SPN23F_15590	499	hypothetical protein
1515549	1	Genic	Non-parallel	1515150	1515648	-	SPN23F_15590	499	hypothetical protein
1515652	1	Genic	Non-parallel	1515649	1515967	-	SPN23F_15600	319	hypothetical protein
1515654	1	Genic	Non-parallel	1515649	1515967	-	SPN23F_15600	319	hypothetical protein
1515715	1	Genic	Non-parallel	1515649	1515967	-	SPN23F_15600	319	hypothetical protein
1515750	1	Genic	Non-parallel	1515649	1515967	-	SPN23F_15600	319	hypothetical protein
1515767	1	Genic	Non-parallel	1515649	1515967	-	SPN23F_15600	319	hypothetical protein
1519645	1	Genic	Non-parallel	1519512	1520058	-	ssb	547	single-strand DNA-binding protein
1519661	1	Genic	Non-parallel	1519512	1520058	-	ssb	547	single-strand DNA-binding protein
1522067	1	Genic	Non-parallel	1521953	1522406	-	SPN23F_15720	454	hypothetical protein
1522068	1	Genic	Non-parallel	1521953	1522406	-	SPN23F_15720	454	hypothetical protein
1522072	1	Genic	Non-parallel	1521953	1522406	-	SPN23F_15720	454	hypothetical protein
1522073	1	Genic	Non-parallel	1521953	1522406	-	SPN23F_15720	454	hypothetical protein
1522080	1	Genic	Non-parallel	1521953	1522406	-	SPN23F_15720	454	hypothetical protein
1522086	1	Genic	Non-parallel	1521953	1522406	-	SPN23F_15720	454	hypothetical protein
1522095	1	Genic	Non-parallel	1521953	1522406	-	SPN23F_15720	454	hypothetical protein
1522103	1	Genic	Non-parallel	1521953	1522406	-	SPN23F_15720	454	hypothetical protein
1523816	1	Genic	Non-parallel	1523560	1523824	-	SPN23F_15750	265	hypothetical protein
1529108	1	Genic	Non-parallel	1528833	1529724	-	SPN23F_15830	892	hypothetical protein
1531022	1	Genic	Non-parallel	1530762	1531995	-	clpX	1234	ATP-dependent protease ATP-binding subunit ClpX
1531215	1	Genic	Non-parallel	1530762	1531995	-	clpX	1234	ATP-dependent protease ATP-binding subunit ClpX
1531393	1	Genic	Non-parallel	1530762	1531995	-	clpX	1234	ATP-dependent protease ATP-binding subunit ClpX
1531423	1	Genic	Non-parallel	1530762	1531995	-	clpX	1234	ATP-dependent protease ATP-binding subunit ClpX
1531902	1	Genic	Non-parallel	1530762	1531995	-	clpX	1234	ATP-dependent protease ATP-binding subunit ClpX
1531949	1	Genic	Non-parallel	1530762	1531995	-	clpX	1234	ATP-dependent protease ATP-binding subunit ClpX
1533199	1	Genic	Non-parallel	1532832	1533351	-	dpr	520	Dps-like peroxide resistance protein Dpr
1533309	1	Genic	Non-parallel	1532832	1533351	-	dpr	520	Dps-like peroxide resistance protein Dpr
1536054	1	Genic	Non-parallel	1535391	1536150	-	tpiA	760	triosephosphate isomerase
1539321	1	Genic	Non-parallel	1538659	1539418	-	SPN23F_15950	760	methyltransferase
1540185	1	Genic	Non-parallel	1539918	1541049	-	msmK	1132	multiple sugar-binding transport ATP-binding protein
1540310	1	Genic	Non-parallel	1539918	1541049	-	msmK	1132	multiple sugar-binding transport ATP-binding protein
1540443	1	Genic	Non-parallel	1539918	1541049	-	msmK	1132	multiple sugar-binding transport ATP-binding protein
1540566	1	Genic	Non-parallel	1539918	1541049	-	msmK	1132	multiple sugar-binding transport ATP-binding protein
1540623	1	Genic	Non-parallel	1539918	1541049	-	msmK	1132	multiple sugar-binding transport ATP-binding protein
1545483	1	Genic	Non-parallel	1544899	1546126	-	SPN23F_16020	1228	major facilitator superfamily protein
1546962	1	Genic	Non-parallel	1546318	1547635	+	SPN23F_16030	1318	pyridine nucleotide-disulfide oxidoreductase
1554175	1	Genic	Non-parallel	1554160	1554910	-	truA	751	tRNA pseudouridine synthase A
1558281	1	Genic	Non-parallel	1557714	1558386	-	cmk	673	cytidylate kinase
1559464	1	Genic	Non-parallel	1559190	1560144	-	SPN23F_16200	955	membrane glycosyl transferase
1559680	1	Genic	Non-parallel	1559190	1560144	-	SPN23F_16200	955	membrane glycosyl transferase
1563345	1	Genic	Non-parallel	1562585	1563383	-	SPN23F_16240	799	NIF3 (NGG1p interacting factor 3) family protein
1574770	1	Genic	Non-parallel	1574335	1575013	-	SPN23F_16350	679	response regulator protein
1579516	1	Genic	Non-parallel	1579016	1579664	+	SPN23F_16410	649	hypothetical protein
1581523	1	Genic	Non-parallel	1581151	1583374	-	relA	2224	GTP pyrophosphokinase
1582437	1	Genic	Non-parallel	1581151	1583374	-	relA	2224	GTP pyrophosphokinase
1583068	1	Genic	Non-parallel	1581151	1583374	-	relA	2224	GTP pyrophosphokinase
1584637	1	Genic	Non-parallel	1584369	1584999	+	SPN23F_16480	631	metallo-beta-lactamase superfamily protein
1589455	1	Genic	Non-parallel	1588903	1589833	+	mtsA	931	metal ABC transporter substrate-binding lipoprotein precursor
1589594	1	Genic	Non-parallel	1588903	1589833	+	mtsA	931	metal ABC transporter substrate-binding lipoprotein precursor
1589722	1	Genic	Non-parallel	1588903	1589833	+	mtsA	931	metal ABC transporter substrate-binding lipoprotein precursor
1590792	1	Genic	Non-parallel	1590542	1593251	-	SPN23F_16540	2710	ABC transporter permease
1591586	1	Genic	Non-parallel	1590542	1593251	-	SPN23F_16540	2710	ABC transporter permease
1591904	1	Genic	Non-parallel	1590542	1593251	-	SPN23F_16540	2710	ABC transporter permease
1596331	1	Genic	Non-parallel	1594203	1596615	-	SPN23F_16560	2413	hypothetical protein
1597982	1	Genic	Non-parallel	1597894	1598275	-	SPN23F_16590	382	integral membrane protein
1604718	1	Genic	Non-parallel	1604208	1604880	-	SPN23F_16660	673	hypothetical protein
1609632	1	Genic	Non-parallel	1609145	1610519	-	murF	1375	UDP-N-acetylmuramoyl-tripeptide--D-alanyl-D- alanine ligase
1610246	1	Genic	Non-parallel	1609145	1610519	-	murF	1375	UDP-N-acetylmuramoyl-tripeptide--D-alanyl-D- alanine ligase
1612062	1	Genic	Non-parallel	1611821	1612418	-	recR	598	recombination protein RecR
1613662	1	Genic	Non-parallel	1612428	1614471	-	penA	2044	penicillin-binding protein 2b
1616528	1	Genic	Non-parallel	1616448	1617366	-	nanH	919	N-acetylneuraminate lyase
1616599	1	Genic	Non-parallel	1616448	1617366	-	nanH	919	N-acetylneuraminate lyase
1626132	1	Genic	Non-parallel	1625465	1626569	-	SPN23F_16860	1105	oxidoreductase
1627056	1	Genic	Non-parallel	1626580	1628674	-	nanB	2095	sialidase B precursor (neuraminidase B)
1631189	1	Genic	Non-parallel	1630487	1631825	-	SPN23F_16900	1339	ABC transporter substrate-binding protein
1633507	1	Genic	Non-parallel	1633309	1636207	-	nanA	2899	sialidase A (neuraminidase A)
1634000	1	Genic	Non-parallel	1633309	1636207	-	nanA	2899	sialidase A (neuraminidase A)
1640253	1	Genic	Non-parallel	1639048	1641064	-	recG	2017	ATP-dependent DNA helicase RecG
1640394	1	Genic	Non-parallel	1639048	1641064	-	recG	2017	ATP-dependent DNA helicase RecG
1642213	1	Genic	Non-parallel	1642175	1642538	-	acpS	364	4'-phosphopantetheinyl transferase
1642733	1	Genic	Non-parallel	1642582	1643614	-	aroF	1033	phospho-2-dehydro-3-deoxyheptonate aldolase
1644395	1	Genic	Non-parallel	1643615	1644647	-	aroF1	1033	phospho-2-dehydro-3-deoxyheptonate aldolase
1653680	1	Genic	Non-parallel	1652499	1653810	-	engA	1312	GTP-binding protein EngA
1656016	1	Genic	Non-parallel	1655430	1656600	-	dnaB	1171	replication initiation and membrane attachment protein
1656315	1	Genic	Non-parallel	1655430	1656600	-	dnaB	1171	replication initiation and membrane attachment protein
1658220	1	Genic	Non-parallel	1657583	1658279	+	SPN23F_17160	697	ABC transporter ATP-binding protein
1665687	1	Genic	Non-parallel	1664787	1666671	-	scrA	1885	sucrose-specific phosphotransferase system (PTS), IIABC component
1665806	1	Genic	Non-parallel	1664787	1666671	-	scrA	1885	sucrose-specific phosphotransferase system (PTS), IIABC component
1667704	1	Genic	Non-parallel	1667047	1668502	+	scrB	1456	sucrose-6-phosphate hydrolase
1670170	1	Genic	Non-parallel	1669482	1670757	-	mvaA	1276	3-hydroxy-3-methylglutaryl-coenzyme A reductase
1670238	1	Genic	Non-parallel	1669482	1670757	-	mvaA	1276	3-hydroxy-3-methylglutaryl-coenzyme A reductase
1674771	1	Genic	Non-parallel	1674386	1676366	-	stk1	1981	serine/threonine-protein kinase
1676852	1	Genic	Non-parallel	1676362	1677103	-	SPN23F_17360	742	protein phosphatase
1677646	1	Genic	Non-parallel	1677117	1678431	-	SPN23F_17370	1315	ribosomal RNA small subunit methyltransferase
1679297	1	Genic	Non-parallel	1678423	1679359	-	fmt	937	methionyl-tRNA formyltransferase
1679653	1	Genic	Non-parallel	1679371	1681768	-	priA	2398	primosome assembly protein PriA
1680841	1	Genic	Non-parallel	1679371	1681768	-	priA	2398	primosome assembly protein PriA
1682424	1	Genic	Non-parallel	1682172	1682799	-	gmk	628	guanylate kinase
1682603	1	Genic	Non-parallel	1682172	1682799	-	gmk	628	guanylate kinase
1683273	1	Genic	Non-parallel	1682928	1684542	-	SPN23F_17420	1615	hypothetical protein
1683281	1	Genic	Non-parallel	1682928	1684542	-	SPN23F_17420	1615	hypothetical protein
1683438	1	Genic	Non-parallel	1682928	1684542	-	SPN23F_17420	1615	hypothetical protein
1683465	1	Genic	Non-parallel	1682928	1684542	-	SPN23F_17420	1615	hypothetical protein
1683477	1	Genic	Non-parallel	1682928	1684542	-	SPN23F_17420	1615	hypothetical protein
1683783	1	Genic	Non-parallel	1682928	1684542	-	SPN23F_17420	1615	hypothetical protein
1683897	1	Genic	Non-parallel	1682928	1684542	-	SPN23F_17420	1615	hypothetical protein
1683960	1	Genic	Non-parallel	1682928	1684542	-	SPN23F_17420	1615	hypothetical protein
1684026	1	Genic	Non-parallel	1682928	1684542	-	SPN23F_17420	1615	hypothetical protein
1684256	1	Genic	Non-parallel	1682928	1684542	-	SPN23F_17420	1615	hypothetical protein
1684437	1	Genic	Non-parallel	1682928	1684542	-	SPN23F_17420	1615	hypothetical protein
1689827	1	Genic	Non-parallel	1689798	1690152	-	SPN23F_17510	355	hypothetical protein
1690898	1	Genic	Non-parallel	1690665	1691259	-	SPN23F_17530	595	hypothetical protein
1691843	1	Genic	Non-parallel	1691258	1691888	-	nadD	631	nicotinic acid mononucleotide adenylyltransferase
1694332	1	Genic	Non-parallel	1694101	1695010	-	SPN23F_17580	910	CorA-like Mg2+ transporter protein
1694549	1	Genic	Non-parallel	1694101	1695010	-	SPN23F_17580	910	CorA-like Mg2+ transporter protein
1695852	1	Genic	Non-parallel	1695830	1696019	+	SPN23F_17600	190	sodium:dicarboxylate symporter family protein
1696300	1	Genic	Non-parallel	1696015	1696975	+	SPN23F_17610	961	serine/threonine transporter SstT
1697262	1	Genic	Non-parallel	1697042	1697996	+	SPN23F_17620	955	hypothetical protein
1697913	1	Genic	Non-parallel	1697042	1697996	+	SPN23F_17620	955	hypothetical protein
1701099	1	Genic	Non-parallel	1700421	1701933	-	SPN23F_17670	1513	glycosyl transferase
1701342	1	Genic	Non-parallel	1700421	1701933	-	SPN23F_17670	1513	glycosyl transferase
1702936	1	Genic	Non-parallel	1701944	1704317	-	SPN23F_17680	2374	preprotein translocase subunit SecA
1705985	1	Genic	Non-parallel	1704746	1706282	-	SPN23F_17700	1537	hypothetical protein
1720884	1	Genic	Non-parallel	1719297	1721382	-	SPN23F_17810	2086	glycosyl transferase
1721959	1	Genic	Non-parallel	1721442	1734744	-	psrP	13303	cell wall surface anchored protein
1722073	1	Genic	Non-parallel	1721442	1734744	-	psrP	13303	cell wall surface anchored protein
1722094	1	Genic	Non-parallel	1721442	1734744	-	psrP	13303	cell wall surface anchored protein
1722097	1	Genic	Non-parallel	1721442	1734744	-	psrP	13303	cell wall surface anchored protein
1722115	1	Genic	Non-parallel	1721442	1734744	-	psrP	13303	cell wall surface anchored protein
1722116	1	Genic	Non-parallel	1721442	1734744	-	psrP	13303	cell wall surface anchored protein
1722127	1	Genic	Non-parallel	1721442	1734744	-	psrP	13303	cell wall surface anchored protein
1722289	1	Genic	Non-parallel	1721442	1734744	-	psrP	13303	cell wall surface anchored protein
1722337	1	Genic	Non-parallel	1721442	1734744	-	psrP	13303	cell wall surface anchored protein
1722649	1	Genic	Non-parallel	1721442	1734744	-	psrP	13303	cell wall surface anchored protein
1723174	1	Genic	Non-parallel	1721442	1734744	-	psrP	13303	cell wall surface anchored protein
1723201	1	Genic	Non-parallel	1721442	1734744	-	psrP	13303	cell wall surface anchored protein
1723234	1	Genic	Non-parallel	1721442	1734744	-	psrP	13303	cell wall surface anchored protein
1723333	1	Genic	Non-parallel	1721442	1734744	-	psrP	13303	cell wall surface anchored protein
1723519	1	Genic	Non-parallel	1721442	1734744	-	psrP	13303	cell wall surface anchored protein
1723615	1	Genic	Non-parallel	1721442	1734744	-	psrP	13303	cell wall surface anchored protein
1723645	1	Genic	Non-parallel	1721442	1734744	-	psrP	13303	cell wall surface anchored protein
1724089	1	Genic	Non-parallel	1721442	1734744	-	psrP	13303	cell wall surface anchored protein
1724143	1	Genic	Non-parallel	1721442	1734744	-	psrP	13303	cell wall surface anchored protein
1724401	1	Genic	Non-parallel	1721442	1734744	-	psrP	13303	cell wall surface anchored protein
1724761	1	Genic	Non-parallel	1721442	1734744	-	psrP	13303	cell wall surface anchored protein
1725325	1	Genic	Non-parallel	1721442	1734744	-	psrP	13303	cell wall surface anchored protein
1725511	1	Genic	Non-parallel	1721442	1734744	-	psrP	13303	cell wall surface anchored protein
1728331	1	Genic	Non-parallel	1721442	1734744	-	psrP	13303	cell wall surface anchored protein
1730155	1	Genic	Non-parallel	1721442	1734744	-	psrP	13303	cell wall surface anchored protein
1731811	1	Genic	Non-parallel	1721442	1734744	-	psrP	13303	cell wall surface anchored protein
1732297	1	Genic	Non-parallel	1721442	1734744	-	psrP	13303	cell wall surface anchored protein
1732624	1	Genic	Non-parallel	1721442	1734744	-	psrP	13303	cell wall surface anchored protein
1733233	1	Genic	Non-parallel	1721442	1734744	-	psrP	13303	cell wall surface anchored protein
1733753	1	Genic	Non-parallel	1721442	1734744	-	psrP	13303	cell wall surface anchored protein
1733757	1	Genic	Non-parallel	1721442	1734744	-	psrP	13303	cell wall surface anchored protein
1733805	1	Genic	Non-parallel	1721442	1734744	-	psrP	13303	cell wall surface anchored protein
1733830	1	Genic	Non-parallel	1721442	1734744	-	psrP	13303	cell wall surface anchored protein
1733840	1	Genic	Non-parallel	1721442	1734744	-	psrP	13303	cell wall surface anchored protein
1733841	1	Genic	Non-parallel	1721442	1734744	-	psrP	13303	cell wall surface anchored protein
1733897	1	Genic	Non-parallel	1721442	1734744	-	psrP	13303	cell wall surface anchored protein
1733959	1	Genic	Non-parallel	1721442	1734744	-	psrP	13303	cell wall surface anchored protein
1734041	1	Genic	Non-parallel	1721442	1734744	-	psrP	13303	cell wall surface anchored protein
1734043	1	Genic	Non-parallel	1721442	1734744	-	psrP	13303	cell wall surface anchored protein
1734176	1	Genic	Non-parallel	1721442	1734744	-	psrP	13303	cell wall surface anchored protein
1734202	1	Genic	Non-parallel	1721442	1734744	-	psrP	13303	cell wall surface anchored protein
1734235	1	Genic	Non-parallel	1721442	1734744	-	psrP	13303	cell wall surface anchored protein
1734293	1	Genic	Non-parallel	1721442	1734744	-	psrP	13303	cell wall surface anchored protein
1734353	1	Genic	Non-parallel	1721442	1734744	-	psrP	13303	cell wall surface anchored protein
1734370	1	Genic	Non-parallel	1721442	1734744	-	psrP	13303	cell wall surface anchored protein
1734394	1	Genic	Non-parallel	1721442	1734744	-	psrP	13303	cell wall surface anchored protein
1736655	1	Genic	Non-parallel	1736452	1736674	+	SPN23F_17860	223	hypothetical protein
1741694	1	Genic	Non-parallel	1740005	1741802	-	SPN23F_17930	1798	oligopeptidase
1742454	1	Genic	Non-parallel	1741812	1742556	-	SPN23F_17940	745	16S ribosomal RNA methyltransferase RsmE
1746172	1	Genic	Non-parallel	1744589	1746734	-	SPN23F_17970	2146	hypothetical protein
1765255	1	Genic	Non-parallel	1764823	1765594	-	SPN23F_18180	772	hypothetical protein
1769605	1	Genic	Non-parallel	1768251	1769607	-	SPN23F_18210	1357	sugar phosphotransferase system (PTS), IIC component
1769616	1	Genic	Non-parallel	1769616	1769934	-	SPN23F_18220	319	lactose/cellobiose-specific phosphotransferase system (PTS), IIA component
1769625	1	Genic	Non-parallel	1769616	1769934	-	SPN23F_18220	319	lactose/cellobiose-specific phosphotransferase system (PTS), IIA component
1769627	1	Genic	Non-parallel	1769616	1769934	-	SPN23F_18220	319	lactose/cellobiose-specific phosphotransferase system (PTS), IIA component
1769636	1	Genic	Non-parallel	1769616	1769934	-	SPN23F_18220	319	lactose/cellobiose-specific phosphotransferase system (PTS), IIA component
1769638	1	Genic	Non-parallel	1769616	1769934	-	SPN23F_18220	319	lactose/cellobiose-specific phosphotransferase system (PTS), IIA component
1769659	1	Genic	Non-parallel	1769616	1769934	-	SPN23F_18220	319	lactose/cellobiose-specific phosphotransferase system (PTS), IIA component
1769674	1	Genic	Non-parallel	1769616	1769934	-	SPN23F_18220	319	lactose/cellobiose-specific phosphotransferase system (PTS), IIA component
1769727	1	Genic	Non-parallel	1769616	1769934	-	SPN23F_18220	319	lactose/cellobiose-specific phosphotransferase system (PTS), IIA component
1769728	1	Genic	Non-parallel	1769616	1769934	-	SPN23F_18220	319	lactose/cellobiose-specific phosphotransferase system (PTS), IIA component
1769750	1	Genic	Non-parallel	1769616	1769934	-	SPN23F_18220	319	lactose/cellobiose-specific phosphotransferase system (PTS), IIA component
1769774	1	Genic	Non-parallel	1769616	1769934	-	SPN23F_18220	319	lactose/cellobiose-specific phosphotransferase system (PTS), IIA component
1769791	1	Genic	Non-parallel	1769616	1769934	-	SPN23F_18220	319	lactose/cellobiose-specific phosphotransferase system (PTS), IIA component
1769800	1	Genic	Non-parallel	1769616	1769934	-	SPN23F_18220	319	lactose/cellobiose-specific phosphotransferase system (PTS), IIA component
1769807	1	Genic	Non-parallel	1769616	1769934	-	SPN23F_18220	319	lactose/cellobiose-specific phosphotransferase system (PTS), IIA component
1769812	1	Genic	Non-parallel	1769616	1769934	-	SPN23F_18220	319	lactose/cellobiose-specific phosphotransferase system (PTS), IIA component
1769816	1	Genic	Non-parallel	1769616	1769934	-	SPN23F_18220	319	lactose/cellobiose-specific phosphotransferase system (PTS), IIA component
1769827	1	Genic	Non-parallel	1769616	1769934	-	SPN23F_18220	319	lactose/cellobiose-specific phosphotransferase system (PTS), IIA component
1769828	1	Genic	Non-parallel	1769616	1769934	-	SPN23F_18220	319	lactose/cellobiose-specific phosphotransferase system (PTS), IIA component
1769830	1	Genic	Non-parallel	1769616	1769934	-	SPN23F_18220	319	lactose/cellobiose-specific phosphotransferase system (PTS), IIA component
1769836	1	Genic	Non-parallel	1769616	1769934	-	SPN23F_18220	319	lactose/cellobiose-specific phosphotransferase system (PTS), IIA component
1769845	1	Genic	Non-parallel	1769616	1769934	-	SPN23F_18220	319	lactose/cellobiose-specific phosphotransferase system (PTS), IIA component
1769847	1	Genic	Non-parallel	1769616	1769934	-	SPN23F_18220	319	lactose/cellobiose-specific phosphotransferase system (PTS), IIA component
1769849	1	Genic	Non-parallel	1769616	1769934	-	SPN23F_18220	319	lactose/cellobiose-specific phosphotransferase system (PTS), IIA component
1769851	1	Genic	Non-parallel	1769616	1769934	-	SPN23F_18220	319	lactose/cellobiose-specific phosphotransferase system (PTS), IIA component
1769878	1	Genic	Non-parallel	1769616	1769934	-	SPN23F_18220	319	lactose/cellobiose-specific phosphotransferase system (PTS), IIA component
1769920	1	Genic	Non-parallel	1769616	1769934	-	SPN23F_18220	319	lactose/cellobiose-specific phosphotransferase system (PTS), IIA component
1769931	1	Genic	Non-parallel	1769616	1769934	-	SPN23F_18220	319	lactose/cellobiose-specific phosphotransferase system (PTS), IIA component
1769952	1	Genic	Non-parallel	1769950	1770268	-	SPN23F_18230	319	sugar phosphotransferase system (PTS),lactose/cellobiose-specific family, IIB component
1769954	1	Genic	Non-parallel	1769950	1770268	-	SPN23F_18230	319	sugar phosphotransferase system (PTS),lactose/cellobiose-specific family, IIB component
1770065	1	Genic	Non-parallel	1769950	1770268	-	SPN23F_18230	319	sugar phosphotransferase system (PTS),lactose/cellobiose-specific family, IIB component
1770068	1	Genic	Non-parallel	1769950	1770268	-	SPN23F_18230	319	sugar phosphotransferase system (PTS),lactose/cellobiose-specific family, IIB component
1770080	1	Genic	Non-parallel	1769950	1770268	-	SPN23F_18230	319	sugar phosphotransferase system (PTS),lactose/cellobiose-specific family, IIB component
1770086	1	Genic	Non-parallel	1769950	1770268	-	SPN23F_18230	319	sugar phosphotransferase system (PTS),lactose/cellobiose-specific family, IIB component
1770092	1	Genic	Non-parallel	1769950	1770268	-	SPN23F_18230	319	sugar phosphotransferase system (PTS),lactose/cellobiose-specific family, IIB component
1770112	1	Genic	Non-parallel	1769950	1770268	-	SPN23F_18230	319	sugar phosphotransferase system (PTS),lactose/cellobiose-specific family, IIB component
1770433	1	Genic	Non-parallel	1770282	1771179	-	SPN23F_18240	898	hypothetical protein
1770439	1	Genic	Non-parallel	1770282	1771179	-	SPN23F_18240	898	hypothetical protein
1770446	1	Genic	Non-parallel	1770282	1771179	-	SPN23F_18240	898	hypothetical protein
1770448	1	Genic	Non-parallel	1770282	1771179	-	SPN23F_18240	898	hypothetical protein
1770451	1	Genic	Non-parallel	1770282	1771179	-	SPN23F_18240	898	hypothetical protein
1770454	1	Genic	Non-parallel	1770282	1771179	-	SPN23F_18240	898	hypothetical protein
1770457	1	Genic	Non-parallel	1770282	1771179	-	SPN23F_18240	898	hypothetical protein
1770466	1	Genic	Non-parallel	1770282	1771179	-	SPN23F_18240	898	hypothetical protein
1770481	1	Genic	Non-parallel	1770282	1771179	-	SPN23F_18240	898	hypothetical protein
1770484	1	Genic	Non-parallel	1770282	1771179	-	SPN23F_18240	898	hypothetical protein
1770499	1	Genic	Non-parallel	1770282	1771179	-	SPN23F_18240	898	hypothetical protein
1770502	1	Genic	Non-parallel	1770282	1771179	-	SPN23F_18240	898	hypothetical protein
1770508	1	Genic	Non-parallel	1770282	1771179	-	SPN23F_18240	898	hypothetical protein
1770520	1	Genic	Non-parallel	1770282	1771179	-	SPN23F_18240	898	hypothetical protein
1770522	1	Genic	Non-parallel	1770282	1771179	-	SPN23F_18240	898	hypothetical protein
1770526	1	Genic	Non-parallel	1770282	1771179	-	SPN23F_18240	898	hypothetical protein
1770529	1	Genic	Non-parallel	1770282	1771179	-	SPN23F_18240	898	hypothetical protein
1770533	1	Genic	Non-parallel	1770282	1771179	-	SPN23F_18240	898	hypothetical protein
1770535	1	Genic	Non-parallel	1770282	1771179	-	SPN23F_18240	898	hypothetical protein
1770541	1	Genic	Non-parallel	1770282	1771179	-	SPN23F_18240	898	hypothetical protein
1770688	1	Genic	Non-parallel	1770282	1771179	-	SPN23F_18240	898	hypothetical protein
1770691	1	Genic	Non-parallel	1770282	1771179	-	SPN23F_18240	898	hypothetical protein
1770694	1	Genic	Non-parallel	1770282	1771179	-	SPN23F_18240	898	hypothetical protein
1770697	1	Genic	Non-parallel	1770282	1771179	-	SPN23F_18240	898	hypothetical protein
1770700	1	Genic	Non-parallel	1770282	1771179	-	SPN23F_18240	898	hypothetical protein
1770707	1	Genic	Non-parallel	1770282	1771179	-	SPN23F_18240	898	hypothetical protein
1770715	1	Genic	Non-parallel	1770282	1771179	-	SPN23F_18240	898	hypothetical protein
1770718	1	Genic	Non-parallel	1770282	1771179	-	SPN23F_18240	898	hypothetical protein
1770721	1	Genic	Non-parallel	1770282	1771179	-	SPN23F_18240	898	hypothetical protein
1770724	1	Genic	Non-parallel	1770282	1771179	-	SPN23F_18240	898	hypothetical protein
1770727	1	Genic	Non-parallel	1770282	1771179	-	SPN23F_18240	898	hypothetical protein
1770731	1	Genic	Non-parallel	1770282	1771179	-	SPN23F_18240	898	hypothetical protein
1770733	1	Genic	Non-parallel	1770282	1771179	-	SPN23F_18240	898	hypothetical protein
1770736	1	Genic	Non-parallel	1770282	1771179	-	SPN23F_18240	898	hypothetical protein
1770748	1	Genic	Non-parallel	1770282	1771179	-	SPN23F_18240	898	hypothetical protein
1770751	1	Genic	Non-parallel	1770282	1771179	-	SPN23F_18240	898	hypothetical protein
1770765	1	Genic	Non-parallel	1770282	1771179	-	SPN23F_18240	898	hypothetical protein
1770769	1	Genic	Non-parallel	1770282	1771179	-	SPN23F_18240	898	hypothetical protein
1770775	1	Genic	Non-parallel	1770282	1771179	-	SPN23F_18240	898	hypothetical protein
1770781	1	Genic	Non-parallel	1770282	1771179	-	SPN23F_18240	898	hypothetical protein
1770784	1	Genic	Non-parallel	1770282	1771179	-	SPN23F_18240	898	hypothetical protein
1770786	1	Genic	Non-parallel	1770282	1771179	-	SPN23F_18240	898	hypothetical protein
1770787	1	Genic	Non-parallel	1770282	1771179	-	SPN23F_18240	898	hypothetical protein
1770790	1	Genic	Non-parallel	1770282	1771179	-	SPN23F_18240	898	hypothetical protein
1770793	1	Genic	Non-parallel	1770282	1771179	-	SPN23F_18240	898	hypothetical protein
1770798	1	Genic	Non-parallel	1770282	1771179	-	SPN23F_18240	898	hypothetical protein
1770802	1	Genic	Non-parallel	1770282	1771179	-	SPN23F_18240	898	hypothetical protein
1770805	1	Genic	Non-parallel	1770282	1771179	-	SPN23F_18240	898	hypothetical protein
1770808	1	Genic	Non-parallel	1770282	1771179	-	SPN23F_18240	898	hypothetical protein
1770811	1	Genic	Non-parallel	1770282	1771179	-	SPN23F_18240	898	hypothetical protein
1770812	1	Genic	Non-parallel	1770282	1771179	-	SPN23F_18240	898	hypothetical protein
1770813	1	Genic	Non-parallel	1770282	1771179	-	SPN23F_18240	898	hypothetical protein
1770814	1	Genic	Non-parallel	1770282	1771179	-	SPN23F_18240	898	hypothetical protein
1770815	1	Genic	Non-parallel	1770282	1771179	-	SPN23F_18240	898	hypothetical protein
1770817	1	Genic	Non-parallel	1770282	1771179	-	SPN23F_18240	898	hypothetical protein
1770820	1	Genic	Non-parallel	1770282	1771179	-	SPN23F_18240	898	hypothetical protein
1770834	1	Genic	Non-parallel	1770282	1771179	-	SPN23F_18240	898	hypothetical protein
1770841	1	Genic	Non-parallel	1770282	1771179	-	SPN23F_18240	898	hypothetical protein
1770850	1	Genic	Non-parallel	1770282	1771179	-	SPN23F_18240	898	hypothetical protein
1770859	1	Genic	Non-parallel	1770282	1771179	-	SPN23F_18240	898	hypothetical protein
1770876	1	Genic	Non-parallel	1770282	1771179	-	SPN23F_18240	898	hypothetical protein
1770883	1	Genic	Non-parallel	1770282	1771179	-	SPN23F_18240	898	hypothetical protein
1770901	1	Genic	Non-parallel	1770282	1771179	-	SPN23F_18240	898	hypothetical protein
1770910	1	Genic	Non-parallel	1770282	1771179	-	SPN23F_18240	898	hypothetical protein
1770913	1	Genic	Non-parallel	1770282	1771179	-	SPN23F_18240	898	hypothetical protein
1770916	1	Genic	Non-parallel	1770282	1771179	-	SPN23F_18240	898	hypothetical protein
1770919	1	Genic	Non-parallel	1770282	1771179	-	SPN23F_18240	898	hypothetical protein
1770936	1	Genic	Non-parallel	1770282	1771179	-	SPN23F_18240	898	hypothetical protein
1770982	1	Genic	Non-parallel	1770282	1771179	-	SPN23F_18240	898	hypothetical protein
1771003	1	Genic	Non-parallel	1770282	1771179	-	SPN23F_18240	898	hypothetical protein
1771021	1	Genic	Non-parallel	1770282	1771179	-	SPN23F_18240	898	hypothetical protein
1771039	1	Genic	Non-parallel	1770282	1771179	-	SPN23F_18240	898	hypothetical protein
1771066	1	Genic	Non-parallel	1770282	1771179	-	SPN23F_18240	898	hypothetical protein
1771083	1	Genic	Non-parallel	1770282	1771179	-	SPN23F_18240	898	hypothetical protein
1771123	1	Genic	Non-parallel	1770282	1771179	-	SPN23F_18240	898	hypothetical protein
1772378	1	Genic	Non-parallel	1771181	1772444	-	SPN23F_18250	1264	sugar phosphotransferase system (PTS), IIC component
1774706	1	Genic	Non-parallel	1774654	1775314	+	SPN23F_18280	661	type IV prepilin peptidase family protein
1774936	1	Genic	Non-parallel	1774654	1775314	+	SPN23F_18280	661	type IV prepilin peptidase family protein
1778164	1	Genic	Non-parallel	1777564	1778341	-	trpA	778	tryptophan synthase subunit alpha
1779452	1	Genic	Non-parallel	1778333	1779557	-	trpB	1225	tryptophan synthase subunit beta
1779940	1	Genic	Non-parallel	1779534	1780134	-	trpF	601	N-(5'-phosphoribosyl)anthranilate isomerase
1780022	1	Genic	Non-parallel	1779534	1780134	-	trpF	601	N-(5'-phosphoribosyl)anthranilate isomerase
1780103	1	Genic	Non-parallel	1779534	1780134	-	trpF	601	N-(5'-phosphoribosyl)anthranilate isomerase
1780805	1	Genic	Non-parallel	1780120	1780888	-	trpC	769	indole-3-glycerol-phosphate synthase
1780808	1	Genic	Non-parallel	1780120	1780888	-	trpC	769	indole-3-glycerol-phosphate synthase
1780816	1	Genic	Non-parallel	1780120	1780888	-	trpC	769	indole-3-glycerol-phosphate synthase
1780819	1	Genic	Non-parallel	1780120	1780888	-	trpC	769	indole-3-glycerol-phosphate synthase
1780828	1	Genic	Non-parallel	1780120	1780888	-	trpC	769	indole-3-glycerol-phosphate synthase
1780838	1	Genic	Non-parallel	1780120	1780888	-	trpC	769	indole-3-glycerol-phosphate synthase
1780933	1	Genic	Non-parallel	1780884	1781889	-	trpD	1006	anthranilate phosphoribosyltransferase
1780966	1	Genic	Non-parallel	1780884	1781889	-	trpD	1006	anthranilate phosphoribosyltransferase
1780979	1	Genic	Non-parallel	1780884	1781889	-	trpD	1006	anthranilate phosphoribosyltransferase
1780981	1	Genic	Non-parallel	1780884	1781889	-	trpD	1006	anthranilate phosphoribosyltransferase
1780983	1	Genic	Non-parallel	1780884	1781889	-	trpD	1006	anthranilate phosphoribosyltransferase
1781017	1	Genic	Non-parallel	1780884	1781889	-	trpD	1006	anthranilate phosphoribosyltransferase
1781020	1	Genic	Non-parallel	1780884	1781889	-	trpD	1006	anthranilate phosphoribosyltransferase
1781026	1	Genic	Non-parallel	1780884	1781889	-	trpD	1006	anthranilate phosphoribosyltransferase
1781046	1	Genic	Non-parallel	1780884	1781889	-	trpD	1006	anthranilate phosphoribosyltransferase
1781068	1	Genic	Non-parallel	1780884	1781889	-	trpD	1006	anthranilate phosphoribosyltransferase
1781074	1	Genic	Non-parallel	1780884	1781889	-	trpD	1006	anthranilate phosphoribosyltransferase
1781095	1	Genic	Non-parallel	1780884	1781889	-	trpD	1006	anthranilate phosphoribosyltransferase
1781098	1	Genic	Non-parallel	1780884	1781889	-	trpD	1006	anthranilate phosphoribosyltransferase
1781104	1	Genic	Non-parallel	1780884	1781889	-	trpD	1006	anthranilate phosphoribosyltransferase
1781113	1	Genic	Non-parallel	1780884	1781889	-	trpD	1006	anthranilate phosphoribosyltransferase
1781119	1	Genic	Non-parallel	1780884	1781889	-	trpD	1006	anthranilate phosphoribosyltransferase
1781124	1	Genic	Non-parallel	1780884	1781889	-	trpD	1006	anthranilate phosphoribosyltransferase
1781125	1	Genic	Non-parallel	1780884	1781889	-	trpD	1006	anthranilate phosphoribosyltransferase
1781131	1	Genic	Non-parallel	1780884	1781889	-	trpD	1006	anthranilate phosphoribosyltransferase
1782615	1	Genic	Non-parallel	1782462	1783824	-	trpE	1363	anthranilate synthase component I
1783255	1	Genic	Non-parallel	1782462	1783824	-	trpE	1363	anthranilate synthase component I
1783275	1	Genic	Non-parallel	1782462	1783824	-	trpE	1363	anthranilate synthase component I
1788899	1	Genic	Non-parallel	1787294	1788986	-	SPN23F_18420	1693	inner membrane component of ABC transporter
1789006	1	Genic	Non-parallel	1788997	1790008	-	SPN23F_18430	1012	iron ABC transporter ATP-binding protein
1789664	1	Genic	Non-parallel	1788997	1790008	-	SPN23F_18430	1012	iron ABC transporter ATP-binding protein
1789858	1	Genic	Non-parallel	1788997	1790008	-	SPN23F_18430	1012	iron ABC transporter ATP-binding protein
1789907	1	Genic	Non-parallel	1788997	1790008	-	SPN23F_18430	1012	iron ABC transporter ATP-binding protein
1789922	1	Genic	Non-parallel	1788997	1790008	-	SPN23F_18430	1012	iron ABC transporter ATP-binding protein
1789936	1	Genic	Non-parallel	1788997	1790008	-	SPN23F_18430	1012	iron ABC transporter ATP-binding protein
1790117	1	Genic	Non-parallel	1790111	1791179	-	SPN23F_18440	1069	iron ABC transporter, solute-binding protein
1790236	1	Genic	Non-parallel	1790111	1791179	-	SPN23F_18440	1069	iron ABC transporter, solute-binding protein
1790253	1	Genic	Non-parallel	1790111	1791179	-	SPN23F_18440	1069	iron ABC transporter, solute-binding protein
1790271	1	Genic	Non-parallel	1790111	1791179	-	SPN23F_18440	1069	iron ABC transporter, solute-binding protein
1790274	1	Genic	Non-parallel	1790111	1791179	-	SPN23F_18440	1069	iron ABC transporter, solute-binding protein
1790415	1	Genic	Non-parallel	1790111	1791179	-	SPN23F_18440	1069	iron ABC transporter, solute-binding protein
1790416	1	Genic	Non-parallel	1790111	1791179	-	SPN23F_18440	1069	iron ABC transporter, solute-binding protein
1790441	1	Genic	Non-parallel	1790111	1791179	-	SPN23F_18440	1069	iron ABC transporter, solute-binding protein
1790445	1	Genic	Non-parallel	1790111	1791179	-	SPN23F_18440	1069	iron ABC transporter, solute-binding protein
1790448	1	Genic	Non-parallel	1790111	1791179	-	SPN23F_18440	1069	iron ABC transporter, solute-binding protein
1790460	1	Genic	Non-parallel	1790111	1791179	-	SPN23F_18440	1069	iron ABC transporter, solute-binding protein
1790466	1	Genic	Non-parallel	1790111	1791179	-	SPN23F_18440	1069	iron ABC transporter, solute-binding protein
1790469	1	Genic	Non-parallel	1790111	1791179	-	SPN23F_18440	1069	iron ABC transporter, solute-binding protein
1790475	1	Genic	Non-parallel	1790111	1791179	-	SPN23F_18440	1069	iron ABC transporter, solute-binding protein
1790481	1	Genic	Non-parallel	1790111	1791179	-	SPN23F_18440	1069	iron ABC transporter, solute-binding protein
1790482	1	Genic	Non-parallel	1790111	1791179	-	SPN23F_18440	1069	iron ABC transporter, solute-binding protein
1790483	1	Genic	Non-parallel	1790111	1791179	-	SPN23F_18440	1069	iron ABC transporter, solute-binding protein
1790490	1	Genic	Non-parallel	1790111	1791179	-	SPN23F_18440	1069	iron ABC transporter, solute-binding protein
1790497	1	Genic	Non-parallel	1790111	1791179	-	SPN23F_18440	1069	iron ABC transporter, solute-binding protein
1790498	1	Genic	Non-parallel	1790111	1791179	-	SPN23F_18440	1069	iron ABC transporter, solute-binding protein
1790499	1	Genic	Non-parallel	1790111	1791179	-	SPN23F_18440	1069	iron ABC transporter, solute-binding protein
1790507	1	Genic	Non-parallel	1790111	1791179	-	SPN23F_18440	1069	iron ABC transporter, solute-binding protein
1790511	1	Genic	Non-parallel	1790111	1791179	-	SPN23F_18440	1069	iron ABC transporter, solute-binding protein
1790517	1	Genic	Non-parallel	1790111	1791179	-	SPN23F_18440	1069	iron ABC transporter, solute-binding protein
1790520	1	Genic	Non-parallel	1790111	1791179	-	SPN23F_18440	1069	iron ABC transporter, solute-binding protein
1790532	1	Genic	Non-parallel	1790111	1791179	-	SPN23F_18440	1069	iron ABC transporter, solute-binding protein
1790535	1	Genic	Non-parallel	1790111	1791179	-	SPN23F_18440	1069	iron ABC transporter, solute-binding protein
[truncated: 524 more rows]
