# Supplementary material for: Within-host microevolution of Streptococcus pneumoniae is rapid and adaptive during natural colonisation
Source: Nat Commun. 2020 Jul 10;11:3442. doi: 10.1038/s41467-020-17327-w (PMC7351774; doi:10.1038/s41467-020-17327-w)
Supplement: Supplementary file 10 — Supplementary Data 6 [file 41467_2020_17327_MOESM10_ESM.xlsx]

## Sheet: Sheet1
Infant ID	Position	Episode	Serotype	Sequence type (ST)	SNP location	Number of episodes	Amino acid change	SNP	Codon	Amino acid	Codon position	DNA strand	Gene/locus ID	Gene length	Gene product
1	745144	INF1:15A:1	15A	917	Intergenic	75	Intergenic	A	N/A	N/A	N/A	N/A	N/A	N/A	N/A
1	745144	INF1:15A:1	15A	917	Intergenic	75	Intergenic	A	N/A	N/A	N/A	N/A	N/A	N/A	N/A
1	745144	INF1:15A:1	15A	917	Intergenic	75	Intergenic	C	N/A	N/A	N/A	N/A	N/A	N/A	N/A
1	745144	INF1:15A:1	15A	917	Intergenic	75	Intergenic	A	N/A	N/A	N/A	N/A	N/A	N/A	N/A
1	745144	INF1:6A:1	6A	5734	Intergenic	75	Intergenic	A	N/A	N/A	N/A	N/A	N/A	N/A	N/A
1	745144	INF1:6A:1	6A	5734	Intergenic	75	Intergenic	A	N/A	N/A	N/A	N/A	N/A	N/A	N/A
1	745144	INF1:6A:1	6A	5734	Intergenic	75	Intergenic	C	N/A	N/A	N/A	N/A	N/A	N/A	N/A
1	745144	INF1:6A:1	6A	5734	Intergenic	75	Intergenic	A	N/A	N/A	N/A	N/A	N/A	N/A	N/A
1	745144	INF1:6A:1	6A	5734	Intergenic	75	Intergenic	A	N/A	N/A	N/A	N/A	N/A	N/A	N/A
2	745144	INF2:6A:1	6A	913	Intergenic	75	Intergenic	A	N/A	N/A	N/A	N/A	N/A	N/A	N/A
2	745144	INF2:6A:1	6A	913	Intergenic	75	Intergenic	C	N/A	N/A	N/A	N/A	N/A	N/A	N/A
2	745144	INF2:6A:1	6A	913	Intergenic	75	Intergenic	A	N/A	N/A	N/A	N/A	N/A	N/A	N/A
2	745144	INF2:6A:1	6A	913	Intergenic	75	Intergenic	A	N/A	N/A	N/A	N/A	N/A	N/A	N/A
3	745144	INF3:15B/C:1	15B/C	910	Intergenic	75	Intergenic	A	N/A	N/A	N/A	N/A	N/A	N/A	N/A
3	745144	INF3:15B/C:1	15B/C	910	Intergenic	75	Intergenic	A	N/A	N/A	N/A	N/A	N/A	N/A	N/A
3	745144	INF3:15B/C:1	15B/C	910	Intergenic	75	Intergenic	C	N/A	N/A	N/A	N/A	N/A	N/A	N/A
3	745144	INF3:15B/C:1	15B/C	910	Intergenic	75	Intergenic	C	N/A	N/A	N/A	N/A	N/A	N/A	N/A
3	745144	INF3:15B/C:1	15B/C	910	Intergenic	75	Intergenic	C	N/A	N/A	N/A	N/A	N/A	N/A	N/A
3	745144	INF3:15B/C:1	15B/C	910	Intergenic	75	Intergenic	C	N/A	N/A	N/A	N/A	N/A	N/A	N/A
3	745144	INF3:15B/C:1	15B/C	910	Intergenic	75	Intergenic	A	N/A	N/A	N/A	N/A	N/A	N/A	N/A
3	745144	INF3:15B/C:1	15B/C	910	Intergenic	75	Intergenic	C	N/A	N/A	N/A	N/A	N/A	N/A	N/A
6	745144	INF6:16F:2	16F	3407	Intergenic	75	Intergenic	A	N/A	N/A	N/A	N/A	N/A	N/A	N/A
6	745144	INF6:16F:2	16F	3407	Intergenic	75	Intergenic	A	N/A	N/A	N/A	N/A	N/A	N/A	N/A
6	745144	INF6:16F:2	16F	3407	Intergenic	75	Intergenic	C	N/A	N/A	N/A	N/A	N/A	N/A	N/A
7	745144	INF7:22A:1	22A	10600	Intergenic	75	Intergenic	A	N/A	N/A	N/A	N/A	N/A	N/A	N/A
7	745144	INF7:22A:1	22A	10600	Intergenic	75	Intergenic	A	N/A	N/A	N/A	N/A	N/A	N/A	N/A
7	745144	INF7:22A:1	22A	10600	Intergenic	75	Intergenic	A	N/A	N/A	N/A	N/A	N/A	N/A	N/A
7	745144	INF7:22A:1	22A	10600	Intergenic	75	Intergenic	A	N/A	N/A	N/A	N/A	N/A	N/A	N/A
7	745144	INF7:22A:1	22A	10600	Intergenic	75	Intergenic	C	N/A	N/A	N/A	N/A	N/A	N/A	N/A
7	745144	INF7:22A:1	22A	10600	Intergenic	75	Intergenic	A	N/A	N/A	N/A	N/A	N/A	N/A	N/A
8	745144	INF8:21:1	21	5103	Intergenic	75	Intergenic	A	N/A	N/A	N/A	N/A	N/A	N/A	N/A
8	745144	INF8:21:1	21	5103	Intergenic	75	Intergenic	C	N/A	N/A	N/A	N/A	N/A	N/A	N/A
8	745144	INF8:21:1	21	5103	Intergenic	75	Intergenic	A	N/A	N/A	N/A	N/A	N/A	N/A	N/A
8	745144	INF8:21:1	21	5103	Intergenic	75	Intergenic	A	N/A	N/A	N/A	N/A	N/A	N/A	N/A
8	745144	INF8:21:1	21	5103	Intergenic	75	Intergenic	A	N/A	N/A	N/A	N/A	N/A	N/A	N/A
10	745144	INF10:23B:1	23B	5706	Intergenic	75	Intergenic	C	N/A	N/A	N/A	N/A	N/A	N/A	N/A
10	745144	INF10:23B:1	23B	5706	Intergenic	75	Intergenic	C	N/A	N/A	N/A	N/A	N/A	N/A	N/A
10	745144	INF10:23B:1	23B	5706	Intergenic	75	Intergenic	A	N/A	N/A	N/A	N/A	N/A	N/A	N/A
11	745144	INF11:15B/C:1	15B/C	4033	Intergenic	75	Intergenic	C	N/A	N/A	N/A	N/A	N/A	N/A	N/A
11	745144	INF11:15B/C:1	15B/C	4033	Intergenic	75	Intergenic	A	N/A	N/A	N/A	N/A	N/A	N/A	N/A
11	745144	INF11:15B/C:1	15B/C	4033	Intergenic	75	Intergenic	C	N/A	N/A	N/A	N/A	N/A	N/A	N/A
11	745144	INF11:15B/C:1	15B/C	4033	Intergenic	75	Intergenic	C	N/A	N/A	N/A	N/A	N/A	N/A	N/A
11	745144	INF11:23B:1	23B	5706	Intergenic	75	Intergenic	A	N/A	N/A	N/A	N/A	N/A	N/A	N/A
11	745144	INF11:23B:1	23B	5706	Intergenic	75	Intergenic	A	N/A	N/A	N/A	N/A	N/A	N/A	N/A
11	745144	INF11:23B:1	23B	5706	Intergenic	75	Intergenic	C	N/A	N/A	N/A	N/A	N/A	N/A	N/A
11	745144	INF11:23B:1	23B	5706	Intergenic	75	Intergenic	C	N/A	N/A	N/A	N/A	N/A	N/A	N/A
11	745144	INF11:23B:1	23B	5706	Intergenic	75	Intergenic	C	N/A	N/A	N/A	N/A	N/A	N/A	N/A
11	745144	INF11:23B:1	23B	5706	Intergenic	75	Intergenic	A	N/A	N/A	N/A	N/A	N/A	N/A	N/A
11	745144	INF11:23B:1	23B	5706	Intergenic	75	Intergenic	C	N/A	N/A	N/A	N/A	N/A	N/A	N/A
13	745144	INF13:6A:1	6A	913	Intergenic	75	Intergenic	A	N/A	N/A	N/A	N/A	N/A	N/A	N/A
13	745144	INF13:6A:1	6A	913	Intergenic	75	Intergenic	A	N/A	N/A	N/A	N/A	N/A	N/A	N/A
13	745144	INF13:6A:1	6A	913	Intergenic	75	Intergenic	C	N/A	N/A	N/A	N/A	N/A	N/A	N/A
13	745144	INF13:6A:1	6A	913	Intergenic	75	Intergenic	A	N/A	N/A	N/A	N/A	N/A	N/A	N/A
13	745144	INF13:6A:1	6A	913	Intergenic	75	Intergenic	A	N/A	N/A	N/A	N/A	N/A	N/A	N/A
13	745144	INF13:6A:1	6A	913	Intergenic	75	Intergenic	C	N/A	N/A	N/A	N/A	N/A	N/A	N/A
13	745144	INF13:6A:1	6A	913	Intergenic	75	Intergenic	A	N/A	N/A	N/A	N/A	N/A	N/A	N/A
14	745144	INF14:12F:1	12F	989	Intergenic	75	Intergenic	A	N/A	N/A	N/A	N/A	N/A	N/A	N/A
14	745144	INF14:12F:1	12F	989	Intergenic	75	Intergenic	A	N/A	N/A	N/A	N/A	N/A	N/A	N/A
14	745144	INF14:12F:1	12F	989	Intergenic	75	Intergenic	A	N/A	N/A	N/A	N/A	N/A	N/A	N/A
14	745144	INF14:12F:1	12F	989	Intergenic	75	Intergenic	C	N/A	N/A	N/A	N/A	N/A	N/A	N/A
14	745144	INF14:15B/C:1	15B/C	910	Intergenic	75	Intergenic	A	N/A	N/A	N/A	N/A	N/A	N/A	N/A
14	745144	INF14:15B/C:1	15B/C	910	Intergenic	75	Intergenic	A	N/A	N/A	N/A	N/A	N/A	N/A	N/A
14	745144	INF14:15B/C:1	15B/C	910	Intergenic	75	Intergenic	C	N/A	N/A	N/A	N/A	N/A	N/A	N/A
14	745144	INF14:19A:1	19A	847	Intergenic	75	Intergenic	A	N/A	N/A	N/A	N/A	N/A	N/A	N/A
14	745144	INF14:19A:1	19A	847	Intergenic	75	Intergenic	C	N/A	N/A	N/A	N/A	N/A	N/A	N/A
15	745144	INF15:15A:1	15A	10594	Intergenic	75	Intergenic	A	N/A	N/A	N/A	N/A	N/A	N/A	N/A
15	745144	INF15:15A:1	15A	10594	Intergenic	75	Intergenic	C	N/A	N/A	N/A	N/A	N/A	N/A	N/A
15	745144	INF15:15A:1	15A	10594	Intergenic	75	Intergenic	C	N/A	N/A	N/A	N/A	N/A	N/A	N/A
15	745144	INF15:6A:1	6A	913	Intergenic	75	Intergenic	A	N/A	N/A	N/A	N/A	N/A	N/A	N/A
15	745144	INF15:6A:1	6A	913	Intergenic	75	Intergenic	C	N/A	N/A	N/A	N/A	N/A	N/A	N/A
15	745144	INF15:6A:1	6A	913	Intergenic	75	Intergenic	A	N/A	N/A	N/A	N/A	N/A	N/A	N/A
15	745144	INF15:6A:1	6A	913	Intergenic	75	Intergenic	A	N/A	N/A	N/A	N/A	N/A	N/A	N/A
16	745144	INF16:6B/E:1	6B	5516	Intergenic	75	Intergenic	C	N/A	N/A	N/A	N/A	N/A	N/A	N/A
16	745144	INF16:6B/E:1	6B	5516	Intergenic	75	Intergenic	A	N/A	N/A	N/A	N/A	N/A	N/A	N/A
16	745144	INF16:6B/E:1	6B	5516	Intergenic	75	Intergenic	A	N/A	N/A	N/A	N/A	N/A	N/A	N/A
16	745144	INF16:6B/E:1	6B	5516	Intergenic	75	Intergenic	C	N/A	N/A	N/A	N/A	N/A	N/A	N/A
16	745144	INF16:6B/E:1	6B	5516	Intergenic	75	Intergenic	A	N/A	N/A	N/A	N/A	N/A	N/A	N/A
16	745144	INF16:6B/E:1	6B	5516	Intergenic	75	Intergenic	A	N/A	N/A	N/A	N/A	N/A	N/A	N/A
16	745144	INF16:6B/E:1	6B	5516	Intergenic	75	Intergenic	C	N/A	N/A	N/A	N/A	N/A	N/A	N/A
18	745144	INF18:23B:1	23B	11676	Intergenic	75	Intergenic	C	N/A	N/A	N/A	N/A	N/A	N/A	N/A
18	745144	INF18:23B:1	23B	11676	Intergenic	75	Intergenic	A	N/A	N/A	N/A	N/A	N/A	N/A	N/A
18	745144	INF18:23B:1	23B	11676	Intergenic	75	Intergenic	A	N/A	N/A	N/A	N/A	N/A	N/A	N/A
18	745144	INF18:23B:1	23B	11676	Intergenic	75	Intergenic	A	N/A	N/A	N/A	N/A	N/A	N/A	N/A
18	745144	INF18:23B:1	23B	11676	Intergenic	75	Intergenic	A	N/A	N/A	N/A	N/A	N/A	N/A	N/A
20	745144	INF20:19A:1	19A	11691	Intergenic	75	Intergenic	A	N/A	N/A	N/A	N/A	N/A	N/A	N/A
20	745144	INF20:19A:1	19A	11691	Intergenic	75	Intergenic	A	N/A	N/A	N/A	N/A	N/A	N/A	N/A
20	745144	INF20:19A:1	19A	11691	Intergenic	75	Intergenic	A	N/A	N/A	N/A	N/A	N/A	N/A	N/A
20	745144	INF20:19A:1	19A	11691	Intergenic	75	Intergenic	C	N/A	N/A	N/A	N/A	N/A	N/A	N/A
20	745144	INF20:19A:1	19A	11691	Intergenic	75	Intergenic	C	N/A	N/A	N/A	N/A	N/A	N/A	N/A
20	745144	INF20:19A:1	19A	11691	Intergenic	75	Intergenic	A	N/A	N/A	N/A	N/A	N/A	N/A	N/A
20	745144	INF20:19A:1	19A	11691	Intergenic	75	Intergenic	A	N/A	N/A	N/A	N/A	N/A	N/A	N/A
21	745144	INF21:6A:2	6A	913	Intergenic	75	Intergenic	C	N/A	N/A	N/A	N/A	N/A	N/A	N/A
21	745144	INF21:6A:2	6A	913	Intergenic	75	Intergenic	A	N/A	N/A	N/A	N/A	N/A	N/A	N/A
22	745144	INF22:15B/C:2	15B/C	910	Intergenic	75	Intergenic	A	N/A	N/A	N/A	N/A	N/A	N/A	N/A
22	745144	INF22:15B/C:2	15B/C	910	Intergenic	75	Intergenic	C	N/A	N/A	N/A	N/A	N/A	N/A	N/A
22	745144	INF22:15B/C:2	15B/C	910	Intergenic	75	Intergenic	A	N/A	N/A	N/A	N/A	N/A	N/A	N/A
22	745144	INF22:15B/C:2	15B/C	910	Intergenic	75	Intergenic	A	N/A	N/A	N/A	N/A	N/A	N/A	N/A
22	745144	INF22:15B/C:2	15B/C	910	Intergenic	75	Intergenic	C	N/A	N/A	N/A	N/A	N/A	N/A	N/A
22	745144	INF22:38:2	38	11756	Intergenic	75	Intergenic	A	N/A	N/A	N/A	N/A	N/A	N/A	N/A
22	745144	INF22:38:2	38	11756	Intergenic	75	Intergenic	C	N/A	N/A	N/A	N/A	N/A	N/A	N/A
22	745144	INF22:38:2	38	11756	Intergenic	75	Intergenic	C	N/A	N/A	N/A	N/A	N/A	N/A	N/A
24	745144	INF24:6A:1	6A	913	Intergenic	75	Intergenic	A	N/A	N/A	N/A	N/A	N/A	N/A	N/A
24	745144	INF24:6A:1	6A	913	Intergenic	75	Intergenic	A	N/A	N/A	N/A	N/A	N/A	N/A	N/A
24	745144	INF24:6A:1	6A	913	Intergenic	75	Intergenic	A	N/A	N/A	N/A	N/A	N/A	N/A	N/A
24	745144	INF24:6A:1	6A	913	Intergenic	75	Intergenic	C	N/A	N/A	N/A	N/A	N/A	N/A	N/A
25	745144	INF25:11A:1	11A	10597	Intergenic	75	Intergenic	C	N/A	N/A	N/A	N/A	N/A	N/A	N/A
25	745144	INF25:11A:1	11A	10597	Intergenic	75	Intergenic	A	N/A	N/A	N/A	N/A	N/A	N/A	N/A
25	745144	INF25:11A:1	11A	10597	Intergenic	75	Intergenic	A	N/A	N/A	N/A	N/A	N/A	N/A	N/A
27	745144	INF27:19F:1	19F	5702	Intergenic	75	Intergenic	C	N/A	N/A	N/A	N/A	N/A	N/A	N/A
27	745144	INF27:19F:1	19F	5702	Intergenic	75	Intergenic	A	N/A	N/A	N/A	N/A	N/A	N/A	N/A
27	745144	INF27:19F:1	19F	5702	Intergenic	75	Intergenic	A	N/A	N/A	N/A	N/A	N/A	N/A	N/A
27	745144	INF27:19F:2	19F	5702	Intergenic	75	Intergenic	C	N/A	N/A	N/A	N/A	N/A	N/A	N/A
27	745144	INF27:19F:2	19F	5702	Intergenic	75	Intergenic	C	N/A	N/A	N/A	N/A	N/A	N/A	N/A
27	745144	INF27:19F:2	19F	5702	Intergenic	75	Intergenic	A	N/A	N/A	N/A	N/A	N/A	N/A	N/A
29	745144	INF29:38:1	38	11755	Intergenic	75	Intergenic	C	N/A	N/A	N/A	N/A	N/A	N/A	N/A
29	745144	INF29:38:1	38	11755	Intergenic	75	Intergenic	A	N/A	N/A	N/A	N/A	N/A	N/A	N/A
31	745144	INF31:38:1	38	6103	Intergenic	75	Intergenic	A	N/A	N/A	N/A	N/A	N/A	N/A	N/A
31	745144	INF31:38:1	38	6103	Intergenic	75	Intergenic	C	N/A	N/A	N/A	N/A	N/A	N/A	N/A
32	745144	INF32:NT:1	NT	344	Intergenic	75	Intergenic	C	N/A	N/A	N/A	N/A	N/A	N/A	N/A
32	745144	INF32:NT:1	NT	344	Intergenic	75	Intergenic	A	N/A	N/A	N/A	N/A	N/A	N/A	N/A
32	745144	INF32:NT:1	NT	344	Intergenic	75	Intergenic	C	N/A	N/A	N/A	N/A	N/A	N/A	N/A
34	745144	INF34:6B/E:1	6B	5516	Intergenic	75	Intergenic	A	N/A	N/A	N/A	N/A	N/A	N/A	N/A
34	745144	INF34:6B/E:1	6B	5516	Intergenic	75	Intergenic	C	N/A	N/A	N/A	N/A	N/A	N/A	N/A
34	745144	INF34:6B/E:1	6B	5516	Intergenic	75	Intergenic	C	N/A	N/A	N/A	N/A	N/A	N/A	N/A
34	745144	INF34:6B/E:1	6B	5516	Intergenic	75	Intergenic	A	N/A	N/A	N/A	N/A	N/A	N/A	N/A
34	745144	INF34:6B/E:1	6B	5516	Intergenic	75	Intergenic	A	N/A	N/A	N/A	N/A	N/A	N/A	N/A
34	745144	INF34:6B/E:1	6B	5516	Intergenic	75	Intergenic	A	N/A	N/A	N/A	N/A	N/A	N/A	N/A
34	745144	INF34:6B/E:1	6B	5516	Intergenic	75	Intergenic	C	N/A	N/A	N/A	N/A	N/A	N/A	N/A
34	745144	INF34:6B/E:1	6B	5516	Intergenic	75	Intergenic	A	N/A	N/A	N/A	N/A	N/A	N/A	N/A
34	745144	INF34:6B/E:1	6B	5516	Intergenic	75	Intergenic	C	N/A	N/A	N/A	N/A	N/A	N/A	N/A
41	745144	INF41:18C:1	18C	1233	Intergenic	75	Intergenic	A	N/A	N/A	N/A	N/A	N/A	N/A	N/A
41	745144	INF41:18C:1	18C	1233	Intergenic	75	Intergenic	A	N/A	N/A	N/A	N/A	N/A	N/A	N/A
41	745144	INF41:18C:1	18C	1233	Intergenic	75	Intergenic	A	N/A	N/A	N/A	N/A	N/A	N/A	N/A
41	745144	INF41:18C:1	18C	1233	Intergenic	75	Intergenic	A	N/A	N/A	N/A	N/A	N/A	N/A	N/A
41	745144	INF41:18C:1	18C	1233	Intergenic	75	Intergenic	C	N/A	N/A	N/A	N/A	N/A	N/A	N/A
44	745144	INF44:23B:1	23B	5706	Intergenic	75	Intergenic	A	N/A	N/A	N/A	N/A	N/A	N/A	N/A
44	745144	INF44:23B:1	23B	5706	Intergenic	75	Intergenic	A	N/A	N/A	N/A	N/A	N/A	N/A	N/A
44	745144	INF44:23B:1	23B	5706	Intergenic	75	Intergenic	A	N/A	N/A	N/A	N/A	N/A	N/A	N/A
44	745144	INF44:23B:1	23B	5706	Intergenic	75	Intergenic	C	N/A	N/A	N/A	N/A	N/A	N/A	N/A
44	745144	INF44:23B:1	23B	5706	Intergenic	75	Intergenic	A	N/A	N/A	N/A	N/A	N/A	N/A	N/A
44	745144	INF44:23B:1	23B	5706	Intergenic	75	Intergenic	C	N/A	N/A	N/A	N/A	N/A	N/A	N/A
44	745144	INF44:6A:1	6A	5734	Intergenic	75	Intergenic	C	N/A	N/A	N/A	N/A	N/A	N/A	N/A
44	745144	INF44:6A:1	6A	5734	Intergenic	75	Intergenic	A	N/A	N/A	N/A	N/A	N/A	N/A	N/A
44	745144	INF44:6A:1	6A	5734	Intergenic	75	Intergenic	A	N/A	N/A	N/A	N/A	N/A	N/A	N/A
45	745144	INF45:6B/E:1	6B	10546	Intergenic	75	Intergenic	A	N/A	N/A	N/A	N/A	N/A	N/A	N/A
45	745144	INF45:6B/E:1	6B	10546	Intergenic	75	Intergenic	C	N/A	N/A	N/A	N/A	N/A	N/A	N/A
45	745144	INF45:6B/E:1	6B	10546	Intergenic	75	Intergenic	A	N/A	N/A	N/A	N/A	N/A	N/A	N/A
45	745144	INF45:6B/E:1	6B	10546	Intergenic	75	Intergenic	A	N/A	N/A	N/A	N/A	N/A	N/A	N/A
45	745144	INF45:6B/E:1	6B	10546	Intergenic	75	Intergenic	A	N/A	N/A	N/A	N/A	N/A	N/A	N/A
45	745144	INF45:6B/E:1	6B	10546	Intergenic	75	Intergenic	A	N/A	N/A	N/A	N/A	N/A	N/A	N/A
45	745144	INF45:6B/E:1	6B	10546	Intergenic	75	Intergenic	C	N/A	N/A	N/A	N/A	N/A	N/A	N/A
45	745144	INF45:6B/E:1	6B	10546	Intergenic	75	Intergenic	A	N/A	N/A	N/A	N/A	N/A	N/A	N/A
45	745144	INF45:6B/E:1	6B	10546	Intergenic	75	Intergenic	A	N/A	N/A	N/A	N/A	N/A	N/A	N/A
45	745144	INF45:6B/E:1	6B	10546	Intergenic	75	Intergenic	C	N/A	N/A	N/A	N/A	N/A	N/A	N/A
45	745144	INF45:6B/E:1	6B	10546	Intergenic	75	Intergenic	C	N/A	N/A	N/A	N/A	N/A	N/A	N/A
45	745144	INF45:6B/E:1	6B	10546	Intergenic	75	Intergenic	C	N/A	N/A	N/A	N/A	N/A	N/A	N/A
45	745144	INF45:6B/E:1	6B	10546	Intergenic	75	Intergenic	A	N/A	N/A	N/A	N/A	N/A	N/A	N/A
47	745144	INF47:17F:1	17F	10626	Intergenic	75	Intergenic	C	N/A	N/A	N/A	N/A	N/A	N/A	N/A
47	745144	INF47:17F:1	17F	10626	Intergenic	75	Intergenic	A	N/A	N/A	N/A	N/A	N/A	N/A	N/A
49	745144	INF49:14:1	14	915	Intergenic	75	Intergenic	A	N/A	N/A	N/A	N/A	N/A	N/A	N/A
49	745144	INF49:14:1	14	915	Intergenic	75	Intergenic	A	N/A	N/A	N/A	N/A	N/A	N/A	N/A
49	745144	INF49:14:1	14	915	Intergenic	75	Intergenic	A	N/A	N/A	N/A	N/A	N/A	N/A	N/A
49	745144	INF49:14:1	14	915	Intergenic	75	Intergenic	C	N/A	N/A	N/A	N/A	N/A	N/A	N/A
49	745144	INF49:14:1	14	915	Intergenic	75	Intergenic	A	N/A	N/A	N/A	N/A	N/A	N/A	N/A
49	745144	INF49:14:1	14	915	Intergenic	75	Intergenic	A	N/A	N/A	N/A	N/A	N/A	N/A	N/A
49	745144	INF49:14:1	14	915	Intergenic	75	Intergenic	A	N/A	N/A	N/A	N/A	N/A	N/A	N/A
51	745144	INF51:19A:2	19A	10542	Intergenic	75	Intergenic	A	N/A	N/A	N/A	N/A	N/A	N/A	N/A
51	745144	INF51:19A:2	19A	10542	Intergenic	75	Intergenic	A	N/A	N/A	N/A	N/A	N/A	N/A	N/A
51	745144	INF51:19A:2	19A	10542	Intergenic	75	Intergenic	C	N/A	N/A	N/A	N/A	N/A	N/A	N/A
52	745144	INF52:16F:1	16F	917	Intergenic	75	Intergenic	A	N/A	N/A	N/A	N/A	N/A	N/A	N/A
52	745144	INF52:16F:1	16F	917	Intergenic	75	Intergenic	C	N/A	N/A	N/A	N/A	N/A	N/A	N/A
52	745144	INF52:16F:1	16F	917	Intergenic	75	Intergenic	C	N/A	N/A	N/A	N/A	N/A	N/A	N/A
55	745144	INF55:19A:2	19A	10542	Intergenic	75	Intergenic	A	N/A	N/A	N/A	N/A	N/A	N/A	N/A
55	745144	INF55:19A:2	19A	10542	Intergenic	75	Intergenic	C	N/A	N/A	N/A	N/A	N/A	N/A	N/A
55	745144	INF55:19A:2	19A	10542	Intergenic	75	Intergenic	A	N/A	N/A	N/A	N/A	N/A	N/A	N/A
55	745144	INF55:19A:2	19A	10542	Intergenic	75	Intergenic	C	N/A	N/A	N/A	N/A	N/A	N/A	N/A
55	745144	INF55:21:1	21	11730	Intergenic	75	Intergenic	A	N/A	N/A	N/A	N/A	N/A	N/A	N/A
55	745144	INF55:21:1	21	11730	Intergenic	75	Intergenic	C	N/A	N/A	N/A	N/A	N/A	N/A	N/A
55	745144	INF55:21:1	21	11730	Intergenic	75	Intergenic	C	N/A	N/A	N/A	N/A	N/A	N/A	N/A
55	745144	INF55:21:1	21	11730	Intergenic	75	Intergenic	A	N/A	N/A	N/A	N/A	N/A	N/A	N/A
56	745144	INF56:19A:1	19A	847	Intergenic	75	Intergenic	A	N/A	N/A	N/A	N/A	N/A	N/A	N/A
56	745144	INF56:19A:1	19A	847	Intergenic	75	Intergenic	A	N/A	N/A	N/A	N/A	N/A	N/A	N/A
56	745144	INF56:19A:1	19A	847	Intergenic	75	Intergenic	C	N/A	N/A	N/A	N/A	N/A	N/A	N/A
56	745144	INF56:19A:1	19A	847	Intergenic	75	Intergenic	A	N/A	N/A	N/A	N/A	N/A	N/A	N/A
56	745144	INF56:19A:1	19A	847	Intergenic	75	Intergenic	C	N/A	N/A	N/A	N/A	N/A	N/A	N/A
57	745144	INF57:11A:1	11A	5902	Intergenic	75	Intergenic	A	N/A	N/A	N/A	N/A	N/A	N/A	N/A
57	745144	INF57:11A:1	11A	5902	Intergenic	75	Intergenic	A	N/A	N/A	N/A	N/A	N/A	N/A	N/A
57	745144	INF57:11A:1	11A	5902	Intergenic	75	Intergenic	C	N/A	N/A	N/A	N/A	N/A	N/A	N/A
57	745144	INF57:11A:1	11A	5902	Intergenic	75	Intergenic	A	N/A	N/A	N/A	N/A	N/A	N/A	N/A
57	745144	INF57:11A:1	11A	5902	Intergenic	75	Intergenic	A	N/A	N/A	N/A	N/A	N/A	N/A	N/A
57	745144	INF57:11A:1	11A	5902	Intergenic	75	Intergenic	A	N/A	N/A	N/A	N/A	N/A	N/A	N/A
57	745144	INF57:11A:1	11A	5902	Intergenic	75	Intergenic	C	N/A	N/A	N/A	N/A	N/A	N/A	N/A
59	745144	INF59:6B/E:1	6B	5516	Intergenic	75	Intergenic	A	N/A	N/A	N/A	N/A	N/A	N/A	N/A
59	745144	INF59:6B/E:1	6B	5516	Intergenic	75	Intergenic	A	N/A	N/A	N/A	N/A	N/A	N/A	N/A
59	745144	INF59:6B/E:1	6B	5516	Intergenic	75	Intergenic	A	N/A	N/A	N/A	N/A	N/A	N/A	N/A
59	745144	INF59:6B/E:1	6B	5516	Intergenic	75	Intergenic	C	N/A	N/A	N/A	N/A	N/A	N/A	N/A
59	745144	INF59:6B/E:1	6B	5516	Intergenic	75	Intergenic	C	N/A	N/A	N/A	N/A	N/A	N/A	N/A
61	745144	INF61:11A:2	11A	5902	Intergenic	75	Intergenic	C	N/A	N/A	N/A	N/A	N/A	N/A	N/A
61	745144	INF61:11A:2	11A	5902	Intergenic	75	Intergenic	A	N/A	N/A	N/A	N/A	N/A	N/A	N/A
61	745144	INF61:11A:2	11A	5902	Intergenic	75	Intergenic	C	N/A	N/A	N/A	N/A	N/A	N/A	N/A
61	745144	INF61:11A:2	11A	5902	Intergenic	75	Intergenic	C	N/A	N/A	N/A	N/A	N/A	N/A	N/A
61	745144	INF61:11A:2	11A	5902	Intergenic	75	Intergenic	C	N/A	N/A	N/A	N/A	N/A	N/A	N/A
61	745144	INF61:11A:2	11A	5902	Intergenic	75	Intergenic	A	N/A	N/A	N/A	N/A	N/A	N/A	N/A
62	745144	INF62:10A:1	10A	5521	Intergenic	75	Intergenic	A	N/A	N/A	N/A	N/A	N/A	N/A	N/A
62	745144	INF62:10A:1	10A	5521	Intergenic	75	Intergenic	A	N/A	N/A	N/A	N/A	N/A	N/A	N/A
62	745144	INF62:10A:1	10A	5521	Intergenic	75	Intergenic	C	N/A	N/A	N/A	N/A	N/A	N/A	N/A
62	745144	INF62:10A:1	10A	5521	Intergenic	75	Intergenic	C	N/A	N/A	N/A	N/A	N/A	N/A	N/A
62	745144	INF62:10A:1	10A	5521	Intergenic	75	Intergenic	A	N/A	N/A	N/A	N/A	N/A	N/A	N/A
62	745144	INF62:10A:1	10A	5521	Intergenic	75	Intergenic	C	N/A	N/A	N/A	N/A	N/A	N/A	N/A
62	745144	INF62:10A:1	10A	5521	Intergenic	75	Intergenic	C	N/A	N/A	N/A	N/A	N/A	N/A	N/A
63	745144	INF63:19A:1	19A	2174	Intergenic	75	Intergenic	C	N/A	N/A	N/A	N/A	N/A	N/A	N/A
63	745144	INF63:19A:1	19A	2174	Intergenic	75	Intergenic	C	N/A	N/A	N/A	N/A	N/A	N/A	N/A
63	745144	INF63:19A:1	19A	2174	Intergenic	75	Intergenic	A	N/A	N/A	N/A	N/A	N/A	N/A	N/A
63	745144	INF63:19A:1	19A	2174	Intergenic	75	Intergenic	A	N/A	N/A	N/A	N/A	N/A	N/A	N/A
64	745144	INF64:21:1	21	5103	Intergenic	75	Intergenic	C	N/A	N/A	N/A	N/A	N/A	N/A	N/A
64	745144	INF64:21:1	21	5103	Intergenic	75	Intergenic	A	N/A	N/A	N/A	N/A	N/A	N/A	N/A
64	745144	INF64:21:1	21	5103	Intergenic	75	Intergenic	A	N/A	N/A	N/A	N/A	N/A	N/A	N/A
64	745144	INF64:21:1	21	5103	Intergenic	75	Intergenic	A	N/A	N/A	N/A	N/A	N/A	N/A	N/A
67	745144	INF67:16F:1	16F	3407	Intergenic	75	Intergenic	C	N/A	N/A	N/A	N/A	N/A	N/A	N/A
67	745144	INF67:16F:1	16F	3407	Intergenic	75	Intergenic	C	N/A	N/A	N/A	N/A	N/A	N/A	N/A
67	745144	INF67:16F:1	16F	3407	Intergenic	75	Intergenic	A	N/A	N/A	N/A	N/A	N/A	N/A	N/A
67	745144	INF67:16F:1	16F	3407	Intergenic	75	Intergenic	C	N/A	N/A	N/A	N/A	N/A	N/A	N/A
67	745144	INF67:16F:1	16F	3407	Intergenic	75	Intergenic	C	N/A	N/A	N/A	N/A	N/A	N/A	N/A
67	745144	INF67:16F:1	16F	3407	Intergenic	75	Intergenic	C	N/A	N/A	N/A	N/A	N/A	N/A	N/A
67	745144	INF67:19A:1	19A	847	Intergenic	75	Intergenic	C	N/A	N/A	N/A	N/A	N/A	N/A	N/A
67	745144	INF67:19A:1	19A	847	Intergenic	75	Intergenic	A	N/A	N/A	N/A	N/A	N/A	N/A	N/A
67	745144	INF67:19A:1	19A	847	Intergenic	75	Intergenic	C	N/A	N/A	N/A	N/A	N/A	N/A	N/A
67	745144	INF67:19A:1	19A	847	Intergenic	75	Intergenic	A	N/A	N/A	N/A	N/A	N/A	N/A	N/A
68	745144	INF68:15A:1	15A	917	Intergenic	75	Intergenic	C	N/A	N/A	N/A	N/A	N/A	N/A	N/A
68	745144	INF68:15A:1	15A	917	Intergenic	75	Intergenic	A	N/A	N/A	N/A	N/A	N/A	N/A	N/A
68	745144	INF68:15A:2	15A	917	Intergenic	75	Intergenic	A	N/A	N/A	N/A	N/A	N/A	N/A	N/A
68	745144	INF68:15A:2	15A	917	Intergenic	75	Intergenic	C	N/A	N/A	N/A	N/A	N/A	N/A	N/A
68	745144	INF68:15A:2	15A	917	Intergenic	75	Intergenic	C	N/A	N/A	N/A	N/A	N/A	N/A	N/A
71	745144	INF71:20:1	20	10625	Intergenic	75	Intergenic	C	N/A	N/A	N/A	N/A	N/A	N/A	N/A
71	745144	INF71:20:1	20	10625	Intergenic	75	Intergenic	C	N/A	N/A	N/A	N/A	N/A	N/A	N/A
71	745144	INF71:20:1	20	10625	Intergenic	75	Intergenic	A	N/A	N/A	N/A	N/A	N/A	N/A	N/A
71	745144	INF71:20:1	20	10625	Intergenic	75	Intergenic	A	N/A	N/A	N/A	N/A	N/A	N/A	N/A
71	745144	INF71:20:1	20	10625	Intergenic	75	Intergenic	C	N/A	N/A	N/A	N/A	N/A	N/A	N/A
71	745144	INF71:20:1	20	10625	Intergenic	75	Intergenic	C	N/A	N/A	N/A	N/A	N/A	N/A	N/A
71	745144	INF71:20:1	20	10625	Intergenic	75	Intergenic	C	N/A	N/A	N/A	N/A	N/A	N/A	N/A
71	745144	INF71:20:1	20	10625	Intergenic	75	Intergenic	C	N/A	N/A	N/A	N/A	N/A	N/A	N/A
71	745144	INF71:20:1	20	10625	Intergenic	75	Intergenic	C	N/A	N/A	N/A	N/A	N/A	N/A	N/A
71	745144	INF71:20:1	20	10625	Intergenic	75	Intergenic	C	N/A	N/A	N/A	N/A	N/A	N/A	N/A
71	745144	INF71:20:1	20	10625	Intergenic	75	Intergenic	A	N/A	N/A	N/A	N/A	N/A	N/A	N/A
72	745144	INF72:19A:2	19A	847	Intergenic	75	Intergenic	C	N/A	N/A	N/A	N/A	N/A	N/A	N/A
72	745144	INF72:19A:2	19A	847	Intergenic	75	Intergenic	C	N/A	N/A	N/A	N/A	N/A	N/A	N/A
72	745144	INF72:19A:2	19A	847	Intergenic	75	Intergenic	A	N/A	N/A	N/A	N/A	N/A	N/A	N/A
72	745144	INF72:19A:2	19A	847	Intergenic	75	Intergenic	C	N/A	N/A	N/A	N/A	N/A	N/A	N/A
72	745144	INF72:19A:2	19A	847	Intergenic	75	Intergenic	A	N/A	N/A	N/A	N/A	N/A	N/A	N/A
72	745144	INF72:19A:2	19A	847	Intergenic	75	Intergenic	A	N/A	N/A	N/A	N/A	N/A	N/A	N/A
74	745144	INF74:17F:1	17F	910	Intergenic	75	Intergenic	C	N/A	N/A	N/A	N/A	N/A	N/A	N/A
74	745144	INF74:17F:1	17F	910	Intergenic	75	Intergenic	A	N/A	N/A	N/A	N/A	N/A	N/A	N/A
74	745144	INF74:19A:1	19A	847	Intergenic	75	Intergenic	C	N/A	N/A	N/A	N/A	N/A	N/A	N/A
74	745144	INF74:19A:1	19A	847	Intergenic	75	Intergenic	A	N/A	N/A	N/A	N/A	N/A	N/A	N/A
74	745144	INF74:19A:1	19A	847	Intergenic	75	Intergenic	A	N/A	N/A	N/A	N/A	N/A	N/A	N/A
74	745144	INF74:19A:1	19A	847	Intergenic	75	Intergenic	A	N/A	N/A	N/A	N/A	N/A	N/A	N/A
74	745144	INF74:19A:1	19A	847	Intergenic	75	Intergenic	A	N/A	N/A	N/A	N/A	N/A	N/A	N/A
76	745144	INF76:19A:1	19A	4029	Intergenic	75	Intergenic	A	N/A	N/A	N/A	N/A	N/A	N/A	N/A
76	745144	INF76:19A:1	19A	4029	Intergenic	75	Intergenic	A	N/A	N/A	N/A	N/A	N/A	N/A	N/A
76	745144	INF76:19A:1	19A	4029	Intergenic	75	Intergenic	C	N/A	N/A	N/A	N/A	N/A	N/A	N/A
76	745144	INF76:19A:1	19A	4029	Intergenic	75	Intergenic	A	N/A	N/A	N/A	N/A	N/A	N/A	N/A
76	745144	INF76:19A:1	19A	4029	Intergenic	75	Intergenic	A	N/A	N/A	N/A	N/A	N/A	N/A	N/A
76	745144	INF76:19A:1	19A	4029	Intergenic	75	Intergenic	A	N/A	N/A	N/A	N/A	N/A	N/A	N/A
76	745144	INF76:19A:1	19A	4029	Intergenic	75	Intergenic	A	N/A	N/A	N/A	N/A	N/A	N/A	N/A
76	745144	INF76:19A:1	19A	4029	Intergenic	75	Intergenic	A	N/A	N/A	N/A	N/A	N/A	N/A	N/A
76	745144	INF76:19A:1	19A	4029	Intergenic	75	Intergenic	C	N/A	N/A	N/A	N/A	N/A	N/A	N/A
76	745144	INF76:19A:1	19A	4029	Intergenic	75	Intergenic	A	N/A	N/A	N/A	N/A	N/A	N/A	N/A
76	745144	INF76:19A:1	19A	4029	Intergenic	75	Intergenic	A	N/A	N/A	N/A	N/A	N/A	N/A	N/A
76	745144	INF76:19A:1	19A	4029	Intergenic	75	Intergenic	A	N/A	N/A	N/A	N/A	N/A	N/A	N/A
77	745144	INF77:21:1	21	5103	Intergenic	75	Intergenic	C	N/A	N/A	N/A	N/A	N/A	N/A	N/A
77	745144	INF77:21:1	21	5103	Intergenic	75	Intergenic	A	N/A	N/A	N/A	N/A	N/A	N/A	N/A
78	745144	INF78:6A:2	6A	913	Intergenic	75	Intergenic	C	N/A	N/A	N/A	N/A	N/A	N/A	N/A
78	745144	INF78:6A:2	6A	913	Intergenic	75	Intergenic	A	N/A	N/A	N/A	N/A	N/A	N/A	N/A
81	745144	INF81:10A:1	10A	11690	Intergenic	75	Intergenic	C	N/A	N/A	N/A	N/A	N/A	N/A	N/A
81	745144	INF81:10A:1	10A	11690	Intergenic	75	Intergenic	C	N/A	N/A	N/A	N/A	N/A	N/A	N/A
81	745144	INF81:10A:1	10A	11690	Intergenic	75	Intergenic	A	N/A	N/A	N/A	N/A	N/A	N/A	N/A
81	745144	INF81:10A:1	10A	11690	Intergenic	75	Intergenic	C	N/A	N/A	N/A	N/A	N/A	N/A	N/A
81	745144	INF81:10A:1	10A	11690	Intergenic	75	Intergenic	C	N/A	N/A	N/A	N/A	N/A	N/A	N/A
81	745144	INF81:10A:1	10A	11690	Intergenic	75	Intergenic	C	N/A	N/A	N/A	N/A	N/A	N/A	N/A
81	745144	INF81:10A:1	10A	11690	Intergenic	75	Intergenic	C	N/A	N/A	N/A	N/A	N/A	N/A	N/A
81	745144	INF81:10A:1	10A	11690	Intergenic	75	Intergenic	A	N/A	N/A	N/A	N/A	N/A	N/A	N/A
81	745144	INF81:10A:1	10A	11690	Intergenic	75	Intergenic	C	N/A	N/A	N/A	N/A	N/A	N/A	N/A
82	745144	INF82:13:1	13	11711	Intergenic	75	Intergenic	C	N/A	N/A	N/A	N/A	N/A	N/A	N/A
82	745144	INF82:13:1	13	11711	Intergenic	75	Intergenic	A	N/A	N/A	N/A	N/A	N/A	N/A	N/A
82	745144	INF82:13:1	13	11711	Intergenic	75	Intergenic	C	N/A	N/A	N/A	N/A	N/A	N/A	N/A
82	745144	INF82:13:1	13	11711	Intergenic	75	Intergenic	A	N/A	N/A	N/A	N/A	N/A	N/A	N/A
82	745144	INF82:13:1	13	11711	Intergenic	75	Intergenic	A	N/A	N/A	N/A	N/A	N/A	N/A	N/A
82	745144	INF82:13:1	13	11711	Intergenic	75	Intergenic	C	N/A	N/A	N/A	N/A	N/A	N/A	N/A
82	745144	INF82:13:1	13	11711	Intergenic	75	Intergenic	C	N/A	N/A	N/A	N/A	N/A	N/A	N/A
82	745144	INF82:13:1	13	11711	Intergenic	75	Intergenic	C	N/A	N/A	N/A	N/A	N/A	N/A	N/A
83	745144	INF83:23B:2	23B	5511	Intergenic	75	Intergenic	C	N/A	N/A	N/A	N/A	N/A	N/A	N/A
83	745144	INF83:23B:2	23B	5511	Intergenic	75	Intergenic	C	N/A	N/A	N/A	N/A	N/A	N/A	N/A
83	745144	INF83:23B:2	23B	5511	Intergenic	75	Intergenic	A	N/A	N/A	N/A	N/A	N/A	N/A	N/A
84	745144	INF84:15A:1	15A	10618	Intergenic	75	Intergenic	A	N/A	N/A	N/A	N/A	N/A	N/A	N/A
84	745144	INF84:15A:1	15A	10618	Intergenic	75	Intergenic	C	N/A	N/A	N/A	N/A	N/A	N/A	N/A
84	745144	INF84:15A:1	15A	10618	Intergenic	75	Intergenic	A	N/A	N/A	N/A	N/A	N/A	N/A	N/A
84	745144	INF84:15A:1	15A	10618	Intergenic	75	Intergenic	C	N/A	N/A	N/A	N/A	N/A	N/A	N/A
84	745144	INF84:15A:1	15A	10618	Intergenic	75	Intergenic	C	N/A	N/A	N/A	N/A	N/A	N/A	N/A
84	745144	INF84:15A:1	15A	10618	Intergenic	75	Intergenic	A	N/A	N/A	N/A	N/A	N/A	N/A	N/A
84	745144	INF84:15A:1	15A	10618	Intergenic	75	Intergenic	C	N/A	N/A	N/A	N/A	N/A	N/A	N/A
85	745144	INF85:13:1	13	11711	Intergenic	75	Intergenic	C	N/A	N/A	N/A	N/A	N/A	N/A	N/A
85	745144	INF85:13:1	13	11711	Intergenic	75	Intergenic	A	N/A	N/A	N/A	N/A	N/A	N/A	N/A
85	745144	INF85:13:2	13	11711	Intergenic	75	Intergenic	C	N/A	N/A	N/A	N/A	N/A	N/A	N/A
85	745144	INF85:13:2	13	11711	Intergenic	75	Intergenic	C	N/A	N/A	N/A	N/A	N/A	N/A	N/A
85	745144	INF85:13:2	13	11711	Intergenic	75	Intergenic	A	N/A	N/A	N/A	N/A	N/A	N/A	N/A
85	745144	INF85:13:2	13	11711	Intergenic	75	Intergenic	C	N/A	N/A	N/A	N/A	N/A	N/A	N/A
87	745144	INF87:38:1	38	6103	Intergenic	75	Intergenic	A	N/A	N/A	N/A	N/A	N/A	N/A	N/A
87	745144	INF87:38:1	38	6103	Intergenic	75	Intergenic	C	N/A	N/A	N/A	N/A	N/A	N/A	N/A
87	745144	INF87:38:1	38	6103	Intergenic	75	Intergenic	A	N/A	N/A	N/A	N/A	N/A	N/A	N/A
91	745144	INF91:9L:1	9L	4108	Intergenic	75	Intergenic	A	N/A	N/A	N/A	N/A	N/A	N/A	N/A
91	745144	INF91:9L:1	9L	4108	Intergenic	75	Intergenic	C	N/A	N/A	N/A	N/A	N/A	N/A	N/A
92	745144	INF92:19A:1	19A	847	Intergenic	75	Intergenic	A	N/A	N/A	N/A	N/A	N/A	N/A	N/A
92	745144	INF92:19A:1	19A	847	Intergenic	75	Intergenic	C	N/A	N/A	N/A	N/A	N/A	N/A	N/A
92	745144	INF92:19A:1	19A	847	Intergenic	75	Intergenic	A	N/A	N/A	N/A	N/A	N/A	N/A	N/A
92	745144	INF92:23B:1	23B	5706	Intergenic	75	Intergenic	A	N/A	N/A	N/A	N/A	N/A	N/A	N/A
92	745144	INF92:23B:1	23B	5706	Intergenic	75	Intergenic	A	N/A	N/A	N/A	N/A	N/A	N/A	N/A
92	745144	INF92:23B:1	23B	5706	Intergenic	75	Intergenic	A	N/A	N/A	N/A	N/A	N/A	N/A	N/A
92	745144	INF92:23B:1	23B	5706	Intergenic	75	Intergenic	A	N/A	N/A	N/A	N/A	N/A	N/A	N/A
92	745144	INF92:23B:1	23B	5706	Intergenic	75	Intergenic	A	N/A	N/A	N/A	N/A	N/A	N/A	N/A
92	745144	INF92:23B:1	23B	5706	Intergenic	75	Intergenic	C	N/A	N/A	N/A	N/A	N/A	N/A	N/A
95	745144	INF95:6A:2	6A	1737	Intergenic	75	Intergenic	A	N/A	N/A	N/A	N/A	N/A	N/A	N/A
95	745144	INF95:6A:2	6A	1737	Intergenic	75	Intergenic	C	N/A	N/A	N/A	N/A	N/A	N/A	N/A
96	745144	INF96:19A:2	19A	10542	Intergenic	75	Intergenic	A	N/A	N/A	N/A	N/A	N/A	N/A	N/A
96	745144	INF96:19A:2	19A	10542	Intergenic	75	Intergenic	C	N/A	N/A	N/A	N/A	N/A	N/A	N/A
96	745144	INF96:6B/E:1	6B	11762	Intergenic	75	Intergenic	A	N/A	N/A	N/A	N/A	N/A	N/A	N/A
96	745144	INF96:6B/E:1	6B	11762	Intergenic	75	Intergenic	C	N/A	N/A	N/A	N/A	N/A	N/A	N/A
96	745144	INF96:6B/E:1	6B	11762	Intergenic	75	Intergenic	C	N/A	N/A	N/A	N/A	N/A	N/A	N/A
96	745144	INF96:6B/E:1	6B	11762	Intergenic	75	Intergenic	C	N/A	N/A	N/A	N/A	N/A	N/A	N/A
96	745144	INF96:6B/E:1	6B	11762	Intergenic	75	Intergenic	C	N/A	N/A	N/A	N/A	N/A	N/A	N/A
97	745144	INF97:14:1	14	915	Intergenic	75	Intergenic	A	N/A	N/A	N/A	N/A	N/A	N/A	N/A
97	745144	INF97:14:1	14	915	Intergenic	75	Intergenic	C	N/A	N/A	N/A	N/A	N/A	N/A	N/A
97	745144	INF97:14:1	14	915	Intergenic	75	Intergenic	A	N/A	N/A	N/A	N/A	N/A	N/A	N/A
97	745144	INF97:14:1	14	915	Intergenic	75	Intergenic	C	N/A	N/A	N/A	N/A	N/A	N/A	N/A
97	745144	INF97:14:1	14	915	Intergenic	75	Intergenic	A	N/A	N/A	N/A	N/A	N/A	N/A	N/A
97	745144	INF97:14:1	14	915	Intergenic	75	Intergenic	A	N/A	N/A	N/A	N/A	N/A	N/A	N/A
97	745144	INF97:14:1	14	915	Intergenic	75	Intergenic	A	N/A	N/A	N/A	N/A	N/A	N/A	N/A
97	745144	INF97:14:2	14	915	Intergenic	75	Intergenic	A	N/A	N/A	N/A	N/A	N/A	N/A	N/A
97	745144	INF97:14:2	14	915	Intergenic	75	Intergenic	A	N/A	N/A	N/A	N/A	N/A	N/A	N/A
97	745144	INF97:14:2	14	915	Intergenic	75	Intergenic	C	N/A	N/A	N/A	N/A	N/A	N/A	N/A
99	745144	INF99:6A:1	6A	1737	Intergenic	75	Intergenic	A	N/A	N/A	N/A	N/A	N/A	N/A	N/A
99	745144	INF99:6A:1	6A	1737	Intergenic	75	Intergenic	A	N/A	N/A	N/A	N/A	N/A	N/A	N/A
99	745144	INF99:6A:1	6A	1737	Intergenic	75	Intergenic	C	N/A	N/A	N/A	N/A	N/A	N/A	N/A
99	745144	INF99:6A:1	6A	1737	Intergenic	75	Intergenic	C	N/A	N/A	N/A	N/A	N/A	N/A	N/A
102	745144	INF102:6A:1	6A	913	Intergenic	75	Intergenic	A	N/A	N/A	N/A	N/A	N/A	N/A	N/A
102	745144	INF102:6A:1	6A	913	Intergenic	75	Intergenic	C	N/A	N/A	N/A	N/A	N/A	N/A	N/A
102	745144	INF102:6A:1	6A	913	Intergenic	75	Intergenic	A	N/A	N/A	N/A	N/A	N/A	N/A	N/A
102	745144	INF102:6A:1	6A	913	Intergenic	75	Intergenic	C	N/A	N/A	N/A	N/A	N/A	N/A	N/A
102	745144	INF102:6A:1	6A	913	Intergenic	75	Intergenic	A	N/A	N/A	N/A	N/A	N/A	N/A	N/A
102	745144	INF102:6A:1	6A	913	Intergenic	75	Intergenic	A	N/A	N/A	N/A	N/A	N/A	N/A	N/A
102	745144	INF102:6A:1	6A	913	Intergenic	75	Intergenic	C	N/A	N/A	N/A	N/A	N/A	N/A	N/A
102	745144	INF102:6A:1	6A	913	Intergenic	75	Intergenic	A	N/A	N/A	N/A	N/A	N/A	N/A	N/A
102	745144	INF102:6A:1	6A	913	Intergenic	75	Intergenic	C	N/A	N/A	N/A	N/A	N/A	N/A	N/A
1	293764	INF1:15A:1	15A	917	Genic	60	Changed	C	CAA	Q	1	+	pbpX	2254	penicillin binding protein 2x
1	293764	INF1:15A:1	15A	917	Genic	60	Changed	C	CAA	Q	1	+	pbpX	2254	penicillin binding protein 2x
1	293764	INF1:15A:1	15A	917	Genic	60	Changed	A	AAA	K	1	+	pbpX	2254	penicillin binding protein 2x
1	293764	INF1:15A:1	15A	917	Genic	60	Changed	A	AAA	K	1	+	pbpX	2254	penicillin binding protein 2x
5	293764	INF5:34:1	34	7319	Genic	60	Changed	C	CAA	Q	1	+	pbpX	2254	penicillin binding protein 2x
5	293764	INF5:34:1	34	7319	Genic	60	Changed	C	CAA	Q	1	+	pbpX	2254	penicillin binding protein 2x
5	293764	INF5:34:1	34	7319	Genic	60	Changed	A	AAA	K	1	+	pbpX	2254	penicillin binding protein 2x
5	293764	INF5:34:1	34	7319	Genic	60	Changed	A	AAA	K	1	+	pbpX	2254	penicillin binding protein 2x
5	293764	INF5:34:1	34	7319	Genic	60	Changed	C	CAA	Q	1	+	pbpX	2254	penicillin binding protein 2x
5	293764	INF5:34:1	34	7319	Genic	60	Changed	A	AAA	K	1	+	pbpX	2254	penicillin binding protein 2x
5	293764	INF5:34:1	34	7319	Genic	60	Changed	A	AAA	K	1	+	pbpX	2254	penicillin binding protein 2x
5	293764	INF5:34:1	34	7319	Genic	60	Changed	A	AAA	K	1	+	pbpX	2254	penicillin binding protein 2x
5	293764	INF5:34:1	34	7319	Genic	60	Changed	A	AAA	K	1	+	pbpX	2254	penicillin binding protein 2x
5	293764	INF5:34:1	34	7319	Genic	60	Changed	A	AAA	K	1	+	pbpX	2254	penicillin binding protein 2x
6	293764	INF6:16F:2	16F	3407	Genic	60	Changed	C	CAA	Q	1	+	pbpX	2254	penicillin binding protein 2x
6	293764	INF6:16F:2	16F	3407	Genic	60	Changed	C	CAA	Q	1	+	pbpX	2254	penicillin binding protein 2x
6	293764	INF6:16F:2	16F	3407	Genic	60	Changed	A	AAA	K	1	+	pbpX	2254	penicillin binding protein 2x
7	293764	INF7:22A:1	22A	10600	Genic	60	Changed	C	CAA	Q	1	+	pbpX	2254	penicillin binding protein 2x
7	293764	INF7:22A:1	22A	10600	Genic	60	Changed	C	CAA	Q	1	+	pbpX	2254	penicillin binding protein 2x
7	293764	INF7:22A:1	22A	10600	Genic	60	Changed	A	AAA	K	1	+	pbpX	2254	penicillin binding protein 2x
7	293764	INF7:22A:1	22A	10600	Genic	60	Changed	C	CAA	Q	1	+	pbpX	2254	penicillin binding protein 2x
7	293764	INF7:22A:1	22A	10600	Genic	60	Changed	A	AAA	K	1	+	pbpX	2254	penicillin binding protein 2x
7	293764	INF7:22A:1	22A	10600	Genic	60	Changed	A	AAA	K	1	+	pbpX	2254	penicillin binding protein 2x
10	293764	INF10:23B:1	23B	5706	Genic	60	Changed	A	AAA	K	1	+	pbpX	2254	penicillin binding protein 2x
10	293764	INF10:23B:1	23B	5706	Genic	60	Changed	C	CAA	Q	1	+	pbpX	2254	penicillin binding protein 2x
10	293764	INF10:23B:1	23B	5706	Genic	60	Changed	C	CAA	Q	1	+	pbpX	2254	penicillin binding protein 2x
11	293764	INF11:15B/C:1	15B/C	4033	Genic	60	Changed	A	AAA	K	1	+	pbpX	2254	penicillin binding protein 2x
11	293764	INF11:15B/C:1	15B/C	4033	Genic	60	Changed	C	CAA	Q	1	+	pbpX	2254	penicillin binding protein 2x
11	293764	INF11:15B/C:1	15B/C	4033	Genic	60	Changed	C	CAA	Q	1	+	pbpX	2254	penicillin binding protein 2x
11	293764	INF11:15B/C:1	15B/C	4033	Genic	60	Changed	A	AAA	K	1	+	pbpX	2254	penicillin binding protein 2x
11	293764	INF11:23B:1	23B	5706	Genic	60	Changed	C	CAA	Q	1	+	pbpX	2254	penicillin binding protein 2x
11	293764	INF11:23B:1	23B	5706	Genic	60	Changed	C	CAA	Q	1	+	pbpX	2254	penicillin binding protein 2x
11	293764	INF11:23B:1	23B	5706	Genic	60	Changed	C	CAA	Q	1	+	pbpX	2254	penicillin binding protein 2x
11	293764	INF11:23B:1	23B	5706	Genic	60	Changed	C	CAA	Q	1	+	pbpX	2254	penicillin binding protein 2x
11	293764	INF11:23B:1	23B	5706	Genic	60	Changed	A	AAA	K	1	+	pbpX	2254	penicillin binding protein 2x
11	293764	INF11:23B:1	23B	5706	Genic	60	Changed	A	AAA	K	1	+	pbpX	2254	penicillin binding protein 2x
11	293764	INF11:23B:1	23B	5706	Genic	60	Changed	A	AAA	K	1	+	pbpX	2254	penicillin binding protein 2x
14	293764	INF14:15B/C:1	15B/C	910	Genic	60	Changed	C	CAA	Q	1	+	pbpX	2254	penicillin binding protein 2x
14	293764	INF14:15B/C:1	15B/C	910	Genic	60	Changed	A	AAA	K	1	+	pbpX	2254	penicillin binding protein 2x
14	293764	INF14:15B/C:1	15B/C	910	Genic	60	Changed	C	CAA	Q	1	+	pbpX	2254	penicillin binding protein 2x
15	293764	INF15:15A:1	15A	10594	Genic	60	Changed	A	AAA	K	1	+	pbpX	2254	penicillin binding protein 2x
15	293764	INF15:15A:1	15A	10594	Genic	60	Changed	C	CAA	Q	1	+	pbpX	2254	penicillin binding protein 2x
15	293764	INF15:15A:1	15A	10594	Genic	60	Changed	C	CAA	Q	1	+	pbpX	2254	penicillin binding protein 2x
15	293764	INF15:6A:1	6A	913	Genic	60	Changed	C	CAA	Q	1	+	pbpX	2254	penicillin binding protein 2x
15	293764	INF15:6A:1	6A	913	Genic	60	Changed	A	AAA	K	1	+	pbpX	2254	penicillin binding protein 2x
15	293764	INF15:6A:1	6A	913	Genic	60	Changed	C	CAA	Q	1	+	pbpX	2254	penicillin binding protein 2x
15	293764	INF15:6A:1	6A	913	Genic	60	Changed	C	CAA	Q	1	+	pbpX	2254	penicillin binding protein 2x
19	293764	INF19:11A:1	11A	5902	Genic	60	Changed	A	AAA	K	1	+	pbpX	2254	penicillin binding protein 2x
19	293764	INF19:11A:1	11A	5902	Genic	60	Changed	C	CAA	Q	1	+	pbpX	2254	penicillin binding protein 2x
19	293764	INF19:11A:1	11A	5902	Genic	60	Changed	C	CAA	Q	1	+	pbpX	2254	penicillin binding protein 2x
22	293764	INF22:38:1	38	11756	Genic	60	Changed	A	AAA	K	1	+	pbpX	2254	penicillin binding protein 2x
22	293764	INF22:38:1	38	11756	Genic	60	Changed	C	CAA	Q	1	+	pbpX	2254	penicillin binding protein 2x
22	293764	INF22:38:2	38	11756	Genic	60	Changed	A	AAA	K	1	+	pbpX	2254	penicillin binding protein 2x
22	293764	INF22:38:2	38	11756	Genic	60	Changed	C	CAA	Q	1	+	pbpX	2254	penicillin binding protein 2x
22	293764	INF22:38:2	38	11756	Genic	60	Changed	C	CAA	Q	1	+	pbpX	2254	penicillin binding protein 2x
24	293764	INF24:6A:1	6A	913	Genic	60	Changed	C	CAA	Q	1	+	pbpX	2254	penicillin binding protein 2x
24	293764	INF24:6A:1	6A	913	Genic	60	Changed	A	AAA	K	1	+	pbpX	2254	penicillin binding protein 2x
24	293764	INF24:6A:1	6A	913	Genic	60	Changed	C	CAA	Q	1	+	pbpX	2254	penicillin binding protein 2x
24	293764	INF24:6A:1	6A	913	Genic	60	Changed	C	CAA	Q	1	+	pbpX	2254	penicillin binding protein 2x
25	293764	INF25:11A:1	11A	10597	Genic	60	Changed	A	AAA	K	1	+	pbpX	2254	penicillin binding protein 2x
25	293764	INF25:11A:1	11A	10597	Genic	60	Changed	C	CAA	Q	1	+	pbpX	2254	penicillin binding protein 2x
25	293764	INF25:11A:1	11A	10597	Genic	60	Changed	C	CAA	Q	1	+	pbpX	2254	penicillin binding protein 2x
25	293764	INF25:35B:1	35B	11721	Genic	60	Changed	A	AAA	K	1	+	pbpX	2254	penicillin binding protein 2x
25	293764	INF25:35B:1	35B	11721	Genic	60	Changed	A	AAA	K	1	+	pbpX	2254	penicillin binding protein 2x
25	293764	INF25:35B:1	35B	11721	Genic	60	Changed	C	CAA	Q	1	+	pbpX	2254	penicillin binding protein 2x
27	293764	INF27:14:2	14	63	Genic	60	Changed	A	AAA	K	1	+	pbpX	2254	penicillin binding protein 2x
27	293764	INF27:14:2	14	63	Genic	60	Changed	C	CAA	Q	1	+	pbpX	2254	penicillin binding protein 2x
27	293764	INF27:14:2	14	63	Genic	60	Changed	A	AAA	K	1	+	pbpX	2254	penicillin binding protein 2x
29	293764	INF29:23A:1	23A	7318	Genic	60	Changed	A	AAA	K	1	+	pbpX	2254	penicillin binding protein 2x
29	293764	INF29:23A:1	23A	7318	Genic	60	Changed	C	CAA	Q	1	+	pbpX	2254	penicillin binding protein 2x
29	293764	INF29:23A:1	23A	7318	Genic	60	Changed	C	CAA	Q	1	+	pbpX	2254	penicillin binding protein 2x
29	293764	INF29:23A:1	23A	7318	Genic	60	Changed	C	CAA	Q	1	+	pbpX	2254	penicillin binding protein 2x
30	293764	INF30:14:1	14	63	Genic	60	Changed	C	CAA	Q	1	+	pbpX	2254	penicillin binding protein 2x
30	293764	INF30:14:1	14	63	Genic	60	Changed	C	CAA	Q	1	+	pbpX	2254	penicillin binding protein 2x
30	293764	INF30:14:1	14	63	Genic	60	Changed	A	AAA	K	1	+	pbpX	2254	penicillin binding protein 2x
30	293764	INF30:14:1	14	63	Genic	60	Changed	C	CAA	Q	1	+	pbpX	2254	penicillin binding protein 2x
30	293764	INF30:14:1	14	63	Genic	60	Changed	C	CAA	Q	1	+	pbpX	2254	penicillin binding protein 2x
30	293764	INF30:14:2	14	63	Genic	60	Changed	A	AAA	K	1	+	pbpX	2254	penicillin binding protein 2x
30	293764	INF30:14:2	14	63	Genic	60	Changed	C	CAA	Q	1	+	pbpX	2254	penicillin binding protein 2x
30	293764	INF30:14:2	14	63	Genic	60	Changed	C	CAA	Q	1	+	pbpX	2254	penicillin binding protein 2x
30	293764	INF30:14:2	14	63	Genic	60	Changed	C	CAA	Q	1	+	pbpX	2254	penicillin binding protein 2x
30	293764	INF30:14:2	14	63	Genic	60	Changed	A	AAA	K	1	+	pbpX	2254	penicillin binding protein 2x
32	293764	INF32:14:1	14	63	Genic	60	Changed	A	AAA	K	1	+	pbpX	2254	penicillin binding protein 2x
32	293764	INF32:14:1	14	63	Genic	60	Changed	C	CAA	Q	1	+	pbpX	2254	penicillin binding protein 2x
32	293764	INF32:14:1	14	63	Genic	60	Changed	C	CAA	Q	1	+	pbpX	2254	penicillin binding protein 2x
33	293764	INF33:19F:1	19F	925	Genic	60	Changed	A	AAA	K	1	+	pbpX	2254	penicillin binding protein 2x
33	293764	INF33:19F:1	19F	925	Genic	60	Changed	A	AAA	K	1	+	pbpX	2254	penicillin binding protein 2x
33	293764	INF33:19F:1	19F	925	Genic	60	Changed	C	CAA	Q	1	+	pbpX	2254	penicillin binding protein 2x
33	293764	INF33:19F:1	19F	925	Genic	60	Changed	C	CAA	Q	1	+	pbpX	2254	penicillin binding protein 2x
35	293764	INF35:35B:1	35B	3329	Genic	60	Changed	C	CAA	Q	1	+	pbpX	2254	penicillin binding protein 2x
35	293764	INF35:35B:1	35B	3329	Genic	60	Changed	C	CAA	Q	1	+	pbpX	2254	penicillin binding protein 2x
35	293764	INF35:35B:1	35B	3329	Genic	60	Changed	A	AAA	K	1	+	pbpX	2254	penicillin binding protein 2x
35	293764	INF35:35B:1	35B	3329	Genic	60	Changed	C	CAA	Q	1	+	pbpX	2254	penicillin binding protein 2x
35	293764	INF35:35B:1	35B	3329	Genic	60	Changed	C	CAA	Q	1	+	pbpX	2254	penicillin binding protein 2x
35	293764	INF35:35B:1	35B	3329	Genic	60	Changed	C	CAA	Q	1	+	pbpX	2254	penicillin binding protein 2x
35	293764	INF35:35B:1	35B	3329	Genic	60	Changed	C	CAA	Q	1	+	pbpX	2254	penicillin binding protein 2x
35	293764	INF35:35B:1	35B	3329	Genic	60	Changed	C	CAA	Q	1	+	pbpX	2254	penicillin binding protein 2x
35	293764	INF35:35B:1	35B	3329	Genic	60	Changed	C	CAA	Q	1	+	pbpX	2254	penicillin binding protein 2x
35	293764	INF35:35B:1	35B	3329	Genic	60	Changed	A	AAA	K	1	+	pbpX	2254	penicillin binding protein 2x
35	293764	INF35:35B:1	35B	3329	Genic	60	Changed	C	CAA	Q	1	+	pbpX	2254	penicillin binding protein 2x
38	293764	INF38:6A:1	6A	1736	Genic	60	Changed	A	AAA	K	1	+	pbpX	2254	penicillin binding protein 2x
38	293764	INF38:6A:1	6A	1736	Genic	60	Changed	C	CAA	Q	1	+	pbpX	2254	penicillin binding protein 2x
38	293764	INF38:6A:1	6A	1736	Genic	60	Changed	C	CAA	Q	1	+	pbpX	2254	penicillin binding protein 2x
41	293764	INF41:18C:1	18C	1233	Genic	60	Changed	C	CAA	Q	1	+	pbpX	2254	penicillin binding protein 2x
41	293764	INF41:18C:1	18C	1233	Genic	60	Changed	C	CAA	Q	1	+	pbpX	2254	penicillin binding protein 2x
41	293764	INF41:18C:1	18C	1233	Genic	60	Changed	C	CAA	Q	1	+	pbpX	2254	penicillin binding protein 2x
41	293764	INF41:18C:1	18C	1233	Genic	60	Changed	C	CAA	Q	1	+	pbpX	2254	penicillin binding protein 2x
41	293764	INF41:18C:1	18C	1233	Genic	60	Changed	A	AAA	K	1	+	pbpX	2254	penicillin binding protein 2x
41	293764	INF41:4:1	4	1729	Genic	60	Changed	C	CAA	Q	1	+	pbpX	2254	penicillin binding protein 2x
41	293764	INF41:4:1	4	1729	Genic	60	Changed	A	AAA	K	1	+	pbpX	2254	penicillin binding protein 2x
44	293764	INF44:23B:1	23B	5706	Genic	60	Changed	C	CAA	Q	1	+	pbpX	2254	penicillin binding protein 2x
44	293764	INF44:23B:1	23B	5706	Genic	60	Changed	C	CAA	Q	1	+	pbpX	2254	penicillin binding protein 2x
44	293764	INF44:23B:1	23B	5706	Genic	60	Changed	A	AAA	K	1	+	pbpX	2254	penicillin binding protein 2x
44	293764	INF44:23B:1	23B	5706	Genic	60	Changed	A	AAA	K	1	+	pbpX	2254	penicillin binding protein 2x
44	293764	INF44:23B:1	23B	5706	Genic	60	Changed	C	CAA	Q	1	+	pbpX	2254	penicillin binding protein 2x
44	293764	INF44:23B:1	23B	5706	Genic	60	Changed	C	CAA	Q	1	+	pbpX	2254	penicillin binding protein 2x
44	293764	INF44:6A:1	6A	5734	Genic	60	Changed	A	AAA	K	1	+	pbpX	2254	penicillin binding protein 2x
44	293764	INF44:6A:1	6A	5734	Genic	60	Changed	C	CAA	Q	1	+	pbpX	2254	penicillin binding protein 2x
44	293764	INF44:6A:1	6A	5734	Genic	60	Changed	C	CAA	Q	1	+	pbpX	2254	penicillin binding protein 2x
47	293764	INF47:13:1	13	11710	Genic	60	Changed	C	CAA	Q	1	+	pbpX	2254	penicillin binding protein 2x
47	293764	INF47:13:1	13	11710	Genic	60	Changed	C	CAA	Q	1	+	pbpX	2254	penicillin binding protein 2x
47	293764	INF47:13:1	13	11710	Genic	60	Changed	A	AAA	K	1	+	pbpX	2254	penicillin binding protein 2x
47	293764	INF47:13:1	13	11710	Genic	60	Changed	C	CAA	Q	1	+	pbpX	2254	penicillin binding protein 2x
47	293764	INF47:17F:1	17F	10626	Genic	60	Changed	A	AAA	K	1	+	pbpX	2254	penicillin binding protein 2x
47	293764	INF47:17F:1	17F	10626	Genic	60	Changed	C	CAA	Q	1	+	pbpX	2254	penicillin binding protein 2x
49	293764	INF49:23F:1	23F	802	Genic	60	Changed	C	CAA	Q	1	+	pbpX	2254	penicillin binding protein 2x
49	293764	INF49:23F:1	23F	802	Genic	60	Changed	C	CAA	Q	1	+	pbpX	2254	penicillin binding protein 2x
49	293764	INF49:23F:1	23F	802	Genic	60	Changed	A	AAA	K	1	+	pbpX	2254	penicillin binding protein 2x
53	293764	INF53:19A:1	19A	847	Genic	60	Changed	C	CAA	Q	1	+	pbpX	2254	penicillin binding protein 2x
53	293764	INF53:19A:1	19A	847	Genic	60	Changed	A	AAA	K	1	+	pbpX	2254	penicillin binding protein 2x
53	293764	INF53:19A:1	19A	847	Genic	60	Changed	A	AAA	K	1	+	pbpX	2254	penicillin binding protein 2x
53	293764	INF53:19A:1	19A	847	Genic	60	Changed	C	CAA	Q	1	+	pbpX	2254	penicillin binding protein 2x
55	293764	INF55:19A:2	19A	10542	Genic	60	Changed	A	AAA	K	1	+	pbpX	2254	penicillin binding protein 2x
55	293764	INF55:19A:2	19A	10542	Genic	60	Changed	A	AAA	K	1	+	pbpX	2254	penicillin binding protein 2x
55	293764	INF55:19A:2	19A	10542	Genic	60	Changed	C	CAA	Q	1	+	pbpX	2254	penicillin binding protein 2x
55	293764	INF55:19A:2	19A	10542	Genic	60	Changed	A	AAA	K	1	+	pbpX	2254	penicillin binding protein 2x
55	293764	INF55:21:1	21	11730	Genic	60	Changed	C	CAA	Q	1	+	pbpX	2254	penicillin binding protein 2x
55	293764	INF55:21:1	21	11730	Genic	60	Changed	A	AAA	K	1	+	pbpX	2254	penicillin binding protein 2x
55	293764	INF55:21:1	21	11730	Genic	60	Changed	C	CAA	Q	1	+	pbpX	2254	penicillin binding protein 2x
55	293764	INF55:21:1	21	11730	Genic	60	Changed	C	CAA	Q	1	+	pbpX	2254	penicillin binding protein 2x
59	293764	INF59:6B/E:1	6B	5516	Genic	60	Changed	C	CAA	Q	1	+	pbpX	2254	penicillin binding protein 2x
59	293764	INF59:6B/E:1	6B	5516	Genic	60	Changed	C	CAA	Q	1	+	pbpX	2254	penicillin binding protein 2x
59	293764	INF59:6B/E:1	6B	5516	Genic	60	Changed	A	AAA	K	1	+	pbpX	2254	penicillin binding protein 2x
59	293764	INF59:6B/E:1	6B	5516	Genic	60	Changed	C	CAA	Q	1	+	pbpX	2254	penicillin binding protein 2x
59	293764	INF59:6B/E:1	6B	5516	Genic	60	Changed	A	AAA	K	1	+	pbpX	2254	penicillin binding protein 2x
61	293764	INF61:11A:2	11A	5902	Genic	60	Changed	C	CAA	Q	1	+	pbpX	2254	penicillin binding protein 2x
61	293764	INF61:11A:2	11A	5902	Genic	60	Changed	C	CAA	Q	1	+	pbpX	2254	penicillin binding protein 2x
61	293764	INF61:11A:2	11A	5902	Genic	60	Changed	A	AAA	K	1	+	pbpX	2254	penicillin binding protein 2x
61	293764	INF61:11A:2	11A	5902	Genic	60	Changed	C	CAA	Q	1	+	pbpX	2254	penicillin binding protein 2x
61	293764	INF61:11A:2	11A	5902	Genic	60	Changed	C	CAA	Q	1	+	pbpX	2254	penicillin binding protein 2x
61	293764	INF61:11A:2	11A	5902	Genic	60	Changed	C	CAA	Q	1	+	pbpX	2254	penicillin binding protein 2x
62	293764	INF62:10A:1	10A	5521	Genic	60	Changed	C	CAA	Q	1	+	pbpX	2254	penicillin binding protein 2x
62	293764	INF62:10A:1	10A	5521	Genic	60	Changed	C	CAA	Q	1	+	pbpX	2254	penicillin binding protein 2x
62	293764	INF62:10A:1	10A	5521	Genic	60	Changed	A	AAA	K	1	+	pbpX	2254	penicillin binding protein 2x
62	293764	INF62:10A:1	10A	5521	Genic	60	Changed	A	AAA	K	1	+	pbpX	2254	penicillin binding protein 2x
62	293764	INF62:10A:1	10A	5521	Genic	60	Changed	A	AAA	K	1	+	pbpX	2254	penicillin binding protein 2x
62	293764	INF62:10A:1	10A	5521	Genic	60	Changed	A	AAA	K	1	+	pbpX	2254	penicillin binding protein 2x
62	293764	INF62:10A:1	10A	5521	Genic	60	Changed	A	AAA	K	1	+	pbpX	2254	penicillin binding protein 2x
67	293764	INF67:16F:1	16F	3407	Genic	60	Changed	A	AAA	K	1	+	pbpX	2254	penicillin binding protein 2x
67	293764	INF67:16F:1	16F	3407	Genic	60	Changed	A	AAA	K	1	+	pbpX	2254	penicillin binding protein 2x
67	293764	INF67:16F:1	16F	3407	Genic	60	Changed	C	CAA	Q	1	+	pbpX	2254	penicillin binding protein 2x
67	293764	INF67:16F:1	16F	3407	Genic	60	Changed	C	CAA	Q	1	+	pbpX	2254	penicillin binding protein 2x
67	293764	INF67:16F:1	16F	3407	Genic	60	Changed	A	AAA	K	1	+	pbpX	2254	penicillin binding protein 2x
67	293764	INF67:16F:1	16F	3407	Genic	60	Changed	C	CAA	Q	1	+	pbpX	2254	penicillin binding protein 2x
68	293764	INF68:12F:1	12F	989	Genic	60	Changed	C	CAA	Q	1	+	pbpX	2254	penicillin binding protein 2x
68	293764	INF68:12F:1	12F	989	Genic	60	Changed	C	CAA	Q	1	+	pbpX	2254	penicillin binding protein 2x
68	293764	INF68:12F:1	12F	989	Genic	60	Changed	A	AAA	K	1	+	pbpX	2254	penicillin binding protein 2x
68	293764	INF68:21:1	21	2169	Genic	60	Changed	C	CAA	Q	1	+	pbpX	2254	penicillin binding protein 2x
68	293764	INF68:21:1	21	2169	Genic	60	Changed	C	CAA	Q	1	+	pbpX	2254	penicillin binding protein 2x
68	293764	INF68:21:1	21	2169	Genic	60	Changed	C	CAA	Q	1	+	pbpX	2254	penicillin binding protein 2x
68	293764	INF68:21:1	21	2169	Genic	60	Changed	C	CAA	Q	1	+	pbpX	2254	penicillin binding protein 2x
68	293764	INF68:21:1	21	2169	Genic	60	Changed	C	CAA	Q	1	+	pbpX	2254	penicillin binding protein 2x
68	293764	INF68:21:1	21	2169	Genic	60	Changed	A	AAA	K	1	+	pbpX	2254	penicillin binding protein 2x
69	293764	INF69:21:1	21	2169	Genic	60	Changed	A	AAA	K	1	+	pbpX	2254	penicillin binding protein 2x
69	293764	INF69:21:1	21	2169	Genic	60	Changed	C	CAA	Q	1	+	pbpX	2254	penicillin binding protein 2x
71	293764	INF71:20:1	20	10625	Genic	60	Changed	A	AAA	K	1	+	pbpX	2254	penicillin binding protein 2x
71	293764	INF71:20:1	20	10625	Genic	60	Changed	A	AAA	K	1	+	pbpX	2254	penicillin binding protein 2x
71	293764	INF71:20:1	20	10625	Genic	60	Changed	C	CAA	Q	1	+	pbpX	2254	penicillin binding protein 2x
71	293764	INF71:20:1	20	10625	Genic	60	Changed	C	CAA	Q	1	+	pbpX	2254	penicillin binding protein 2x
71	293764	INF71:20:1	20	10625	Genic	60	Changed	A	AAA	K	1	+	pbpX	2254	penicillin binding protein 2x
71	293764	INF71:20:1	20	10625	Genic	60	Changed	A	AAA	K	1	+	pbpX	2254	penicillin binding protein 2x
71	293764	INF71:20:1	20	10625	Genic	60	Changed	A	AAA	K	1	+	pbpX	2254	penicillin binding protein 2x
71	293764	INF71:20:1	20	10625	Genic	60	Changed	A	AAA	K	1	+	pbpX	2254	penicillin binding protein 2x
71	293764	INF71:20:1	20	10625	Genic	60	Changed	C	CAA	Q	1	+	pbpX	2254	penicillin binding protein 2x
71	293764	INF71:20:1	20	10625	Genic	60	Changed	A	AAA	K	1	+	pbpX	2254	penicillin binding protein 2x
71	293764	INF71:20:1	20	10625	Genic	60	Changed	A	AAA	K	1	+	pbpX	2254	penicillin binding protein 2x
73	293764	INF73:23B:1	23B	5706	Genic	60	Changed	A	AAA	K	1	+	pbpX	2254	penicillin binding protein 2x
73	293764	INF73:23B:1	23B	5706	Genic	60	Changed	C	CAA	Q	1	+	pbpX	2254	penicillin binding protein 2x
73	293764	INF73:23B:1	23B	5706	Genic	60	Changed	C	CAA	Q	1	+	pbpX	2254	penicillin binding protein 2x
73	293764	INF73:9L:1	9L	11705	Genic	60	Changed	C	CAA	Q	1	+	pbpX	2254	penicillin binding protein 2x
73	293764	INF73:9L:1	9L	11705	Genic	60	Changed	C	CAA	Q	1	+	pbpX	2254	penicillin binding protein 2x
73	293764	INF73:9L:1	9L	11705	Genic	60	Changed	C	CAA	Q	1	+	pbpX	2254	penicillin binding protein 2x
73	293764	INF73:9L:1	9L	11705	Genic	60	Changed	C	CAA	Q	1	+	pbpX	2254	penicillin binding protein 2x
73	293764	INF73:9L:1	9L	11705	Genic	60	Changed	A	AAA	K	1	+	pbpX	2254	penicillin binding protein 2x
77	293764	INF77:NT:1	NT	4040	Genic	60	Changed	A	AAA	K	1	+	pbpX	2254	penicillin binding protein 2x
77	293764	INF77:NT:1	NT	4040	Genic	60	Changed	C	CAA	Q	1	+	pbpX	2254	penicillin binding protein 2x
80	293764	INF80:7F:1	7F	2178	Genic	60	Changed	C	CAA	Q	1	+	pbpX	2254	penicillin binding protein 2x
80	293764	INF80:7F:1	7F	2178	Genic	60	Changed	C	CAA	Q	1	+	pbpX	2254	penicillin binding protein 2x
80	293764	INF80:7F:1	7F	2178	Genic	60	Changed	A	AAA	K	1	+	pbpX	2254	penicillin binding protein 2x
80	293764	INF80:7F:1	7F	2178	Genic	60	Changed	A	AAA	K	1	+	pbpX	2254	penicillin binding protein 2x
81	293764	INF81:10A:1	10A	11690	Genic	60	Changed	A	AAA	K	1	+	pbpX	2254	penicillin binding protein 2x
81	293764	INF81:10A:1	10A	11690	Genic	60	Changed	A	AAA	K	1	+	pbpX	2254	penicillin binding protein 2x
81	293764	INF81:10A:1	10A	11690	Genic	60	Changed	C	CAA	Q	1	+	pbpX	2254	penicillin binding protein 2x
81	293764	INF81:10A:1	10A	11690	Genic	60	Changed	A	AAA	K	1	+	pbpX	2254	penicillin binding protein 2x
81	293764	INF81:10A:1	10A	11690	Genic	60	Changed	A	AAA	K	1	+	pbpX	2254	penicillin binding protein 2x
81	293764	INF81:10A:1	10A	11690	Genic	60	Changed	A	AAA	K	1	+	pbpX	2254	penicillin binding protein 2x
81	293764	INF81:10A:1	10A	11690	Genic	60	Changed	A	AAA	K	1	+	pbpX	2254	penicillin binding protein 2x
81	293764	INF81:10A:1	10A	11690	Genic	60	Changed	A	AAA	K	1	+	pbpX	2254	penicillin binding protein 2x
81	293764	INF81:10A:1	10A	11690	Genic	60	Changed	A	AAA	K	1	+	pbpX	2254	penicillin binding protein 2x
83	293764	INF83:23B:1	23B	5511	Genic	60	Changed	C	CAA	Q	1	+	pbpX	2254	penicillin binding protein 2x
83	293764	INF83:23B:1	23B	5511	Genic	60	Changed	C	CAA	Q	1	+	pbpX	2254	penicillin binding protein 2x
83	293764	INF83:23B:1	23B	5511	Genic	60	Changed	A	AAA	K	1	+	pbpX	2254	penicillin binding protein 2x
83	293764	INF83:23B:2	23B	5511	Genic	60	Changed	A	AAA	K	1	+	pbpX	2254	penicillin binding protein 2x
83	293764	INF83:23B:2	23B	5511	Genic	60	Changed	C	CAA	Q	1	+	pbpX	2254	penicillin binding protein 2x
83	293764	INF83:23B:2	23B	5511	Genic	60	Changed	C	CAA	Q	1	+	pbpX	2254	penicillin binding protein 2x
84	293764	INF84:15A:1	15A	10618	Genic	60	Changed	C	CAA	Q	1	+	pbpX	2254	penicillin binding protein 2x
84	293764	INF84:15A:1	15A	10618	Genic	60	Changed	C	CAA	Q	1	+	pbpX	2254	penicillin binding protein 2x
84	293764	INF84:15A:1	15A	10618	Genic	60	Changed	A	AAA	K	1	+	pbpX	2254	penicillin binding protein 2x
84	293764	INF84:15A:1	15A	10618	Genic	60	Changed	A	AAA	K	1	+	pbpX	2254	penicillin binding protein 2x
84	293764	INF84:15A:1	15A	10618	Genic	60	Changed	C	CAA	Q	1	+	pbpX	2254	penicillin binding protein 2x
84	293764	INF84:15A:1	15A	10618	Genic	60	Changed	C	CAA	Q	1	+	pbpX	2254	penicillin binding protein 2x
84	293764	INF84:15A:1	15A	10618	Genic	60	Changed	A	AAA	K	1	+	pbpX	2254	penicillin binding protein 2x
85	293764	INF85:13:1	13	11711	Genic	60	Changed	A	AAA	K	1	+	pbpX	2254	penicillin binding protein 2x
85	293764	INF85:13:1	13	11711	Genic	60	Changed	C	CAA	Q	1	+	pbpX	2254	penicillin binding protein 2x
90	293764	INF90:6A:1	6A	11700	Genic	60	Changed	C	CAA	Q	1	+	pbpX	2254	penicillin binding protein 2x
90	293764	INF90:6A:1	6A	11700	Genic	60	Changed	C	CAA	Q	1	+	pbpX	2254	penicillin binding protein 2x
90	293764	INF90:6A:1	6A	11700	Genic	60	Changed	C	CAA	Q	1	+	pbpX	2254	penicillin binding protein 2x
90	293764	INF90:6A:1	6A	11700	Genic	60	Changed	C	CAA	Q	1	+	pbpX	2254	penicillin binding protein 2x
90	293764	INF90:6A:1	6A	11700	Genic	60	Changed	A	AAA	K	1	+	pbpX	2254	penicillin binding protein 2x
90	293764	INF90:6A:1	6A	11700	Genic	60	Changed	C	CAA	Q	1	+	pbpX	2254	penicillin binding protein 2x
90	293764	INF90:6A:1	6A	11700	Genic	60	Changed	C	CAA	Q	1	+	pbpX	2254	penicillin binding protein 2x
90	293764	INF90:6A:1	6A	11700	Genic	60	Changed	C	CAA	Q	1	+	pbpX	2254	penicillin binding protein 2x
90	293764	INF90:6A:1	6A	11700	Genic	60	Changed	A	AAA	K	1	+	pbpX	2254	penicillin binding protein 2x
91	293764	INF91:34:1	34	1778	Genic	60	Changed	C	CAA	Q	1	+	pbpX	2254	penicillin binding protein 2x
91	293764	INF91:34:1	34	1778	Genic	60	Changed	A	AAA	K	1	+	pbpX	2254	penicillin binding protein 2x
96	293764	INF96:6B/E:1	6B	11762	Genic	60	Changed	C	CAA	Q	1	+	pbpX	2254	penicillin binding protein 2x
96	293764	INF96:6B/E:1	6B	11762	Genic	60	Changed	C	CAA	Q	1	+	pbpX	2254	penicillin binding protein 2x
96	293764	INF96:6B/E:1	6B	11762	Genic	60	Changed	C	CAA	Q	1	+	pbpX	2254	penicillin binding protein 2x
96	293764	INF96:6B/E:1	6B	11762	Genic	60	Changed	A	AAA	K	1	+	pbpX	2254	penicillin binding protein 2x
96	293764	INF96:6B/E:1	6B	11762	Genic	60	Changed	A	AAA	K	1	+	pbpX	2254	penicillin binding protein 2x
97	293764	INF97:14:2	14	915	Genic	60	Changed	A	AAA	K	1	+	pbpX	2254	penicillin binding protein 2x
97	293764	INF97:14:2	14	915	Genic	60	Changed	C	CAA	Q	1	+	pbpX	2254	penicillin binding protein 2x
97	293764	INF97:14:2	14	915	Genic	60	Changed	A	AAA	K	1	+	pbpX	2254	penicillin binding protein 2x
100	293764	INF100:13:1	13	5647	Genic	60	Changed	C	CAA	Q	1	+	pbpX	2254	penicillin binding protein 2x
100	293764	INF100:13:1	13	5647	Genic	60	Changed	C	CAA	Q	1	+	pbpX	2254	penicillin binding protein 2x
100	293764	INF100:13:1	13	5647	Genic	60	Changed	A	AAA	K	1	+	pbpX	2254	penicillin binding protein 2x
100	293764	INF100:19A:1	19A	10542	Genic	60	Changed	A	AAA	K	1	+	pbpX	2254	penicillin binding protein 2x
100	293764	INF100:19A:1	19A	10542	Genic	60	Changed	C	CAA	Q	1	+	pbpX	2254	penicillin binding protein 2x
100	293764	INF100:19A:1	19A	10542	Genic	60	Changed	C	CAA	Q	1	+	pbpX	2254	penicillin binding protein 2x
101	293764	INF101:39:1	39	6040	Genic	60	Changed	C	CAA	Q	1	+	pbpX	2254	penicillin binding protein 2x
101	293764	INF101:39:1	39	6040	Genic	60	Changed	A	AAA	K	1	+	pbpX	2254	penicillin binding protein 2x
101	293764	INF101:39:1	39	6040	Genic	60	Changed	A	AAA	K	1	+	pbpX	2254	penicillin binding protein 2x
101	293764	INF101:39:1	39	6040	Genic	60	Changed	C	CAA	Q	1	+	pbpX	2254	penicillin binding protein 2x
101	293764	INF101:39:1	39	6040	Genic	60	Changed	C	CAA	Q	1	+	pbpX	2254	penicillin binding protein 2x
101	293764	INF101:39:1	39	6040	Genic	60	Changed	C	CAA	Q	1	+	pbpX	2254	penicillin binding protein 2x
101	293764	INF101:39:1	39	6040	Genic	60	Changed	C	CAA	Q	1	+	pbpX	2254	penicillin binding protein 2x
101	293764	INF101:39:2	39	6040	Genic	60	Changed	C	CAA	Q	1	+	pbpX	2254	penicillin binding protein 2x
101	293764	INF101:39:2	39	6040	Genic	60	Changed	A	AAA	K	1	+	pbpX	2254	penicillin binding protein 2x
101	293764	INF101:39:2	39	6040	Genic	60	Changed	C	CAA	Q	1	+	pbpX	2254	penicillin binding protein 2x
102	293764	INF102:6A:1	6A	913	Genic	60	Changed	C	CAA	Q	1	+	pbpX	2254	penicillin binding protein 2x
102	293764	INF102:6A:1	6A	913	Genic	60	Changed	C	CAA	Q	1	+	pbpX	2254	penicillin binding protein 2x
102	293764	INF102:6A:1	6A	913	Genic	60	Changed	C	CAA	Q	1	+	pbpX	2254	penicillin binding protein 2x
102	293764	INF102:6A:1	6A	913	Genic	60	Changed	C	CAA	Q	1	+	pbpX	2254	penicillin binding protein 2x
102	293764	INF102:6A:1	6A	913	Genic	60	Changed	C	CAA	Q	1	+	pbpX	2254	penicillin binding protein 2x
102	293764	INF102:6A:1	6A	913	Genic	60	Changed	A	AAA	K	1	+	pbpX	2254	penicillin binding protein 2x
102	293764	INF102:6A:1	6A	913	Genic	60	Changed	A	AAA	K	1	+	pbpX	2254	penicillin binding protein 2x
102	293764	INF102:6A:1	6A	913	Genic	60	Changed	A	AAA	K	1	+	pbpX	2254	penicillin binding protein 2x
102	293764	INF102:6A:1	6A	913	Genic	60	Changed	A	AAA	K	1	+	pbpX	2254	penicillin binding protein 2x
1	190783	INF1:6A:1	6A	5734	Intergenic	57	Intergenic	T	N/A	N/A	N/A	N/A	N/A	N/A	N/A
1	190783	INF1:6A:1	6A	5734	Intergenic	57	Intergenic	T	N/A	N/A	N/A	N/A	N/A	N/A	N/A
1	190783	INF1:6A:1	6A	5734	Intergenic	57	Intergenic	C	N/A	N/A	N/A	N/A	N/A	N/A	N/A
1	190783	INF1:6A:1	6A	5734	Intergenic	57	Intergenic	T	N/A	N/A	N/A	N/A	N/A	N/A	N/A
1	190783	INF1:6A:1	6A	5734	Intergenic	57	Intergenic	T	N/A	N/A	N/A	N/A	N/A	N/A	N/A
3	190783	INF3:15B/C:1	15B/C	910	Intergenic	57	Intergenic	T	N/A	N/A	N/A	N/A	N/A	N/A	N/A
3	190783	INF3:15B/C:1	15B/C	910	Intergenic	57	Intergenic	T	N/A	N/A	N/A	N/A	N/A	N/A	N/A
3	190783	INF3:15B/C:1	15B/C	910	Intergenic	57	Intergenic	T	N/A	N/A	N/A	N/A	N/A	N/A	N/A
3	190783	INF3:15B/C:1	15B/C	910	Intergenic	57	Intergenic	T	N/A	N/A	N/A	N/A	N/A	N/A	N/A
3	190783	INF3:15B/C:1	15B/C	910	Intergenic	57	Intergenic	C	N/A	N/A	N/A	N/A	N/A	N/A	N/A
3	190783	INF3:15B/C:1	15B/C	910	Intergenic	57	Intergenic	C	N/A	N/A	N/A	N/A	N/A	N/A	N/A
3	190783	INF3:15B/C:1	15B/C	910	Intergenic	57	Intergenic	C	N/A	N/A	N/A	N/A	N/A	N/A	N/A
3	190783	INF3:15B/C:1	15B/C	910	Intergenic	57	Intergenic	T	N/A	N/A	N/A	N/A	N/A	N/A	N/A
3	488087	INF3:15B/C:1	15B/C	910	Intergenic	57	Intergenic	T	N/A	N/A	N/A	N/A	N/A	N/A	N/A
3	488087	INF3:15B/C:1	15B/C	910	Intergenic	57	Intergenic	G	N/A	N/A	N/A	N/A	N/A	N/A	N/A
3	488087	INF3:15B/C:1	15B/C	910	Intergenic	57	Intergenic	T	N/A	N/A	N/A	N/A	N/A	N/A	N/A
3	488087	INF3:15B/C:1	15B/C	910	Intergenic	57	Intergenic	G	N/A	N/A	N/A	N/A	N/A	N/A	N/A
3	488087	INF3:15B/C:1	15B/C	910	Intergenic	57	Intergenic	T	N/A	N/A	N/A	N/A	N/A	N/A	N/A
3	488087	INF3:15B/C:1	15B/C	910	Intergenic	57	Intergenic	T	N/A	N/A	N/A	N/A	N/A	N/A	N/A
3	488087	INF3:15B/C:1	15B/C	910	Intergenic	57	Intergenic	G	N/A	N/A	N/A	N/A	N/A	N/A	N/A
3	488087	INF3:15B/C:1	15B/C	910	Intergenic	57	Intergenic	G	N/A	N/A	N/A	N/A	N/A	N/A	N/A
4	190783	INF4:15B/C:1	15B/C	4033	Intergenic	57	Intergenic	T	N/A	N/A	N/A	N/A	N/A	N/A	N/A
4	190783	INF4:15B/C:1	15B/C	4033	Intergenic	57	Intergenic	C	N/A	N/A	N/A	N/A	N/A	N/A	N/A
5	190783	INF5:34:1	34	7319	Intergenic	57	Intergenic	T	N/A	N/A	N/A	N/A	N/A	N/A	N/A
5	190783	INF5:34:1	34	7319	Intergenic	57	Intergenic	T	N/A	N/A	N/A	N/A	N/A	N/A	N/A
5	190783	INF5:34:1	34	7319	Intergenic	57	Intergenic	T	N/A	N/A	N/A	N/A	N/A	N/A	N/A
5	190783	INF5:34:1	34	7319	Intergenic	57	Intergenic	C	N/A	N/A	N/A	N/A	N/A	N/A	N/A
5	190783	INF5:34:1	34	7319	Intergenic	57	Intergenic	T	N/A	N/A	N/A	N/A	N/A	N/A	N/A
5	190783	INF5:34:1	34	7319	Intergenic	57	Intergenic	T	N/A	N/A	N/A	N/A	N/A	N/A	N/A
5	190783	INF5:34:1	34	7319	Intergenic	57	Intergenic	C	N/A	N/A	N/A	N/A	N/A	N/A	N/A
5	190783	INF5:34:1	34	7319	Intergenic	57	Intergenic	C	N/A	N/A	N/A	N/A	N/A	N/A	N/A
5	190783	INF5:34:1	34	7319	Intergenic	57	Intergenic	T	N/A	N/A	N/A	N/A	N/A	N/A	N/A
5	190783	INF5:34:1	34	7319	Intergenic	57	Intergenic	T	N/A	N/A	N/A	N/A	N/A	N/A	N/A
5	488087	INF5:34:1	34	7319	Intergenic	57	Intergenic	T	N/A	N/A	N/A	N/A	N/A	N/A	N/A
5	488087	INF5:34:1	34	7319	Intergenic	57	Intergenic	G	N/A	N/A	N/A	N/A	N/A	N/A	N/A
5	488087	INF5:34:1	34	7319	Intergenic	57	Intergenic	G	N/A	N/A	N/A	N/A	N/A	N/A	N/A
5	488087	INF5:34:1	34	7319	Intergenic	57	Intergenic	T	N/A	N/A	N/A	N/A	N/A	N/A	N/A
5	488087	INF5:34:1	34	7319	Intergenic	57	Intergenic	G	N/A	N/A	N/A	N/A	N/A	N/A	N/A
5	488087	INF5:34:1	34	7319	Intergenic	57	Intergenic	G	N/A	N/A	N/A	N/A	N/A	N/A	N/A
5	488087	INF5:34:1	34	7319	Intergenic	57	Intergenic	G	N/A	N/A	N/A	N/A	N/A	N/A	N/A
5	488087	INF5:34:1	34	7319	Intergenic	57	Intergenic	T	N/A	N/A	N/A	N/A	N/A	N/A	N/A
5	488087	INF5:34:1	34	7319	Intergenic	57	Intergenic	G	N/A	N/A	N/A	N/A	N/A	N/A	N/A
5	488087	INF5:34:1	34	7319	Intergenic	57	Intergenic	G	N/A	N/A	N/A	N/A	N/A	N/A	N/A
7	190783	INF7:15B/C:1	15B/C	11776	Intergenic	57	Intergenic	T	N/A	N/A	N/A	N/A	N/A	N/A	N/A
7	190783	INF7:15B/C:1	15B/C	11776	Intergenic	57	Intergenic	C	N/A	N/A	N/A	N/A	N/A	N/A	N/A
7	190783	INF7:22A:1	22A	10600	Intergenic	57	Intergenic	T	N/A	N/A	N/A	N/A	N/A	N/A	N/A
7	190783	INF7:22A:1	22A	10600	Intergenic	57	Intergenic	T	N/A	N/A	N/A	N/A	N/A	N/A	N/A
7	190783	INF7:22A:1	22A	10600	Intergenic	57	Intergenic	C	N/A	N/A	N/A	N/A	N/A	N/A	N/A
7	190783	INF7:22A:1	22A	10600	Intergenic	57	Intergenic	C	N/A	N/A	N/A	N/A	N/A	N/A	N/A
7	190783	INF7:22A:1	22A	10600	Intergenic	57	Intergenic	T	N/A	N/A	N/A	N/A	N/A	N/A	N/A
7	190783	INF7:22A:1	22A	10600	Intergenic	57	Intergenic	C	N/A	N/A	N/A	N/A	N/A	N/A	N/A
7	488087	INF7:22A:1	22A	10600	Intergenic	57	Intergenic	T	N/A	N/A	N/A	N/A	N/A	N/A	N/A
7	488087	INF7:22A:1	22A	10600	Intergenic	57	Intergenic	T	N/A	N/A	N/A	N/A	N/A	N/A	N/A
7	488087	INF7:22A:1	22A	10600	Intergenic	57	Intergenic	G	N/A	N/A	N/A	N/A	N/A	N/A	N/A
7	488087	INF7:22A:1	22A	10600	Intergenic	57	Intergenic	T	N/A	N/A	N/A	N/A	N/A	N/A	N/A
7	488087	INF7:22A:1	22A	10600	Intergenic	57	Intergenic	G	N/A	N/A	N/A	N/A	N/A	N/A	N/A
7	488087	INF7:22A:1	22A	10600	Intergenic	57	Intergenic	T	N/A	N/A	N/A	N/A	N/A	N/A	N/A
9	190783	INF9:34:1	34	7319	Intergenic	57	Intergenic	T	N/A	N/A	N/A	N/A	N/A	N/A	N/A
9	190783	INF9:34:1	34	7319	Intergenic	57	Intergenic	T	N/A	N/A	N/A	N/A	N/A	N/A	N/A
9	190783	INF9:34:1	34	7319	Intergenic	57	Intergenic	C	N/A	N/A	N/A	N/A	N/A	N/A	N/A
9	488087	INF9:34:1	34	7319	Intergenic	57	Intergenic	T	N/A	N/A	N/A	N/A	N/A	N/A	N/A
9	488087	INF9:34:1	34	7319	Intergenic	57	Intergenic	G	N/A	N/A	N/A	N/A	N/A	N/A	N/A
9	488087	INF9:34:1	34	7319	Intergenic	57	Intergenic	G	N/A	N/A	N/A	N/A	N/A	N/A	N/A
11	190783	INF11:15B/C:1	15B/C	4033	Intergenic	57	Intergenic	T	N/A	N/A	N/A	N/A	N/A	N/A	N/A
11	190783	INF11:15B/C:1	15B/C	4033	Intergenic	57	Intergenic	T	N/A	N/A	N/A	N/A	N/A	N/A	N/A
11	190783	INF11:15B/C:1	15B/C	4033	Intergenic	57	Intergenic	T	N/A	N/A	N/A	N/A	N/A	N/A	N/A
11	190783	INF11:15B/C:1	15B/C	4033	Intergenic	57	Intergenic	C	N/A	N/A	N/A	N/A	N/A	N/A	N/A
11	488087	INF11:23B:1	23B	5706	Intergenic	57	Intergenic	G	N/A	N/A	N/A	N/A	N/A	N/A	N/A
11	488087	INF11:23B:1	23B	5706	Intergenic	57	Intergenic	T	N/A	N/A	N/A	N/A	N/A	N/A	N/A
11	488087	INF11:23B:1	23B	5706	Intergenic	57	Intergenic	G	N/A	N/A	N/A	N/A	N/A	N/A	N/A
11	488087	INF11:23B:1	23B	5706	Intergenic	57	Intergenic	G	N/A	N/A	N/A	N/A	N/A	N/A	N/A
11	488087	INF11:23B:1	23B	5706	Intergenic	57	Intergenic	G	N/A	N/A	N/A	N/A	N/A	N/A	N/A
11	488087	INF11:23B:1	23B	5706	Intergenic	57	Intergenic	G	N/A	N/A	N/A	N/A	N/A	N/A	N/A
11	488087	INF11:23B:1	23B	5706	Intergenic	57	Intergenic	G	N/A	N/A	N/A	N/A	N/A	N/A	N/A
14	488087	INF14:15B/C:1	15B/C	910	Intergenic	57	Intergenic	T	N/A	N/A	N/A	N/A	N/A	N/A	N/A
14	488087	INF14:15B/C:1	15B/C	910	Intergenic	57	Intergenic	G	N/A	N/A	N/A	N/A	N/A	N/A	N/A
14	488087	INF14:15B/C:1	15B/C	910	Intergenic	57	Intergenic	T	N/A	N/A	N/A	N/A	N/A	N/A	N/A
16	190783	INF16:6B/E:1	6B	5516	Intergenic	57	Intergenic	T	N/A	N/A	N/A	N/A	N/A	N/A	N/A
16	190783	INF16:6B/E:1	6B	5516	Intergenic	57	Intergenic	T	N/A	N/A	N/A	N/A	N/A	N/A	N/A
16	190783	INF16:6B/E:1	6B	5516	Intergenic	57	Intergenic	C	N/A	N/A	N/A	N/A	N/A	N/A	N/A
16	190783	INF16:6B/E:1	6B	5516	Intergenic	57	Intergenic	C	N/A	N/A	N/A	N/A	N/A	N/A	N/A
16	190783	INF16:6B/E:1	6B	5516	Intergenic	57	Intergenic	C	N/A	N/A	N/A	N/A	N/A	N/A	N/A
16	190783	INF16:6B/E:1	6B	5516	Intergenic	57	Intergenic	T	N/A	N/A	N/A	N/A	N/A	N/A	N/A
16	190783	INF16:6B/E:1	6B	5516	Intergenic	57	Intergenic	C	N/A	N/A	N/A	N/A	N/A	N/A	N/A
17	488087	INF17:40:1	40	8958	Intergenic	57	Intergenic	G	N/A	N/A	N/A	N/A	N/A	N/A	N/A
17	488087	INF17:40:1	40	8958	Intergenic	57	Intergenic	G	N/A	N/A	N/A	N/A	N/A	N/A	N/A
17	488087	INF17:40:1	40	8958	Intergenic	57	Intergenic	T	N/A	N/A	N/A	N/A	N/A	N/A	N/A
17	488087	INF17:40:1	40	8958	Intergenic	57	Intergenic	G	N/A	N/A	N/A	N/A	N/A	N/A	N/A
18	190783	INF18:23A:1	23A	7318	Intergenic	57	Intergenic	T	N/A	N/A	N/A	N/A	N/A	N/A	N/A
18	190783	INF18:23A:1	23A	7318	Intergenic	57	Intergenic	T	N/A	N/A	N/A	N/A	N/A	N/A	N/A
18	190783	INF18:23A:1	23A	7318	Intergenic	57	Intergenic	C	N/A	N/A	N/A	N/A	N/A	N/A	N/A
18	190783	INF18:23A:1	23A	7318	Intergenic	57	Intergenic	C	N/A	N/A	N/A	N/A	N/A	N/A	N/A
18	488087	INF18:23A:1	23A	7318	Intergenic	57	Intergenic	G	N/A	N/A	N/A	N/A	N/A	N/A	N/A
18	488087	INF18:23A:1	23A	7318	Intergenic	57	Intergenic	G	N/A	N/A	N/A	N/A	N/A	N/A	N/A
18	488087	INF18:23A:1	23A	7318	Intergenic	57	Intergenic	T	N/A	N/A	N/A	N/A	N/A	N/A	N/A
18	488087	INF18:23A:1	23A	7318	Intergenic	57	Intergenic	T	N/A	N/A	N/A	N/A	N/A	N/A	N/A
19	190783	INF19:35B:2	35B	11721	Intergenic	57	Intergenic	T	N/A	N/A	N/A	N/A	N/A	N/A	N/A
19	190783	INF19:35B:2	35B	11721	Intergenic	57	Intergenic	T	N/A	N/A	N/A	N/A	N/A	N/A	N/A
19	190783	INF19:35B:2	35B	11721	Intergenic	57	Intergenic	T	N/A	N/A	N/A	N/A	N/A	N/A	N/A
19	190783	INF19:35B:2	35B	11721	Intergenic	57	Intergenic	C	N/A	N/A	N/A	N/A	N/A	N/A	N/A
19	190783	INF19:35B:2	35B	11721	Intergenic	57	Intergenic	C	N/A	N/A	N/A	N/A	N/A	N/A	N/A
19	488087	INF19:11A:1	11A	5902	Intergenic	57	Intergenic	G	N/A	N/A	N/A	N/A	N/A	N/A	N/A
19	488087	INF19:11A:1	11A	5902	Intergenic	57	Intergenic	T	N/A	N/A	N/A	N/A	N/A	N/A	N/A
19	488087	INF19:11A:1	11A	5902	Intergenic	57	Intergenic	G	N/A	N/A	N/A	N/A	N/A	N/A	N/A
20	190783	INF20:19A:1	19A	11691	Intergenic	57	Intergenic	T	N/A	N/A	N/A	N/A	N/A	N/A	N/A
20	190783	INF20:19A:1	19A	11691	Intergenic	57	Intergenic	C	N/A	N/A	N/A	N/A	N/A	N/A	N/A
20	190783	INF20:19A:1	19A	11691	Intergenic	57	Intergenic	T	N/A	N/A	N/A	N/A	N/A	N/A	N/A
20	190783	INF20:19A:1	19A	11691	Intergenic	57	Intergenic	T	N/A	N/A	N/A	N/A	N/A	N/A	N/A
20	190783	INF20:19A:1	19A	11691	Intergenic	57	Intergenic	T	N/A	N/A	N/A	N/A	N/A	N/A	N/A
20	190783	INF20:19A:1	19A	11691	Intergenic	57	Intergenic	T	N/A	N/A	N/A	N/A	N/A	N/A	N/A
20	190783	INF20:19A:1	19A	11691	Intergenic	57	Intergenic	T	N/A	N/A	N/A	N/A	N/A	N/A	N/A
20	488087	INF20:40:1	40	8958	Intergenic	57	Intergenic	G	N/A	N/A	N/A	N/A	N/A	N/A	N/A
20	488087	INF20:40:1	40	8958	Intergenic	57	Intergenic	G	N/A	N/A	N/A	N/A	N/A	N/A	N/A
20	488087	INF20:40:1	40	8958	Intergenic	57	Intergenic	G	N/A	N/A	N/A	N/A	N/A	N/A	N/A
20	488087	INF20:40:1	40	8958	Intergenic	57	Intergenic	T	N/A	N/A	N/A	N/A	N/A	N/A	N/A
22	190783	INF22:15B/C:2	15B/C	910	Intergenic	57	Intergenic	C	N/A	N/A	N/A	N/A	N/A	N/A	N/A
22	190783	INF22:15B/C:2	15B/C	910	Intergenic	57	Intergenic	C	N/A	N/A	N/A	N/A	N/A	N/A	N/A
22	190783	INF22:15B/C:2	15B/C	910	Intergenic	57	Intergenic	T	N/A	N/A	N/A	N/A	N/A	N/A	N/A
22	190783	INF22:15B/C:2	15B/C	910	Intergenic	57	Intergenic	C	N/A	N/A	N/A	N/A	N/A	N/A	N/A
22	190783	INF22:15B/C:2	15B/C	910	Intergenic	57	Intergenic	T	N/A	N/A	N/A	N/A	N/A	N/A	N/A
22	488087	INF22:15B/C:2	15B/C	910	Intergenic	57	Intergenic	G	N/A	N/A	N/A	N/A	N/A	N/A	N/A
22	488087	INF22:15B/C:2	15B/C	910	Intergenic	57	Intergenic	T	N/A	N/A	N/A	N/A	N/A	N/A	N/A
22	488087	INF22:15B/C:2	15B/C	910	Intergenic	57	Intergenic	G	N/A	N/A	N/A	N/A	N/A	N/A	N/A
22	488087	INF22:15B/C:2	15B/C	910	Intergenic	57	Intergenic	T	N/A	N/A	N/A	N/A	N/A	N/A	N/A
22	488087	INF22:15B/C:2	15B/C	910	Intergenic	57	Intergenic	T	N/A	N/A	N/A	N/A	N/A	N/A	N/A
22	488087	INF22:38:2	38	11756	Intergenic	57	Intergenic	G	N/A	N/A	N/A	N/A	N/A	N/A	N/A
22	488087	INF22:38:2	38	11756	Intergenic	57	Intergenic	G	N/A	N/A	N/A	N/A	N/A	N/A	N/A
22	488087	INF22:38:2	38	11756	Intergenic	57	Intergenic	T	N/A	N/A	N/A	N/A	N/A	N/A	N/A
23	488087	INF23:10A:1	10A	5521	Intergenic	57	Intergenic	T	N/A	N/A	N/A	N/A	N/A	N/A	N/A
23	488087	INF23:10A:1	10A	5521	Intergenic	57	Intergenic	G	N/A	N/A	N/A	N/A	N/A	N/A	N/A
25	488087	INF25:11A:1	11A	10597	Intergenic	57	Intergenic	T	N/A	N/A	N/A	N/A	N/A	N/A	N/A
25	488087	INF25:11A:1	11A	10597	Intergenic	57	Intergenic	G	N/A	N/A	N/A	N/A	N/A	N/A	N/A
25	488087	INF25:11A:1	11A	10597	Intergenic	57	Intergenic	G	N/A	N/A	N/A	N/A	N/A	N/A	N/A
27	190783	INF27:19F:1	19F	5702	Intergenic	57	Intergenic	T	N/A	N/A	N/A	N/A	N/A	N/A	N/A
27	190783	INF27:19F:1	19F	5702	Intergenic	57	Intergenic	C	N/A	N/A	N/A	N/A	N/A	N/A	N/A
27	190783	INF27:19F:1	19F	5702	Intergenic	57	Intergenic	C	N/A	N/A	N/A	N/A	N/A	N/A	N/A
27	488087	INF27:14:2	14	63	Intergenic	57	Intergenic	T	N/A	N/A	N/A	N/A	N/A	N/A	N/A
27	488087	INF27:14:2	14	63	Intergenic	57	Intergenic	G	N/A	N/A	N/A	N/A	N/A	N/A	N/A
27	488087	INF27:14:2	14	63	Intergenic	57	Intergenic	G	N/A	N/A	N/A	N/A	N/A	N/A	N/A
27	488087	INF27:19F:2	19F	5702	Intergenic	57	Intergenic	G	N/A	N/A	N/A	N/A	N/A	N/A	N/A
27	488087	INF27:19F:2	19F	5702	Intergenic	57	Intergenic	G	N/A	N/A	N/A	N/A	N/A	N/A	N/A
27	488087	INF27:19F:2	19F	5702	Intergenic	57	Intergenic	T	N/A	N/A	N/A	N/A	N/A	N/A	N/A
29	190783	INF29:23A:1	23A	7318	Intergenic	57	Intergenic	T	N/A	N/A	N/A	N/A	N/A	N/A	N/A
29	190783	INF29:23A:1	23A	7318	Intergenic	57	Intergenic	T	N/A	N/A	N/A	N/A	N/A	N/A	N/A
29	190783	INF29:23A:1	23A	7318	Intergenic	57	Intergenic	C	N/A	N/A	N/A	N/A	N/A	N/A	N/A
29	190783	INF29:23A:1	23A	7318	Intergenic	57	Intergenic	T	N/A	N/A	N/A	N/A	N/A	N/A	N/A
29	488087	INF29:23A:1	23A	7318	Intergenic	57	Intergenic	G	N/A	N/A	N/A	N/A	N/A	N/A	N/A
29	488087	INF29:23A:1	23A	7318	Intergenic	57	Intergenic	T	N/A	N/A	N/A	N/A	N/A	N/A	N/A
29	488087	INF29:23A:1	23A	7318	Intergenic	57	Intergenic	T	N/A	N/A	N/A	N/A	N/A	N/A	N/A
29	488087	INF29:23A:1	23A	7318	Intergenic	57	Intergenic	T	N/A	N/A	N/A	N/A	N/A	N/A	N/A
29	488087	INF29:38:1	38	11755	Intergenic	57	Intergenic	G	N/A	N/A	N/A	N/A	N/A	N/A	N/A
29	488087	INF29:38:1	38	11755	Intergenic	57	Intergenic	T	N/A	N/A	N/A	N/A	N/A	N/A	N/A
30	190783	INF30:14:1	14	63	Intergenic	57	Intergenic	T	N/A	N/A	N/A	N/A	N/A	N/A	N/A
30	190783	INF30:14:1	14	63	Intergenic	57	Intergenic	T	N/A	N/A	N/A	N/A	N/A	N/A	N/A
30	190783	INF30:14:1	14	63	Intergenic	57	Intergenic	C	N/A	N/A	N/A	N/A	N/A	N/A	N/A
30	190783	INF30:14:1	14	63	Intergenic	57	Intergenic	T	N/A	N/A	N/A	N/A	N/A	N/A	N/A
30	190783	INF30:14:1	14	63	Intergenic	57	Intergenic	T	N/A	N/A	N/A	N/A	N/A	N/A	N/A
30	190783	INF30:14:2	14	63	Intergenic	57	Intergenic	T	N/A	N/A	N/A	N/A	N/A	N/A	N/A
30	190783	INF30:14:2	14	63	Intergenic	57	Intergenic	T	N/A	N/A	N/A	N/A	N/A	N/A	N/A
30	190783	INF30:14:2	14	63	Intergenic	57	Intergenic	T	N/A	N/A	N/A	N/A	N/A	N/A	N/A
30	190783	INF30:14:2	14	63	Intergenic	57	Intergenic	C	N/A	N/A	N/A	N/A	N/A	N/A	N/A
30	190783	INF30:14:2	14	63	Intergenic	57	Intergenic	T	N/A	N/A	N/A	N/A	N/A	N/A	N/A
30	488087	INF30:14:1	14	63	Intergenic	57	Intergenic	T	N/A	N/A	N/A	N/A	N/A	N/A	N/A
30	488087	INF30:14:1	14	63	Intergenic	57	Intergenic	G	N/A	N/A	N/A	N/A	N/A	N/A	N/A
30	488087	INF30:14:1	14	63	Intergenic	57	Intergenic	T	N/A	N/A	N/A	N/A	N/A	N/A	N/A
30	488087	INF30:14:1	14	63	Intergenic	57	Intergenic	G	N/A	N/A	N/A	N/A	N/A	N/A	N/A
30	488087	INF30:14:1	14	63	Intergenic	57	Intergenic	G	N/A	N/A	N/A	N/A	N/A	N/A	N/A
30	488087	INF30:14:2	14	63	Intergenic	57	Intergenic	T	N/A	N/A	N/A	N/A	N/A	N/A	N/A
30	488087	INF30:14:2	14	63	Intergenic	57	Intergenic	G	N/A	N/A	N/A	N/A	N/A	N/A	N/A
30	488087	INF30:14:2	14	63	Intergenic	57	Intergenic	T	N/A	N/A	N/A	N/A	N/A	N/A	N/A
30	488087	INF30:14:2	14	63	Intergenic	57	Intergenic	G	N/A	N/A	N/A	N/A	N/A	N/A	N/A
30	488087	INF30:14:2	14	63	Intergenic	57	Intergenic	T	N/A	N/A	N/A	N/A	N/A	N/A	N/A
31	488087	INF31:38:1	38	6103	Intergenic	57	Intergenic	T	N/A	N/A	N/A	N/A	N/A	N/A	N/A
31	488087	INF31:38:1	38	6103	Intergenic	57	Intergenic	G	N/A	N/A	N/A	N/A	N/A	N/A	N/A
32	190783	INF32:14:1	14	63	Intergenic	57	Intergenic	C	N/A	N/A	N/A	N/A	N/A	N/A	N/A
32	190783	INF32:14:1	14	63	Intergenic	57	Intergenic	T	N/A	N/A	N/A	N/A	N/A	N/A	N/A
32	190783	INF32:14:1	14	63	Intergenic	57	Intergenic	T	N/A	N/A	N/A	N/A	N/A	N/A	N/A
32	488087	INF32:14:1	14	63	Intergenic	57	Intergenic	T	N/A	N/A	N/A	N/A	N/A	N/A	N/A
32	488087	INF32:14:1	14	63	Intergenic	57	Intergenic	G	N/A	N/A	N/A	N/A	N/A	N/A	N/A
32	488087	INF32:14:1	14	63	Intergenic	57	Intergenic	G	N/A	N/A	N/A	N/A	N/A	N/A	N/A
34	190783	INF34:6B/E:1	6B	5516	Intergenic	57	Intergenic	C	N/A	N/A	N/A	N/A	N/A	N/A	N/A
34	190783	INF34:6B/E:1	6B	5516	Intergenic	57	Intergenic	T	N/A	N/A	N/A	N/A	N/A	N/A	N/A
34	190783	INF34:6B/E:1	6B	5516	Intergenic	57	Intergenic	C	N/A	N/A	N/A	N/A	N/A	N/A	N/A
34	190783	INF34:6B/E:1	6B	5516	Intergenic	57	Intergenic	T	N/A	N/A	N/A	N/A	N/A	N/A	N/A
34	190783	INF34:6B/E:1	6B	5516	Intergenic	57	Intergenic	C	N/A	N/A	N/A	N/A	N/A	N/A	N/A
34	190783	INF34:6B/E:1	6B	5516	Intergenic	57	Intergenic	T	N/A	N/A	N/A	N/A	N/A	N/A	N/A
34	190783	INF34:6B/E:1	6B	5516	Intergenic	57	Intergenic	C	N/A	N/A	N/A	N/A	N/A	N/A	N/A
34	190783	INF34:6B/E:1	6B	5516	Intergenic	57	Intergenic	C	N/A	N/A	N/A	N/A	N/A	N/A	N/A
34	190783	INF34:6B/E:1	6B	5516	Intergenic	57	Intergenic	T	N/A	N/A	N/A	N/A	N/A	N/A	N/A
35	190783	INF35:35B:1	35B	3329	Intergenic	57	Intergenic	T	N/A	N/A	N/A	N/A	N/A	N/A	N/A
35	190783	INF35:35B:1	35B	3329	Intergenic	57	Intergenic	T	N/A	N/A	N/A	N/A	N/A	N/A	N/A
35	190783	INF35:35B:1	35B	3329	Intergenic	57	Intergenic	C	N/A	N/A	N/A	N/A	N/A	N/A	N/A
35	190783	INF35:35B:1	35B	3329	Intergenic	57	Intergenic	T	N/A	N/A	N/A	N/A	N/A	N/A	N/A
35	190783	INF35:35B:1	35B	3329	Intergenic	57	Intergenic	T	N/A	N/A	N/A	N/A	N/A	N/A	N/A
35	190783	INF35:35B:1	35B	3329	Intergenic	57	Intergenic	T	N/A	N/A	N/A	N/A	N/A	N/A	N/A
35	190783	INF35:35B:1	35B	3329	Intergenic	57	Intergenic	C	N/A	N/A	N/A	N/A	N/A	N/A	N/A
35	190783	INF35:35B:1	35B	3329	Intergenic	57	Intergenic	T	N/A	N/A	N/A	N/A	N/A	N/A	N/A
35	190783	INF35:35B:1	35B	3329	Intergenic	57	Intergenic	T	N/A	N/A	N/A	N/A	N/A	N/A	N/A
35	190783	INF35:35B:1	35B	3329	Intergenic	57	Intergenic	T	N/A	N/A	N/A	N/A	N/A	N/A	N/A
35	190783	INF35:35B:1	35B	3329	Intergenic	57	Intergenic	T	N/A	N/A	N/A	N/A	N/A	N/A	N/A
37	190783	INF37:15B/C:1	15B/C	910	Intergenic	57	Intergenic	T	N/A	N/A	N/A	N/A	N/A	N/A	N/A
37	190783	INF37:15B/C:1	15B/C	910	Intergenic	57	Intergenic	C	N/A	N/A	N/A	N/A	N/A	N/A	N/A
37	190783	INF37:15B/C:1	15B/C	910	Intergenic	57	Intergenic	C	N/A	N/A	N/A	N/A	N/A	N/A	N/A
37	190783	INF37:15B/C:1	15B/C	910	Intergenic	57	Intergenic	T	N/A	N/A	N/A	N/A	N/A	N/A	N/A
37	190783	INF37:15B/C:1	15B/C	910	Intergenic	57	Intergenic	T	N/A	N/A	N/A	N/A	N/A	N/A	N/A
37	488087	INF37:15B/C:1	15B/C	910	Intergenic	57	Intergenic	G	N/A	N/A	N/A	N/A	N/A	N/A	N/A
37	488087	INF37:15B/C:1	15B/C	910	Intergenic	57	Intergenic	G	N/A	N/A	N/A	N/A	N/A	N/A	N/A
37	488087	INF37:15B/C:1	15B/C	910	Intergenic	57	Intergenic	T	N/A	N/A	N/A	N/A	N/A	N/A	N/A
37	488087	INF37:15B/C:1	15B/C	910	Intergenic	57	Intergenic	G	N/A	N/A	N/A	N/A	N/A	N/A	N/A
37	488087	INF37:15B/C:1	15B/C	910	Intergenic	57	Intergenic	T	N/A	N/A	N/A	N/A	N/A	N/A	N/A
40	190783	INF40:4:1	4	1729	Intergenic	57	Intergenic	T	N/A	N/A	N/A	N/A	N/A	N/A	N/A
40	190783	INF40:4:1	4	1729	Intergenic	57	Intergenic	C	N/A	N/A	N/A	N/A	N/A	N/A	N/A
40	190783	INF40:4:1	4	1729	Intergenic	57	Intergenic	T	N/A	N/A	N/A	N/A	N/A	N/A	N/A
40	190783	INF40:4:1	4	1729	Intergenic	57	Intergenic	T	N/A	N/A	N/A	N/A	N/A	N/A	N/A
40	190783	INF40:4:1	4	1729	Intergenic	57	Intergenic	C	N/A	N/A	N/A	N/A	N/A	N/A	N/A
40	488087	INF40:4:1	4	1729	Intergenic	57	Intergenic	G	N/A	N/A	N/A	N/A	N/A	N/A	N/A
40	488087	INF40:4:1	4	1729	Intergenic	57	Intergenic	T	N/A	N/A	N/A	N/A	N/A	N/A	N/A
40	488087	INF40:4:1	4	1729	Intergenic	57	Intergenic	G	N/A	N/A	N/A	N/A	N/A	N/A	N/A
40	488087	INF40:4:1	4	1729	Intergenic	57	Intergenic	T	N/A	N/A	N/A	N/A	N/A	N/A	N/A
40	488087	INF40:4:1	4	1729	Intergenic	57	Intergenic	G	N/A	N/A	N/A	N/A	N/A	N/A	N/A
41	190783	INF41:18C:1	18C	1233	Intergenic	57	Intergenic	C	N/A	N/A	N/A	N/A	N/A	N/A	N/A
41	190783	INF41:18C:1	18C	1233	Intergenic	57	Intergenic	T	N/A	N/A	N/A	N/A	N/A	N/A	N/A
41	190783	INF41:18C:1	18C	1233	Intergenic	57	Intergenic	C	N/A	N/A	N/A	N/A	N/A	N/A	N/A
41	190783	INF41:18C:1	18C	1233	Intergenic	57	Intergenic	T	N/A	N/A	N/A	N/A	N/A	N/A	N/A
41	190783	INF41:18C:1	18C	1233	Intergenic	57	Intergenic	T	N/A	N/A	N/A	N/A	N/A	N/A	N/A
41	488087	INF41:4:1	4	1729	Intergenic	57	Intergenic	G	N/A	N/A	N/A	N/A	N/A	N/A	N/A
41	488087	INF41:4:1	4	1729	Intergenic	57	Intergenic	T	N/A	N/A	N/A	N/A	N/A	N/A	N/A
42	190783	INF42:9V:1	9V	11758	Intergenic	57	Intergenic	C	N/A	N/A	N/A	N/A	N/A	N/A	N/A
42	190783	INF42:9V:1	9V	11758	Intergenic	57	Intergenic	T	N/A	N/A	N/A	N/A	N/A	N/A	N/A
42	190783	INF42:9V:1	9V	11758	Intergenic	57	Intergenic	T	N/A	N/A	N/A	N/A	N/A	N/A	N/A
42	190783	INF42:9V:1	9V	11758	Intergenic	57	Intergenic	T	N/A	N/A	N/A	N/A	N/A	N/A	N/A
42	190783	INF42:9V:1	9V	11758	Intergenic	57	Intergenic	C	N/A	N/A	N/A	N/A	N/A	N/A	N/A
42	190783	INF42:9V:1	9V	11758	Intergenic	57	Intergenic	T	N/A	N/A	N/A	N/A	N/A	N/A	N/A
42	190783	INF42:9V:1	9V	11758	Intergenic	57	Intergenic	T	N/A	N/A	N/A	N/A	N/A	N/A	N/A
44	190783	INF44:6A:1	6A	5734	Intergenic	57	Intergenic	T	N/A	N/A	N/A	N/A	N/A	N/A	N/A
44	190783	INF44:6A:1	6A	5734	Intergenic	57	Intergenic	C	N/A	N/A	N/A	N/A	N/A	N/A	N/A
44	190783	INF44:6A:1	6A	5734	Intergenic	57	Intergenic	T	N/A	N/A	N/A	N/A	N/A	N/A	N/A
44	488087	INF44:23B:1	23B	5706	Intergenic	57	Intergenic	T	N/A	N/A	N/A	N/A	N/A	N/A	N/A
44	488087	INF44:23B:1	23B	5706	Intergenic	57	Intergenic	T	N/A	N/A	N/A	N/A	N/A	N/A	N/A
44	488087	INF44:23B:1	23B	5706	Intergenic	57	Intergenic	T	N/A	N/A	N/A	N/A	N/A	N/A	N/A
44	488087	INF44:23B:1	23B	5706	Intergenic	57	Intergenic	G	N/A	N/A	N/A	N/A	N/A	N/A	N/A
44	488087	INF44:23B:1	23B	5706	Intergenic	57	Intergenic	T	N/A	N/A	N/A	N/A	N/A	N/A	N/A
44	488087	INF44:23B:1	23B	5706	Intergenic	57	Intergenic	T	N/A	N/A	N/A	N/A	N/A	N/A	N/A
45	190783	INF45:6B/E:1	6B	10546	Intergenic	57	Intergenic	T	N/A	N/A	N/A	N/A	N/A	N/A	N/A
45	190783	INF45:6B/E:1	6B	10546	Intergenic	57	Intergenic	T	N/A	N/A	N/A	N/A	N/A	N/A	N/A
45	190783	INF45:6B/E:1	6B	10546	Intergenic	57	Intergenic	C	N/A	N/A	N/A	N/A	N/A	N/A	N/A
45	190783	INF45:6B/E:1	6B	10546	Intergenic	57	Intergenic	T	N/A	N/A	N/A	N/A	N/A	N/A	N/A
45	190783	INF45:6B/E:1	6B	10546	Intergenic	57	Intergenic	T	N/A	N/A	N/A	N/A	N/A	N/A	N/A
45	190783	INF45:6B/E:1	6B	10546	Intergenic	57	Intergenic	T	N/A	N/A	N/A	N/A	N/A	N/A	N/A
45	190783	INF45:6B/E:1	6B	10546	Intergenic	57	Intergenic	T	N/A	N/A	N/A	N/A	N/A	N/A	N/A
45	190783	INF45:6B/E:1	6B	10546	Intergenic	57	Intergenic	C	N/A	N/A	N/A	N/A	N/A	N/A	N/A
45	190783	INF45:6B/E:1	6B	10546	Intergenic	57	Intergenic	T	N/A	N/A	N/A	N/A	N/A	N/A	N/A
45	190783	INF45:6B/E:1	6B	10546	Intergenic	57	Intergenic	C	N/A	N/A	N/A	N/A	N/A	N/A	N/A
45	190783	INF45:6B/E:1	6B	10546	Intergenic	57	Intergenic	T	N/A	N/A	N/A	N/A	N/A	N/A	N/A
45	190783	INF45:6B/E:1	6B	10546	Intergenic	57	Intergenic	T	N/A	N/A	N/A	N/A	N/A	N/A	N/A
45	190783	INF45:6B/E:1	6B	10546	Intergenic	57	Intergenic	C	N/A	N/A	N/A	N/A	N/A	N/A	N/A
47	190783	INF47:17F:1	17F	10626	Intergenic	57	Intergenic	T	N/A	N/A	N/A	N/A	N/A	N/A	N/A
47	190783	INF47:17F:1	17F	10626	Intergenic	57	Intergenic	C	N/A	N/A	N/A	N/A	N/A	N/A	N/A
47	488087	INF47:17F:1	17F	10626	Intergenic	57	Intergenic	G	N/A	N/A	N/A	N/A	N/A	N/A	N/A
47	488087	INF47:17F:1	17F	10626	Intergenic	57	Intergenic	T	N/A	N/A	N/A	N/A	N/A	N/A	N/A
49	190783	INF49:23F:1	23F	802	Intergenic	57	Intergenic	T	N/A	N/A	N/A	N/A	N/A	N/A	N/A
49	190783	INF49:23F:1	23F	802	Intergenic	57	Intergenic	C	N/A	N/A	N/A	N/A	N/A	N/A	N/A
49	190783	INF49:23F:1	23F	802	Intergenic	57	Intergenic	T	N/A	N/A	N/A	N/A	N/A	N/A	N/A
51	190783	INF51:19A:2	19A	10542	Intergenic	57	Intergenic	T	N/A	N/A	N/A	N/A	N/A	N/A	N/A
51	190783	INF51:19A:2	19A	10542	Intergenic	57	Intergenic	T	N/A	N/A	N/A	N/A	N/A	N/A	N/A
51	190783	INF51:19A:2	19A	10542	Intergenic	57	Intergenic	C	N/A	N/A	N/A	N/A	N/A	N/A	N/A
53	190783	INF53:34:1	34	4038	Intergenic	57	Intergenic	T	N/A	N/A	N/A	N/A	N/A	N/A	N/A
53	190783	INF53:34:1	34	4038	Intergenic	57	Intergenic	T	N/A	N/A	N/A	N/A	N/A	N/A	N/A
53	190783	INF53:34:1	34	4038	Intergenic	57	Intergenic	C	N/A	N/A	N/A	N/A	N/A	N/A	N/A
53	190783	INF53:34:1	34	4038	Intergenic	57	Intergenic	T	N/A	N/A	N/A	N/A	N/A	N/A	N/A
53	190783	INF53:34:1	34	4038	Intergenic	57	Intergenic	C	N/A	N/A	N/A	N/A	N/A	N/A	N/A
53	190783	INF53:34:1	34	4038	Intergenic	57	Intergenic	T	N/A	N/A	N/A	N/A	N/A	N/A	N/A
53	190783	INF53:34:1	34	4038	Intergenic	57	Intergenic	T	N/A	N/A	N/A	N/A	N/A	N/A	N/A
53	488087	INF53:34:1	34	4038	Intergenic	57	Intergenic	G	N/A	N/A	N/A	N/A	N/A	N/A	N/A
53	488087	INF53:34:1	34	4038	Intergenic	57	Intergenic	T	N/A	N/A	N/A	N/A	N/A	N/A	N/A
53	488087	INF53:34:1	34	4038	Intergenic	57	Intergenic	T	N/A	N/A	N/A	N/A	N/A	N/A	N/A
53	488087	INF53:34:1	34	4038	Intergenic	57	Intergenic	G	N/A	N/A	N/A	N/A	N/A	N/A	N/A
53	488087	INF53:34:1	34	4038	Intergenic	57	Intergenic	G	N/A	N/A	N/A	N/A	N/A	N/A	N/A
53	488087	INF53:34:1	34	4038	Intergenic	57	Intergenic	G	N/A	N/A	N/A	N/A	N/A	N/A	N/A
53	488087	INF53:34:1	34	4038	Intergenic	57	Intergenic	G	N/A	N/A	N/A	N/A	N/A	N/A	N/A
55	190783	INF55:19A:2	19A	10542	Intergenic	57	Intergenic	C	N/A	N/A	N/A	N/A	N/A	N/A	N/A
55	190783	INF55:19A:2	19A	10542	Intergenic	57	Intergenic	C	N/A	N/A	N/A	N/A	N/A	N/A	N/A
55	190783	INF55:19A:2	19A	10542	Intergenic	57	Intergenic	T	N/A	N/A	N/A	N/A	N/A	N/A	N/A
55	190783	INF55:19A:2	19A	10542	Intergenic	57	Intergenic	T	N/A	N/A	N/A	N/A	N/A	N/A	N/A
55	488087	INF55:19A:2	19A	10542	Intergenic	57	Intergenic	G	N/A	N/A	N/A	N/A	N/A	N/A	N/A
55	488087	INF55:19A:2	19A	10542	Intergenic	57	Intergenic	G	N/A	N/A	N/A	N/A	N/A	N/A	N/A
55	488087	INF55:19A:2	19A	10542	Intergenic	57	Intergenic	T	N/A	N/A	N/A	N/A	N/A	N/A	N/A
55	488087	INF55:19A:2	19A	10542	Intergenic	57	Intergenic	G	N/A	N/A	N/A	N/A	N/A	N/A	N/A
55	488087	INF55:21:1	21	11730	Intergenic	57	Intergenic	G	N/A	N/A	N/A	N/A	N/A	N/A	N/A
55	488087	INF55:21:1	21	11730	Intergenic	57	Intergenic	T	N/A	N/A	N/A	N/A	N/A	N/A	N/A
55	488087	INF55:21:1	21	11730	Intergenic	57	Intergenic	T	N/A	N/A	N/A	N/A	N/A	N/A	N/A
55	488087	INF55:21:1	21	11730	Intergenic	57	Intergenic	G	N/A	N/A	N/A	N/A	N/A	N/A	N/A
57	190783	INF57:11A:1	11A	5902	Intergenic	57	Intergenic	T	N/A	N/A	N/A	N/A	N/A	N/A	N/A
57	190783	INF57:11A:1	11A	5902	Intergenic	57	Intergenic	T	N/A	N/A	N/A	N/A	N/A	N/A	N/A
57	190783	INF57:11A:1	11A	5902	Intergenic	57	Intergenic	T	N/A	N/A	N/A	N/A	N/A	N/A	N/A
57	190783	INF57:11A:1	11A	5902	Intergenic	57	Intergenic	C	N/A	N/A	N/A	N/A	N/A	N/A	N/A
57	190783	INF57:11A:1	11A	5902	Intergenic	57	Intergenic	C	N/A	N/A	N/A	N/A	N/A	N/A	N/A
57	190783	INF57:11A:1	11A	5902	Intergenic	57	Intergenic	T	N/A	N/A	N/A	N/A	N/A	N/A	N/A
57	190783	INF57:11A:1	11A	5902	Intergenic	57	Intergenic	T	N/A	N/A	N/A	N/A	N/A	N/A	N/A
57	488087	INF57:11A:1	11A	5902	Intergenic	57	Intergenic	T	N/A	N/A	N/A	N/A	N/A	N/A	N/A
57	488087	INF57:11A:1	11A	5902	Intergenic	57	Intergenic	G	N/A	N/A	N/A	N/A	N/A	N/A	N/A
57	488087	INF57:11A:1	11A	5902	Intergenic	57	Intergenic	G	N/A	N/A	N/A	N/A	N/A	N/A	N/A
57	488087	INF57:11A:1	11A	5902	Intergenic	57	Intergenic	G	N/A	N/A	N/A	N/A	N/A	N/A	N/A
57	488087	INF57:11A:1	11A	5902	Intergenic	57	Intergenic	G	N/A	N/A	N/A	N/A	N/A	N/A	N/A
57	488087	INF57:11A:1	11A	5902	Intergenic	57	Intergenic	T	N/A	N/A	N/A	N/A	N/A	N/A	N/A
57	488087	INF57:11A:1	11A	5902	Intergenic	57	Intergenic	T	N/A	N/A	N/A	N/A	N/A	N/A	N/A
58	190783	INF58:23F:1	23F	11718	Intergenic	57	Intergenic	T	N/A	N/A	N/A	N/A	N/A	N/A	N/A
58	190783	INF58:23F:1	23F	11718	Intergenic	57	Intergenic	T	N/A	N/A	N/A	N/A	N/A	N/A	N/A
58	190783	INF58:23F:1	23F	11718	Intergenic	57	Intergenic	T	N/A	N/A	N/A	N/A	N/A	N/A	N/A
58	190783	INF58:23F:1	23F	11718	Intergenic	57	Intergenic	C	N/A	N/A	N/A	N/A	N/A	N/A	N/A
58	190783	INF58:23F:1	23F	11718	Intergenic	57	Intergenic	C	N/A	N/A	N/A	N/A	N/A	N/A	N/A
59	190783	INF59:6B/E:1	6B	5516	Intergenic	57	Intergenic	C	N/A	N/A	N/A	N/A	N/A	N/A	N/A
59	190783	INF59:6B/E:1	6B	5516	Intergenic	57	Intergenic	T	N/A	N/A	N/A	N/A	N/A	N/A	N/A
59	190783	INF59:6B/E:1	6B	5516	Intergenic	57	Intergenic	C	N/A	N/A	N/A	N/A	N/A	N/A	N/A
59	190783	INF59:6B/E:1	6B	5516	Intergenic	57	Intergenic	T	N/A	N/A	N/A	N/A	N/A	N/A	N/A
59	190783	INF59:6B/E:1	6B	5516	Intergenic	57	Intergenic	T	N/A	N/A	N/A	N/A	N/A	N/A	N/A
61	190783	INF61:11A:2	11A	5902	Intergenic	57	Intergenic	T	N/A	N/A	N/A	N/A	N/A	N/A	N/A
61	190783	INF61:11A:2	11A	5902	Intergenic	57	Intergenic	T	N/A	N/A	N/A	N/A	N/A	N/A	N/A
61	190783	INF61:11A:2	11A	5902	Intergenic	57	Intergenic	C	N/A	N/A	N/A	N/A	N/A	N/A	N/A
61	190783	INF61:11A:2	11A	5902	Intergenic	57	Intergenic	T	N/A	N/A	N/A	N/A	N/A	N/A	N/A
61	190783	INF61:11A:2	11A	5902	Intergenic	57	Intergenic	T	N/A	N/A	N/A	N/A	N/A	N/A	N/A
61	190783	INF61:11A:2	11A	5902	Intergenic	57	Intergenic	C	N/A	N/A	N/A	N/A	N/A	N/A	N/A
61	488087	INF61:11A:2	11A	5902	Intergenic	57	Intergenic	T	N/A	N/A	N/A	N/A	N/A	N/A	N/A
61	488087	INF61:11A:2	11A	5902	Intergenic	57	Intergenic	G	N/A	N/A	N/A	N/A	N/A	N/A	N/A
61	488087	INF61:11A:2	11A	5902	Intergenic	57	Intergenic	G	N/A	N/A	N/A	N/A	N/A	N/A	N/A
61	488087	INF61:11A:2	11A	5902	Intergenic	57	Intergenic	G	N/A	N/A	N/A	N/A	N/A	N/A	N/A
61	488087	INF61:11A:2	11A	5902	Intergenic	57	Intergenic	G	N/A	N/A	N/A	N/A	N/A	N/A	N/A
61	488087	INF61:11A:2	11A	5902	Intergenic	57	Intergenic	G	N/A	N/A	N/A	N/A	N/A	N/A	N/A
62	190783	INF62:10A:1	10A	5521	Intergenic	57	Intergenic	C	N/A	N/A	N/A	N/A	N/A	N/A	N/A
62	190783	INF62:10A:1	10A	5521	Intergenic	57	Intergenic	T	N/A	N/A	N/A	N/A	N/A	N/A	N/A
62	190783	INF62:10A:1	10A	5521	Intergenic	57	Intergenic	T	N/A	N/A	N/A	N/A	N/A	N/A	N/A
62	190783	INF62:10A:1	10A	5521	Intergenic	57	Intergenic	T	N/A	N/A	N/A	N/A	N/A	N/A	N/A
62	190783	INF62:10A:1	10A	5521	Intergenic	57	Intergenic	C	N/A	N/A	N/A	N/A	N/A	N/A	N/A
62	190783	INF62:10A:1	10A	5521	Intergenic	57	Intergenic	C	N/A	N/A	N/A	N/A	N/A	N/A	N/A
62	190783	INF62:10A:1	10A	5521	Intergenic	57	Intergenic	C	N/A	N/A	N/A	N/A	N/A	N/A	N/A
62	488087	INF62:10A:1	10A	5521	Intergenic	57	Intergenic	G	N/A	N/A	N/A	N/A	N/A	N/A	N/A
62	488087	INF62:10A:1	10A	5521	Intergenic	57	Intergenic	G	N/A	N/A	N/A	N/A	N/A	N/A	N/A
62	488087	INF62:10A:1	10A	5521	Intergenic	57	Intergenic	T	N/A	N/A	N/A	N/A	N/A	N/A	N/A
62	488087	INF62:10A:1	10A	5521	Intergenic	57	Intergenic	G	N/A	N/A	N/A	N/A	N/A	N/A	N/A
62	488087	INF62:10A:1	10A	5521	Intergenic	57	Intergenic	T	N/A	N/A	N/A	N/A	N/A	N/A	N/A
62	488087	INF62:10A:1	10A	5521	Intergenic	57	Intergenic	T	N/A	N/A	N/A	N/A	N/A	N/A	N/A
62	488087	INF62:10A:1	10A	5521	Intergenic	57	Intergenic	G	N/A	N/A	N/A	N/A	N/A	N/A	N/A
63	190783	INF63:19A:1	19A	2174	Intergenic	57	Intergenic	T	N/A	N/A	N/A	N/A	N/A	N/A	N/A
63	190783	INF63:19A:1	19A	2174	Intergenic	57	Intergenic	T	N/A	N/A	N/A	N/A	N/A	N/A	N/A
63	190783	INF63:19A:1	19A	2174	Intergenic	57	Intergenic	C	N/A	N/A	N/A	N/A	N/A	N/A	N/A
63	190783	INF63:19A:1	19A	2174	Intergenic	57	Intergenic	T	N/A	N/A	N/A	N/A	N/A	N/A	N/A
64	488087	INF64:21:1	21	5103	Intergenic	57	Intergenic	T	N/A	N/A	N/A	N/A	N/A	N/A	N/A
64	488087	INF64:21:1	21	5103	Intergenic	57	Intergenic	G	N/A	N/A	N/A	N/A	N/A	N/A	N/A
64	488087	INF64:21:1	21	5103	Intergenic	57	Intergenic	G	N/A	N/A	N/A	N/A	N/A	N/A	N/A
64	488087	INF64:21:1	21	5103	Intergenic	57	Intergenic	T	N/A	N/A	N/A	N/A	N/A	N/A	N/A
66	190783	INF66:34:1	34	1778	Intergenic	57	Intergenic	T	N/A	N/A	N/A	N/A	N/A	N/A	N/A
66	190783	INF66:34:1	34	1778	Intergenic	57	Intergenic	T	N/A	N/A	N/A	N/A	N/A	N/A	N/A
66	190783	INF66:34:1	34	1778	Intergenic	57	Intergenic	T	N/A	N/A	N/A	N/A	N/A	N/A	N/A
66	190783	INF66:34:1	34	1778	Intergenic	57	Intergenic	T	N/A	N/A	N/A	N/A	N/A	N/A	N/A
66	190783	INF66:34:1	34	1778	Intergenic	57	Intergenic	C	N/A	N/A	N/A	N/A	N/A	N/A	N/A
66	190783	INF66:34:1	34	1778	Intergenic	57	Intergenic	T	N/A	N/A	N/A	N/A	N/A	N/A	N/A
66	488087	INF66:34:1	34	1778	Intergenic	57	Intergenic	T	N/A	N/A	N/A	N/A	N/A	N/A	N/A
66	488087	INF66:34:1	34	1778	Intergenic	57	Intergenic	T	N/A	N/A	N/A	N/A	N/A	N/A	N/A
66	488087	INF66:34:1	34	1778	Intergenic	57	Intergenic	G	N/A	N/A	N/A	N/A	N/A	N/A	N/A
66	488087	INF66:34:1	34	1778	Intergenic	57	Intergenic	G	N/A	N/A	N/A	N/A	N/A	N/A	N/A
66	488087	INF66:34:1	34	1778	Intergenic	57	Intergenic	G	N/A	N/A	N/A	N/A	N/A	N/A	N/A
66	488087	INF66:34:1	34	1778	Intergenic	57	Intergenic	G	N/A	N/A	N/A	N/A	N/A	N/A	N/A
68	190783	INF68:12F:1	12F	989	Intergenic	57	Intergenic	T	N/A	N/A	N/A	N/A	N/A	N/A	N/A
68	190783	INF68:12F:1	12F	989	Intergenic	57	Intergenic	C	N/A	N/A	N/A	N/A	N/A	N/A	N/A
68	190783	INF68:12F:1	12F	989	Intergenic	57	Intergenic	C	N/A	N/A	N/A	N/A	N/A	N/A	N/A
68	190783	INF68:15A:2	15A	917	Intergenic	57	Intergenic	C	N/A	N/A	N/A	N/A	N/A	N/A	N/A
68	190783	INF68:15A:2	15A	917	Intergenic	57	Intergenic	T	N/A	N/A	N/A	N/A	N/A	N/A	N/A
68	190783	INF68:15A:2	15A	917	Intergenic	57	Intergenic	T	N/A	N/A	N/A	N/A	N/A	N/A	N/A
68	190783	INF68:21:1	21	2169	Intergenic	57	Intergenic	C	N/A	N/A	N/A	N/A	N/A	N/A	N/A
68	190783	INF68:21:1	21	2169	Intergenic	57	Intergenic	C	N/A	N/A	N/A	N/A	N/A	N/A	N/A
68	190783	INF68:21:1	21	2169	Intergenic	57	Intergenic	C	N/A	N/A	N/A	N/A	N/A	N/A	N/A
68	190783	INF68:21:1	21	2169	Intergenic	57	Intergenic	T	N/A	N/A	N/A	N/A	N/A	N/A	N/A
68	190783	INF68:21:1	21	2169	Intergenic	57	Intergenic	T	N/A	N/A	N/A	N/A	N/A	N/A	N/A
68	190783	INF68:21:1	21	2169	Intergenic	57	Intergenic	T	N/A	N/A	N/A	N/A	N/A	N/A	N/A
68	488087	INF68:21:1	21	2169	Intergenic	57	Intergenic	T	N/A	N/A	N/A	N/A	N/A	N/A	N/A
68	488087	INF68:21:1	21	2169	Intergenic	57	Intergenic	G	N/A	N/A	N/A	N/A	N/A	N/A	N/A
68	488087	INF68:21:1	21	2169	Intergenic	57	Intergenic	G	N/A	N/A	N/A	N/A	N/A	N/A	N/A
68	488087	INF68:21:1	21	2169	Intergenic	57	Intergenic	G	N/A	N/A	N/A	N/A	N/A	N/A	N/A
68	488087	INF68:21:1	21	2169	Intergenic	57	Intergenic	G	N/A	N/A	N/A	N/A	N/A	N/A	N/A
68	488087	INF68:21:1	21	2169	Intergenic	57	Intergenic	G	N/A	N/A	N/A	N/A	N/A	N/A	N/A
69	488087	INF69:21:1	21	2169	Intergenic	57	Intergenic	G	N/A	N/A	N/A	N/A	N/A	N/A	N/A
69	488087	INF69:21:1	21	2169	Intergenic	57	Intergenic	T	N/A	N/A	N/A	N/A	N/A	N/A	N/A
71	190783	INF71:20:1	20	10625	Intergenic	57	Intergenic	C	N/A	N/A	N/A	N/A	N/A	N/A	N/A
71	190783	INF71:20:1	20	10625	Intergenic	57	Intergenic	T	N/A	N/A	N/A	N/A	N/A	N/A	N/A
71	190783	INF71:20:1	20	10625	Intergenic	57	Intergenic	C	N/A	N/A	N/A	N/A	N/A	N/A	N/A
71	190783	INF71:20:1	20	10625	Intergenic	57	Intergenic	T	N/A	N/A	N/A	N/A	N/A	N/A	N/A
71	190783	INF71:20:1	20	10625	Intergenic	57	Intergenic	C	N/A	N/A	N/A	N/A	N/A	N/A	N/A
71	190783	INF71:20:1	20	10625	Intergenic	57	Intergenic	T	N/A	N/A	N/A	N/A	N/A	N/A	N/A
71	190783	INF71:20:1	20	10625	Intergenic	57	Intergenic	C	N/A	N/A	N/A	N/A	N/A	N/A	N/A
71	190783	INF71:20:1	20	10625	Intergenic	57	Intergenic	T	N/A	N/A	N/A	N/A	N/A	N/A	N/A
71	190783	INF71:20:1	20	10625	Intergenic	57	Intergenic	C	N/A	N/A	N/A	N/A	N/A	N/A	N/A
71	190783	INF71:20:1	20	10625	Intergenic	57	Intergenic	C	N/A	N/A	N/A	N/A	N/A	N/A	N/A
71	190783	INF71:20:1	20	10625	Intergenic	57	Intergenic	C	N/A	N/A	N/A	N/A	N/A	N/A	N/A
71	488087	INF71:20:1	20	10625	Intergenic	57	Intergenic	G	N/A	N/A	N/A	N/A	N/A	N/A	N/A
71	488087	INF71:20:1	20	10625	Intergenic	57	Intergenic	T	N/A	N/A	N/A	N/A	N/A	N/A	N/A
71	488087	INF71:20:1	20	10625	Intergenic	57	Intergenic	G	N/A	N/A	N/A	N/A	N/A	N/A	N/A
71	488087	INF71:20:1	20	10625	Intergenic	57	Intergenic	G	N/A	N/A	N/A	N/A	N/A	N/A	N/A
71	488087	INF71:20:1	20	10625	Intergenic	57	Intergenic	G	N/A	N/A	N/A	N/A	N/A	N/A	N/A
71	488087	INF71:20:1	20	10625	Intergenic	57	Intergenic	T	N/A	N/A	N/A	N/A	N/A	N/A	N/A
71	488087	INF71:20:1	20	10625	Intergenic	57	Intergenic	G	N/A	N/A	N/A	N/A	N/A	N/A	N/A
71	488087	INF71:20:1	20	10625	Intergenic	57	Intergenic	T	N/A	N/A	N/A	N/A	N/A	N/A	N/A
71	488087	INF71:20:1	20	10625	Intergenic	57	Intergenic	T	N/A	N/A	N/A	N/A	N/A	N/A	N/A
71	488087	INF71:20:1	20	10625	Intergenic	57	Intergenic	T	N/A	N/A	N/A	N/A	N/A	N/A	N/A
71	488087	INF71:20:1	20	10625	Intergenic	57	Intergenic	T	N/A	N/A	N/A	N/A	N/A	N/A	N/A
72	190783	INF72:21:1	21	2169	Intergenic	57	Intergenic	T	N/A	N/A	N/A	N/A	N/A	N/A	N/A
72	190783	INF72:21:1	21	2169	Intergenic	57	Intergenic	T	N/A	N/A	N/A	N/A	N/A	N/A	N/A
72	190783	INF72:21:1	21	2169	Intergenic	57	Intergenic	C	N/A	N/A	N/A	N/A	N/A	N/A	N/A
72	190783	INF72:21:1	21	2169	Intergenic	57	Intergenic	T	N/A	N/A	N/A	N/A	N/A	N/A	N/A
72	488087	INF72:21:1	21	2169	Intergenic	57	Intergenic	G	N/A	N/A	N/A	N/A	N/A	N/A	N/A
72	488087	INF72:21:1	21	2169	Intergenic	57	Intergenic	T	N/A	N/A	N/A	N/A	N/A	N/A	N/A
72	488087	INF72:21:1	21	2169	Intergenic	57	Intergenic	T	N/A	N/A	N/A	N/A	N/A	N/A	N/A
72	488087	INF72:21:1	21	2169	Intergenic	57	Intergenic	G	N/A	N/A	N/A	N/A	N/A	N/A	N/A
73	190783	INF73:23B:1	23B	5706	Intergenic	57	Intergenic	C	N/A	N/A	N/A	N/A	N/A	N/A	N/A
73	190783	INF73:23B:1	23B	5706	Intergenic	57	Intergenic	T	N/A	N/A	N/A	N/A	N/A	N/A	N/A
73	190783	INF73:23B:1	23B	5706	Intergenic	57	Intergenic	C	N/A	N/A	N/A	N/A	N/A	N/A	N/A
73	488087	INF73:17F:1	17F	10593	Intergenic	57	Intergenic	T	N/A	N/A	N/A	N/A	N/A	N/A	N/A
73	488087	INF73:17F:1	17F	10593	Intergenic	57	Intergenic	G	N/A	N/A	N/A	N/A	N/A	N/A	N/A
73	488087	INF73:23B:1	23B	5706	Intergenic	57	Intergenic	G	N/A	N/A	N/A	N/A	N/A	N/A	N/A
73	488087	INF73:23B:1	23B	5706	Intergenic	57	Intergenic	T	N/A	N/A	N/A	N/A	N/A	N/A	N/A
73	488087	INF73:23B:1	23B	5706	Intergenic	57	Intergenic	T	N/A	N/A	N/A	N/A	N/A	N/A	N/A
73	488087	INF73:9L:1	9L	11705	Intergenic	57	Intergenic	G	N/A	N/A	N/A	N/A	N/A	N/A	N/A
73	488087	INF73:9L:1	9L	11705	Intergenic	57	Intergenic	G	N/A	N/A	N/A	N/A	N/A	N/A	N/A
73	488087	INF73:9L:1	9L	11705	Intergenic	57	Intergenic	G	N/A	N/A	N/A	N/A	N/A	N/A	N/A
73	488087	INF73:9L:1	9L	11705	Intergenic	57	Intergenic	G	N/A	N/A	N/A	N/A	N/A	N/A	N/A
73	488087	INF73:9L:1	9L	11705	Intergenic	57	Intergenic	T	N/A	N/A	N/A	N/A	N/A	N/A	N/A
74	190783	INF74:17F:2	17F	910	Intergenic	57	Intergenic	C	N/A	N/A	N/A	N/A	N/A	N/A	N/A
74	190783	INF74:17F:2	17F	910	Intergenic	57	Intergenic	T	N/A	N/A	N/A	N/A	N/A	N/A	N/A
75	488087	INF75:48:1	48	10591	Intergenic	57	Intergenic	G	N/A	N/A	N/A	N/A	N/A	N/A	N/A
75	488087	INF75:48:1	48	10591	Intergenic	57	Intergenic	T	N/A	N/A	N/A	N/A	N/A	N/A	N/A
75	488087	INF75:48:1	48	10591	Intergenic	57	Intergenic	T	N/A	N/A	N/A	N/A	N/A	N/A	N/A
75	488087	INF75:48:1	48	10591	Intergenic	57	Intergenic	G	N/A	N/A	N/A	N/A	N/A	N/A	N/A
75	488087	INF75:48:1	48	10591	Intergenic	57	Intergenic	T	N/A	N/A	N/A	N/A	N/A	N/A	N/A
75	488087	INF75:48:1	48	10591	Intergenic	57	Intergenic	G	N/A	N/A	N/A	N/A	N/A	N/A	N/A
76	190783	INF76:19A:1	19A	4029	Intergenic	57	Intergenic	C	N/A	N/A	N/A	N/A	N/A	N/A	N/A
76	190783	INF76:19A:1	19A	4029	Intergenic	57	Intergenic	C	N/A	N/A	N/A	N/A	N/A	N/A	N/A
76	190783	INF76:19A:1	19A	4029	Intergenic	57	Intergenic	C	N/A	N/A	N/A	N/A	N/A	N/A	N/A
76	190783	INF76:19A:1	19A	4029	Intergenic	57	Intergenic	C	N/A	N/A	N/A	N/A	N/A	N/A	N/A
76	190783	INF76:19A:1	19A	4029	Intergenic	57	Intergenic	T	N/A	N/A	N/A	N/A	N/A	N/A	N/A
76	190783	INF76:19A:1	19A	4029	Intergenic	57	Intergenic	T	N/A	N/A	N/A	N/A	N/A	N/A	N/A
76	190783	INF76:19A:1	19A	4029	Intergenic	57	Intergenic	C	N/A	N/A	N/A	N/A	N/A	N/A	N/A
76	190783	INF76:19A:1	19A	4029	Intergenic	57	Intergenic	C	N/A	N/A	N/A	N/A	N/A	N/A	N/A
76	190783	INF76:19A:1	19A	4029	Intergenic	57	Intergenic	C	N/A	N/A	N/A	N/A	N/A	N/A	N/A
76	190783	INF76:19A:1	19A	4029	Intergenic	57	Intergenic	T	N/A	N/A	N/A	N/A	N/A	N/A	N/A
76	190783	INF76:19A:1	19A	4029	Intergenic	57	Intergenic	C	N/A	N/A	N/A	N/A	N/A	N/A	N/A
76	190783	INF76:19A:1	19A	4029	Intergenic	57	Intergenic	C	N/A	N/A	N/A	N/A	N/A	N/A	N/A
77	488087	INF77:21:1	21	5103	Intergenic	57	Intergenic	T	N/A	N/A	N/A	N/A	N/A	N/A	N/A
77	488087	INF77:21:1	21	5103	Intergenic	57	Intergenic	G	N/A	N/A	N/A	N/A	N/A	N/A	N/A
77	488087	INF77:21:2	21	5103	Intergenic	57	Intergenic	G	N/A	N/A	N/A	N/A	N/A	N/A	N/A
77	488087	INF77:21:2	21	5103	Intergenic	57	Intergenic	T	N/A	N/A	N/A	N/A	N/A	N/A	N/A
78	190783	INF78:34:1	34	12805	Intergenic	57	Intergenic	C	N/A	N/A	N/A	N/A	N/A	N/A	N/A
78	190783	INF78:34:1	34	12805	Intergenic	57	Intergenic	T	N/A	N/A	N/A	N/A	N/A	N/A	N/A
78	488087	INF78:34:1	34	12805	Intergenic	57	Intergenic	G	N/A	N/A	N/A	N/A	N/A	N/A	N/A
78	488087	INF78:34:1	34	12805	Intergenic	57	Intergenic	T	N/A	N/A	N/A	N/A	N/A	N/A	N/A
80	190783	INF80:6B/E:1	6B	8052	Intergenic	57	Intergenic	C	N/A	N/A	N/A	N/A	N/A	N/A	N/A
80	190783	INF80:6B/E:1	6B	8052	Intergenic	57	Intergenic	C	N/A	N/A	N/A	N/A	N/A	N/A	N/A
80	190783	INF80:6B/E:1	6B	8052	Intergenic	57	Intergenic	T	N/A	N/A	N/A	N/A	N/A	N/A	N/A
80	190783	INF80:6B/E:1	6B	8052	Intergenic	57	Intergenic	T	N/A	N/A	N/A	N/A	N/A	N/A	N/A
81	190783	INF81:10A:1	10A	11690	Intergenic	57	Intergenic	C	N/A	N/A	N/A	N/A	N/A	N/A	N/A
81	190783	INF81:10A:1	10A	11690	Intergenic	57	Intergenic	C	N/A	N/A	N/A	N/A	N/A	N/A	N/A
81	190783	INF81:10A:1	10A	11690	Intergenic	57	Intergenic	T	N/A	N/A	N/A	N/A	N/A	N/A	N/A
81	190783	INF81:10A:1	10A	11690	Intergenic	57	Intergenic	T	N/A	N/A	N/A	N/A	N/A	N/A	N/A
81	190783	INF81:10A:1	10A	11690	Intergenic	57	Intergenic	T	N/A	N/A	N/A	N/A	N/A	N/A	N/A
81	190783	INF81:10A:1	10A	11690	Intergenic	57	Intergenic	T	N/A	N/A	N/A	N/A	N/A	N/A	N/A
81	190783	INF81:10A:1	10A	11690	Intergenic	57	Intergenic	T	N/A	N/A	N/A	N/A	N/A	N/A	N/A
81	190783	INF81:10A:1	10A	11690	Intergenic	57	Intergenic	T	N/A	N/A	N/A	N/A	N/A	N/A	N/A
81	190783	INF81:10A:1	10A	11690	Intergenic	57	Intergenic	C	N/A	N/A	N/A	N/A	N/A	N/A	N/A
81	488087	INF81:10A:1	10A	11690	Intergenic	57	Intergenic	G	N/A	N/A	N/A	N/A	N/A	N/A	N/A
81	488087	INF81:10A:1	10A	11690	Intergenic	57	Intergenic	T	N/A	N/A	N/A	N/A	N/A	N/A	N/A
81	488087	INF81:10A:1	10A	11690	Intergenic	57	Intergenic	G	N/A	N/A	N/A	N/A	N/A	N/A	N/A
81	488087	INF81:10A:1	10A	11690	Intergenic	57	Intergenic	G	N/A	N/A	N/A	N/A	N/A	N/A	N/A
81	488087	INF81:10A:1	10A	11690	Intergenic	57	Intergenic	T	N/A	N/A	N/A	N/A	N/A	N/A	N/A
81	488087	INF81:10A:1	10A	11690	Intergenic	57	Intergenic	G	N/A	N/A	N/A	N/A	N/A	N/A	N/A
81	488087	INF81:10A:1	10A	11690	Intergenic	57	Intergenic	T	N/A	N/A	N/A	N/A	N/A	N/A	N/A
81	488087	INF81:10A:1	10A	11690	Intergenic	57	Intergenic	G	N/A	N/A	N/A	N/A	N/A	N/A	N/A
81	488087	INF81:10A:1	10A	11690	Intergenic	57	Intergenic	T	N/A	N/A	N/A	N/A	N/A	N/A	N/A
83	488087	INF83:23B:2	23B	5511	Intergenic	57	Intergenic	G	N/A	N/A	N/A	N/A	N/A	N/A	N/A
83	488087	INF83:23B:2	23B	5511	Intergenic	57	Intergenic	T	N/A	N/A	N/A	N/A	N/A	N/A	N/A
83	488087	INF83:23B:2	23B	5511	Intergenic	57	Intergenic	G	N/A	N/A	N/A	N/A	N/A	N/A	N/A
85	190783	INF85:13:2	13	11711	Intergenic	57	Intergenic	T	N/A	N/A	N/A	N/A	N/A	N/A	N/A
85	190783	INF85:13:2	13	11711	Intergenic	57	Intergenic	C	N/A	N/A	N/A	N/A	N/A	N/A	N/A
85	190783	INF85:13:2	13	11711	Intergenic	57	Intergenic	T	N/A	N/A	N/A	N/A	N/A	N/A	N/A
85	190783	INF85:13:2	13	11711	Intergenic	57	Intergenic	T	N/A	N/A	N/A	N/A	N/A	N/A	N/A
86	190783	INF86:15B/C:1	15B/C	11697	Intergenic	57	Intergenic	C	N/A	N/A	N/A	N/A	N/A	N/A	N/A
86	190783	INF86:15B/C:1	15B/C	11697	Intergenic	57	Intergenic	T	N/A	N/A	N/A	N/A	N/A	N/A	N/A
86	488087	INF86:15B/C:1	15B/C	11697	Intergenic	57	Intergenic	G	N/A	N/A	N/A	N/A	N/A	N/A	N/A
86	488087	INF86:15B/C:1	15B/C	11697	Intergenic	57	Intergenic	T	N/A	N/A	N/A	N/A	N/A	N/A	N/A
87	488087	INF87:38:1	38	6103	Intergenic	57	Intergenic	T	N/A	N/A	N/A	N/A	N/A	N/A	N/A
87	488087	INF87:38:1	38	6103	Intergenic	57	Intergenic	G	N/A	N/A	N/A	N/A	N/A	N/A	N/A
87	488087	INF87:38:1	38	6103	Intergenic	57	Intergenic	G	N/A	N/A	N/A	N/A	N/A	N/A	N/A
88	190783	INF88:19F:1	19F	11764	Intergenic	57	Intergenic	T	N/A	N/A	N/A	N/A	N/A	N/A	N/A
88	190783	INF88:19F:1	19F	11764	Intergenic	57	Intergenic	C	N/A	N/A	N/A	N/A	N/A	N/A	N/A
92	190783	INF92:19A:1	19A	847	Intergenic	57	Intergenic	C	N/A	N/A	N/A	N/A	N/A	N/A	N/A
92	190783	INF92:19A:1	19A	847	Intergenic	57	Intergenic	C	N/A	N/A	N/A	N/A	N/A	N/A	N/A
92	190783	INF92:19A:1	19A	847	Intergenic	57	Intergenic	T	N/A	N/A	N/A	N/A	N/A	N/A	N/A
92	190783	INF92:23B:1	23B	5706	Intergenic	57	Intergenic	T	N/A	N/A	N/A	N/A	N/A	N/A	N/A
92	190783	INF92:23B:1	23B	5706	Intergenic	57	Intergenic	T	N/A	N/A	N/A	N/A	N/A	N/A	N/A
92	190783	INF92:23B:1	23B	5706	Intergenic	57	Intergenic	C	N/A	N/A	N/A	N/A	N/A	N/A	N/A
92	190783	INF92:23B:1	23B	5706	Intergenic	57	Intergenic	C	N/A	N/A	N/A	N/A	N/A	N/A	N/A
92	190783	INF92:23B:1	23B	5706	Intergenic	57	Intergenic	T	N/A	N/A	N/A	N/A	N/A	N/A	N/A
92	190783	INF92:23B:1	23B	5706	Intergenic	57	Intergenic	T	N/A	N/A	N/A	N/A	N/A	N/A	N/A
92	488087	INF92:23B:1	23B	5706	Intergenic	57	Intergenic	G	N/A	N/A	N/A	N/A	N/A	N/A	N/A
92	488087	INF92:23B:1	23B	5706	Intergenic	57	Intergenic	G	N/A	N/A	N/A	N/A	N/A	N/A	N/A
92	488087	INF92:23B:1	23B	5706	Intergenic	57	Intergenic	G	N/A	N/A	N/A	N/A	N/A	N/A	N/A
92	488087	INF92:23B:1	23B	5706	Intergenic	57	Intergenic	T	N/A	N/A	N/A	N/A	N/A	N/A	N/A
92	488087	INF92:23B:1	23B	5706	Intergenic	57	Intergenic	G	N/A	N/A	N/A	N/A	N/A	N/A	N/A
92	488087	INF92:23B:1	23B	5706	Intergenic	57	Intergenic	G	N/A	N/A	N/A	N/A	N/A	N/A	N/A
95	488087	INF95:9L:1	9L	4108	Intergenic	57	Intergenic	T	N/A	N/A	N/A	N/A	N/A	N/A	N/A
95	488087	INF95:9L:1	9L	4108	Intergenic	57	Intergenic	G	N/A	N/A	N/A	N/A	N/A	N/A	N/A
95	488087	INF95:9L:1	9L	4108	Intergenic	57	Intergenic	G	N/A	N/A	N/A	N/A	N/A	N/A	N/A
95	488087	INF95:9L:1	9L	4108	Intergenic	57	Intergenic	G	N/A	N/A	N/A	N/A	N/A	N/A	N/A
95	488087	INF95:9L:1	9L	4108	Intergenic	57	Intergenic	T	N/A	N/A	N/A	N/A	N/A	N/A	N/A
95	488087	INF95:9L:1	9L	4108	Intergenic	57	Intergenic	G	N/A	N/A	N/A	N/A	N/A	N/A	N/A
95	488087	INF95:9L:1	9L	4108	Intergenic	57	Intergenic	G	N/A	N/A	N/A	N/A	N/A	N/A	N/A
95	488087	INF95:9L:1	9L	4108	Intergenic	57	Intergenic	T	N/A	N/A	N/A	N/A	N/A	N/A	N/A
96	190783	INF96:6B/E:1	6B	11762	Intergenic	57	Intergenic	T	N/A	N/A	N/A	N/A	N/A	N/A	N/A
96	190783	INF96:6B/E:1	6B	11762	Intergenic	57	Intergenic	T	N/A	N/A	N/A	N/A	N/A	N/A	N/A
96	190783	INF96:6B/E:1	6B	11762	Intergenic	57	Intergenic	C	N/A	N/A	N/A	N/A	N/A	N/A	N/A
96	190783	INF96:6B/E:1	6B	11762	Intergenic	57	Intergenic	T	N/A	N/A	N/A	N/A	N/A	N/A	N/A
96	190783	INF96:6B/E:1	6B	11762	Intergenic	57	Intergenic	T	N/A	N/A	N/A	N/A	N/A	N/A	N/A
96	488087	INF96:19A:2	19A	10542	Intergenic	57	Intergenic	T	N/A	N/A	N/A	N/A	N/A	N/A	N/A
96	488087	INF96:19A:2	19A	10542	Intergenic	57	Intergenic	G	N/A	N/A	N/A	N/A	N/A	N/A	N/A
97	488087	INF97:14:1	14	915	Intergenic	57	Intergenic	G	N/A	N/A	N/A	N/A	N/A	N/A	N/A
97	488087	INF97:14:1	14	915	Intergenic	57	Intergenic	T	N/A	N/A	N/A	N/A	N/A	N/A	N/A
97	488087	INF97:14:1	14	915	Intergenic	57	Intergenic	T	N/A	N/A	N/A	N/A	N/A	N/A	N/A
97	488087	INF97:14:1	14	915	Intergenic	57	Intergenic	G	N/A	N/A	N/A	N/A	N/A	N/A	N/A
97	488087	INF97:14:1	14	915	Intergenic	57	Intergenic	G	N/A	N/A	N/A	N/A	N/A	N/A	N/A
97	488087	INF97:14:1	14	915	Intergenic	57	Intergenic	G	N/A	N/A	N/A	N/A	N/A	N/A	N/A
97	488087	INF97:14:1	14	915	Intergenic	57	Intergenic	T	N/A	N/A	N/A	N/A	N/A	N/A	N/A
97	488087	INF97:14:2	14	915	Intergenic	57	Intergenic	T	N/A	N/A	N/A	N/A	N/A	N/A	N/A
97	488087	INF97:14:2	14	915	Intergenic	57	Intergenic	G	N/A	N/A	N/A	N/A	N/A	N/A	N/A
97	488087	INF97:14:2	14	915	Intergenic	57	Intergenic	T	N/A	N/A	N/A	N/A	N/A	N/A	N/A
98	190783	INF98:19A:1	19A	10542	Intergenic	57	Intergenic	T	N/A	N/A	N/A	N/A	N/A	N/A	N/A
98	190783	INF98:19A:1	19A	10542	Intergenic	57	Intergenic	C	N/A	N/A	N/A	N/A	N/A	N/A	N/A
98	190783	INF98:19A:1	19A	10542	Intergenic	57	Intergenic	T	N/A	N/A	N/A	N/A	N/A	N/A	N/A
99	488087	INF99:19A:1	19A	10542	Intergenic	57	Intergenic	T	N/A	N/A	N/A	N/A	N/A	N/A	N/A
99	488087	INF99:19A:1	19A	10542	Intergenic	57	Intergenic	T	N/A	N/A	N/A	N/A	N/A	N/A	N/A
99	488087	INF99:19A:1	19A	10542	Intergenic	57	Intergenic	G	N/A	N/A	N/A	N/A	N/A	N/A	N/A
100	190783	INF100:13:1	13	5647	Intergenic	57	Intergenic	C	N/A	N/A	N/A	N/A	N/A	N/A	N/A
100	190783	INF100:13:1	13	5647	Intergenic	57	Intergenic	C	N/A	N/A	N/A	N/A	N/A	N/A	N/A
100	190783	INF100:13:1	13	5647	Intergenic	57	Intergenic	T	N/A	N/A	N/A	N/A	N/A	N/A	N/A
100	488087	INF100:13:1	13	5647	Intergenic	57	Intergenic	T	N/A	N/A	N/A	N/A	N/A	N/A	N/A
100	488087	INF100:13:1	13	5647	Intergenic	57	Intergenic	T	N/A	N/A	N/A	N/A	N/A	N/A	N/A
100	488087	INF100:13:1	13	5647	Intergenic	57	Intergenic	G	N/A	N/A	N/A	N/A	N/A	N/A	N/A
1	1619615	INF1:15A:1	15A	917	Intergenic	47	Intergenic	T	N/A	N/A	N/A	N/A	N/A	N/A	N/A
1	1619615	INF1:15A:1	15A	917	Intergenic	47	Intergenic	C	N/A	N/A	N/A	N/A	N/A	N/A	N/A
1	1619615	INF1:15A:1	15A	917	Intergenic	47	Intergenic	C	N/A	N/A	N/A	N/A	N/A	N/A	N/A
1	1619615	INF1:15A:1	15A	917	Intergenic	47	Intergenic	C	N/A	N/A	N/A	N/A	N/A	N/A	N/A
1	1619615	INF1:6A:1	6A	5734	Intergenic	47	Intergenic	C	N/A	N/A	N/A	N/A	N/A	N/A	N/A
1	1619615	INF1:6A:1	6A	5734	Intergenic	47	Intergenic	C	N/A	N/A	N/A	N/A	N/A	N/A	N/A
1	1619615	INF1:6A:1	6A	5734	Intergenic	47	Intergenic	C	N/A	N/A	N/A	N/A	N/A	N/A	N/A
1	1619615	INF1:6A:1	6A	5734	Intergenic	47	Intergenic	T	N/A	N/A	N/A	N/A	N/A	N/A	N/A
1	1619615	INF1:6A:1	6A	5734	Intergenic	47	Intergenic	C	N/A	N/A	N/A	N/A	N/A	N/A	N/A
2	1619615	INF2:6A:1	6A	913	Intergenic	47	Intergenic	T	N/A	N/A	N/A	N/A	N/A	N/A	N/A
2	1619615	INF2:6A:1	6A	913	Intergenic	47	Intergenic	C	N/A	N/A	N/A	N/A	N/A	N/A	N/A
2	1619615	INF2:6A:1	6A	913	Intergenic	47	Intergenic	C	N/A	N/A	N/A	N/A	N/A	N/A	N/A
2	1619615	INF2:6A:1	6A	913	Intergenic	47	Intergenic	C	N/A	N/A	N/A	N/A	N/A	N/A	N/A
13	1619615	INF13:6A:1	6A	913	Intergenic	47	Intergenic	C	N/A	N/A	N/A	N/A	N/A	N/A	N/A
13	1619615	INF13:6A:1	6A	913	Intergenic	47	Intergenic	T	N/A	N/A	N/A	N/A	N/A	N/A	N/A
13	1619615	INF13:6A:1	6A	913	Intergenic	47	Intergenic	T	N/A	N/A	N/A	N/A	N/A	N/A	N/A
13	1619615	INF13:6A:1	6A	913	Intergenic	47	Intergenic	C	N/A	N/A	N/A	N/A	N/A	N/A	N/A
13	1619615	INF13:6A:1	6A	913	Intergenic	47	Intergenic	T	N/A	N/A	N/A	N/A	N/A	N/A	N/A
13	1619615	INF13:6A:1	6A	913	Intergenic	47	Intergenic	T	N/A	N/A	N/A	N/A	N/A	N/A	N/A
13	1619615	INF13:6A:1	6A	913	Intergenic	47	Intergenic	C	N/A	N/A	N/A	N/A	N/A	N/A	N/A
15	1619615	INF15:15A:1	15A	10594	Intergenic	47	Intergenic	C	N/A	N/A	N/A	N/A	N/A	N/A	N/A
15	1619615	INF15:15A:1	15A	10594	Intergenic	47	Intergenic	T	N/A	N/A	N/A	N/A	N/A	N/A	N/A
15	1619615	INF15:15A:1	15A	10594	Intergenic	47	Intergenic	T	N/A	N/A	N/A	N/A	N/A	N/A	N/A
15	1619615	INF15:6A:1	6A	913	Intergenic	47	Intergenic	T	N/A	N/A	N/A	N/A	N/A	N/A	N/A
15	1619615	INF15:6A:1	6A	913	Intergenic	47	Intergenic	C	N/A	N/A	N/A	N/A	N/A	N/A	N/A
15	1619615	INF15:6A:1	6A	913	Intergenic	47	Intergenic	C	N/A	N/A	N/A	N/A	N/A	N/A	N/A
15	1619615	INF15:6A:1	6A	913	Intergenic	47	Intergenic	T	N/A	N/A	N/A	N/A	N/A	N/A	N/A
16	1619615	INF16:6B/E:1	6B	5516	Intergenic	47	Intergenic	T	N/A	N/A	N/A	N/A	N/A	N/A	N/A
16	1619615	INF16:6B/E:1	6B	5516	Intergenic	47	Intergenic	T	N/A	N/A	N/A	N/A	N/A	N/A	N/A
16	1619615	INF16:6B/E:1	6B	5516	Intergenic	47	Intergenic	T	N/A	N/A	N/A	N/A	N/A	N/A	N/A
16	1619615	INF16:6B/E:1	6B	5516	Intergenic	47	Intergenic	T	N/A	N/A	N/A	N/A	N/A	N/A	N/A
16	1619615	INF16:6B/E:1	6B	5516	Intergenic	47	Intergenic	C	N/A	N/A	N/A	N/A	N/A	N/A	N/A
16	1619615	INF16:6B/E:1	6B	5516	Intergenic	47	Intergenic	T	N/A	N/A	N/A	N/A	N/A	N/A	N/A
16	1619615	INF16:6B/E:1	6B	5516	Intergenic	47	Intergenic	T	N/A	N/A	N/A	N/A	N/A	N/A	N/A
18	1619615	INF18:23A:1	23A	7318	Intergenic	47	Intergenic	T	N/A	N/A	N/A	N/A	N/A	N/A	N/A
18	1619615	INF18:23A:1	23A	7318	Intergenic	47	Intergenic	C	N/A	N/A	N/A	N/A	N/A	N/A	N/A
18	1619615	INF18:23A:1	23A	7318	Intergenic	47	Intergenic	T	N/A	N/A	N/A	N/A	N/A	N/A	N/A
18	1619615	INF18:23A:1	23A	7318	Intergenic	47	Intergenic	T	N/A	N/A	N/A	N/A	N/A	N/A	N/A
18	1619615	INF18:23B:1	23B	11676	Intergenic	47	Intergenic	C	N/A	N/A	N/A	N/A	N/A	N/A	N/A
18	1619615	INF18:23B:1	23B	11676	Intergenic	47	Intergenic	C	N/A	N/A	N/A	N/A	N/A	N/A	N/A
18	1619615	INF18:23B:1	23B	11676	Intergenic	47	Intergenic	T	N/A	N/A	N/A	N/A	N/A	N/A	N/A
18	1619615	INF18:23B:1	23B	11676	Intergenic	47	Intergenic	C	N/A	N/A	N/A	N/A	N/A	N/A	N/A
18	1619615	INF18:23B:1	23B	11676	Intergenic	47	Intergenic	C	N/A	N/A	N/A	N/A	N/A	N/A	N/A
19	1619615	INF19:11A:1	11A	5902	Intergenic	47	Intergenic	C	N/A	N/A	N/A	N/A	N/A	N/A	N/A
19	1619615	INF19:11A:1	11A	5902	Intergenic	47	Intergenic	C	N/A	N/A	N/A	N/A	N/A	N/A	N/A
19	1619615	INF19:11A:1	11A	5902	Intergenic	47	Intergenic	T	N/A	N/A	N/A	N/A	N/A	N/A	N/A
20	1619615	INF20:19A:1	19A	11691	Intergenic	47	Intergenic	C	N/A	N/A	N/A	N/A	N/A	N/A	N/A
20	1619615	INF20:19A:1	19A	11691	Intergenic	47	Intergenic	T	N/A	N/A	N/A	N/A	N/A	N/A	N/A
20	1619615	INF20:19A:1	19A	11691	Intergenic	47	Intergenic	T	N/A	N/A	N/A	N/A	N/A	N/A	N/A
20	1619615	INF20:19A:1	19A	11691	Intergenic	47	Intergenic	T	N/A	N/A	N/A	N/A	N/A	N/A	N/A
20	1619615	INF20:19A:1	19A	11691	Intergenic	47	Intergenic	C	N/A	N/A	N/A	N/A	N/A	N/A	N/A
20	1619615	INF20:19A:1	19A	11691	Intergenic	47	Intergenic	T	N/A	N/A	N/A	N/A	N/A	N/A	N/A
20	1619615	INF20:19A:1	19A	11691	Intergenic	47	Intergenic	T	N/A	N/A	N/A	N/A	N/A	N/A	N/A
21	1619615	INF21:13:1	13	11712	Intergenic	47	Intergenic	T	N/A	N/A	N/A	N/A	N/A	N/A	N/A
21	1619615	INF21:13:1	13	11712	Intergenic	47	Intergenic	C	N/A	N/A	N/A	N/A	N/A	N/A	N/A
24	1619615	INF24:6A:1	6A	913	Intergenic	47	Intergenic	C	N/A	N/A	N/A	N/A	N/A	N/A	N/A
24	1619615	INF24:6A:1	6A	913	Intergenic	47	Intergenic	C	N/A	N/A	N/A	N/A	N/A	N/A	N/A
24	1619615	INF24:6A:1	6A	913	Intergenic	47	Intergenic	C	N/A	N/A	N/A	N/A	N/A	N/A	N/A
24	1619615	INF24:6A:1	6A	913	Intergenic	47	Intergenic	T	N/A	N/A	N/A	N/A	N/A	N/A	N/A
25	1619615	INF25:11A:1	11A	10597	Intergenic	47	Intergenic	C	N/A	N/A	N/A	N/A	N/A	N/A	N/A
25	1619615	INF25:11A:1	11A	10597	Intergenic	47	Intergenic	C	N/A	N/A	N/A	N/A	N/A	N/A	N/A
25	1619615	INF25:11A:1	11A	10597	Intergenic	47	Intergenic	T	N/A	N/A	N/A	N/A	N/A	N/A	N/A
26	1619615	INF26:23F:1	23F	2174	Intergenic	47	Intergenic	T	N/A	N/A	N/A	N/A	N/A	N/A	N/A
26	1619615	INF26:23F:1	23F	2174	Intergenic	47	Intergenic	T	N/A	N/A	N/A	N/A	N/A	N/A	N/A
26	1619615	INF26:23F:1	23F	2174	Intergenic	47	Intergenic	C	N/A	N/A	N/A	N/A	N/A	N/A	N/A
26	1619615	INF26:23F:1	23F	2174	Intergenic	47	Intergenic	C	N/A	N/A	N/A	N/A	N/A	N/A	N/A
26	1619615	INF26:23F:1	23F	2174	Intergenic	47	Intergenic	C	N/A	N/A	N/A	N/A	N/A	N/A	N/A
26	1619615	INF26:23F:1	23F	2174	Intergenic	47	Intergenic	C	N/A	N/A	N/A	N/A	N/A	N/A	N/A
26	1619615	INF26:23F:1	23F	2174	Intergenic	47	Intergenic	C	N/A	N/A	N/A	N/A	N/A	N/A	N/A
26	1619615	INF26:23F:1	23F	2174	Intergenic	47	Intergenic	C	N/A	N/A	N/A	N/A	N/A	N/A	N/A
26	1619615	INF26:23F:1	23F	2174	Intergenic	47	Intergenic	T	N/A	N/A	N/A	N/A	N/A	N/A	N/A
26	1619615	INF26:23F:1	23F	2174	Intergenic	47	Intergenic	T	N/A	N/A	N/A	N/A	N/A	N/A	N/A
27	1619615	INF27:14:2	14	63	Intergenic	47	Intergenic	T	N/A	N/A	N/A	N/A	N/A	N/A	N/A
27	1619615	INF27:14:2	14	63	Intergenic	47	Intergenic	C	N/A	N/A	N/A	N/A	N/A	N/A	N/A
27	1619615	INF27:14:2	14	63	Intergenic	47	Intergenic	C	N/A	N/A	N/A	N/A	N/A	N/A	N/A
29	1619615	INF29:23A:1	23A	7318	Intergenic	47	Intergenic	T	N/A	N/A	N/A	N/A	N/A	N/A	N/A
29	1619615	INF29:23A:1	23A	7318	Intergenic	47	Intergenic	C	N/A	N/A	N/A	N/A	N/A	N/A	N/A
29	1619615	INF29:23A:1	23A	7318	Intergenic	47	Intergenic	C	N/A	N/A	N/A	N/A	N/A	N/A	N/A
29	1619615	INF29:23A:1	23A	7318	Intergenic	47	Intergenic	T	N/A	N/A	N/A	N/A	N/A	N/A	N/A
30	1619615	INF30:14:1	14	63	Intergenic	47	Intergenic	C	N/A	N/A	N/A	N/A	N/A	N/A	N/A
30	1619615	INF30:14:1	14	63	Intergenic	47	Intergenic	T	N/A	N/A	N/A	N/A	N/A	N/A	N/A
30	1619615	INF30:14:1	14	63	Intergenic	47	Intergenic	C	N/A	N/A	N/A	N/A	N/A	N/A	N/A
30	1619615	INF30:14:1	14	63	Intergenic	47	Intergenic	C	N/A	N/A	N/A	N/A	N/A	N/A	N/A
30	1619615	INF30:14:1	14	63	Intergenic	47	Intergenic	T	N/A	N/A	N/A	N/A	N/A	N/A	N/A
30	1619615	INF30:14:2	14	63	Intergenic	47	Intergenic	C	N/A	N/A	N/A	N/A	N/A	N/A	N/A
30	1619615	INF30:14:2	14	63	Intergenic	47	Intergenic	C	N/A	N/A	N/A	N/A	N/A	N/A	N/A
30	1619615	INF30:14:2	14	63	Intergenic	47	Intergenic	C	N/A	N/A	N/A	N/A	N/A	N/A	N/A
30	1619615	INF30:14:2	14	63	Intergenic	47	Intergenic	T	N/A	N/A	N/A	N/A	N/A	N/A	N/A
30	1619615	INF30:14:2	14	63	Intergenic	47	Intergenic	C	N/A	N/A	N/A	N/A	N/A	N/A	N/A
32	1619615	INF32:14:1	14	63	Intergenic	47	Intergenic	C	N/A	N/A	N/A	N/A	N/A	N/A	N/A
32	1619615	INF32:14:1	14	63	Intergenic	47	Intergenic	T	N/A	N/A	N/A	N/A	N/A	N/A	N/A
32	1619615	INF32:14:1	14	63	Intergenic	47	Intergenic	T	N/A	N/A	N/A	N/A	N/A	N/A	N/A
34	1619615	INF34:6B/E:1	6B	5516	Intergenic	47	Intergenic	C	N/A	N/A	N/A	N/A	N/A	N/A	N/A
34	1619615	INF34:6B/E:1	6B	5516	Intergenic	47	Intergenic	C	N/A	N/A	N/A	N/A	N/A	N/A	N/A
34	1619615	INF34:6B/E:1	6B	5516	Intergenic	47	Intergenic	T	N/A	N/A	N/A	N/A	N/A	N/A	N/A
34	1619615	INF34:6B/E:1	6B	5516	Intergenic	47	Intergenic	T	N/A	N/A	N/A	N/A	N/A	N/A	N/A
34	1619615	INF34:6B/E:1	6B	5516	Intergenic	47	Intergenic	C	N/A	N/A	N/A	N/A	N/A	N/A	N/A
34	1619615	INF34:6B/E:1	6B	5516	Intergenic	47	Intergenic	C	N/A	N/A	N/A	N/A	N/A	N/A	N/A
34	1619615	INF34:6B/E:1	6B	5516	Intergenic	47	Intergenic	T	N/A	N/A	N/A	N/A	N/A	N/A	N/A
34	1619615	INF34:6B/E:1	6B	5516	Intergenic	47	Intergenic	C	N/A	N/A	N/A	N/A	N/A	N/A	N/A
34	1619615	INF34:6B/E:1	6B	5516	Intergenic	47	Intergenic	T	N/A	N/A	N/A	N/A	N/A	N/A	N/A
35	1619615	INF35:6B/E:1	6B	5516	Intergenic	47	Intergenic	C	N/A	N/A	N/A	N/A	N/A	N/A	N/A
35	1619615	INF35:6B/E:1	6B	5516	Intergenic	47	Intergenic	T	N/A	N/A	N/A	N/A	N/A	N/A	N/A
40	1619615	INF40:4:1	4	1729	Intergenic	47	Intergenic	T	N/A	N/A	N/A	N/A	N/A	N/A	N/A
40	1619615	INF40:4:1	4	1729	Intergenic	47	Intergenic	T	N/A	N/A	N/A	N/A	N/A	N/A	N/A
40	1619615	INF40:4:1	4	1729	Intergenic	47	Intergenic	T	N/A	N/A	N/A	N/A	N/A	N/A	N/A
40	1619615	INF40:4:1	4	1729	Intergenic	47	Intergenic	T	N/A	N/A	N/A	N/A	N/A	N/A	N/A
40	1619615	INF40:4:1	4	1729	Intergenic	47	Intergenic	C	N/A	N/A	N/A	N/A	N/A	N/A	N/A
41	1619615	INF41:18C:1	18C	1233	Intergenic	47	Intergenic	C	N/A	N/A	N/A	N/A	N/A	N/A	N/A
41	1619615	INF41:18C:1	18C	1233	Intergenic	47	Intergenic	T	N/A	N/A	N/A	N/A	N/A	N/A	N/A
41	1619615	INF41:18C:1	18C	1233	Intergenic	47	Intergenic	T	N/A	N/A	N/A	N/A	N/A	N/A	N/A
41	1619615	INF41:18C:1	18C	1233	Intergenic	47	Intergenic	T	N/A	N/A	N/A	N/A	N/A	N/A	N/A
41	1619615	INF41:18C:1	18C	1233	Intergenic	47	Intergenic	C	N/A	N/A	N/A	N/A	N/A	N/A	N/A
41	1619615	INF41:4:1	4	1729	Intergenic	47	Intergenic	T	N/A	N/A	N/A	N/A	N/A	N/A	N/A
41	1619615	INF41:4:1	4	1729	Intergenic	47	Intergenic	C	N/A	N/A	N/A	N/A	N/A	N/A	N/A
42	1619615	INF42:9V:1	9V	11758	Intergenic	47	Intergenic	T	N/A	N/A	N/A	N/A	N/A	N/A	N/A
42	1619615	INF42:9V:1	9V	11758	Intergenic	47	Intergenic	C	N/A	N/A	N/A	N/A	N/A	N/A	N/A
42	1619615	INF42:9V:1	9V	11758	Intergenic	47	Intergenic	C	N/A	N/A	N/A	N/A	N/A	N/A	N/A
42	1619615	INF42:9V:1	9V	11758	Intergenic	47	Intergenic	T	N/A	N/A	N/A	N/A	N/A	N/A	N/A
42	1619615	INF42:9V:1	9V	11758	Intergenic	47	Intergenic	T	N/A	N/A	N/A	N/A	N/A	N/A	N/A
42	1619615	INF42:9V:1	9V	11758	Intergenic	47	Intergenic	C	N/A	N/A	N/A	N/A	N/A	N/A	N/A
42	1619615	INF42:9V:1	9V	11758	Intergenic	47	Intergenic	C	N/A	N/A	N/A	N/A	N/A	N/A	N/A
45	1619615	INF45:6B/E:1	6B	10546	Intergenic	47	Intergenic	T	N/A	N/A	N/A	N/A	N/A	N/A	N/A
45	1619615	INF45:6B/E:1	6B	10546	Intergenic	47	Intergenic	C	N/A	N/A	N/A	N/A	N/A	N/A	N/A
45	1619615	INF45:6B/E:1	6B	10546	Intergenic	47	Intergenic	C	N/A	N/A	N/A	N/A	N/A	N/A	N/A
45	1619615	INF45:6B/E:1	6B	10546	Intergenic	47	Intergenic	T	N/A	N/A	N/A	N/A	N/A	N/A	N/A
45	1619615	INF45:6B/E:1	6B	10546	Intergenic	47	Intergenic	C	N/A	N/A	N/A	N/A	N/A	N/A	N/A
45	1619615	INF45:6B/E:1	6B	10546	Intergenic	47	Intergenic	T	N/A	N/A	N/A	N/A	N/A	N/A	N/A
45	1619615	INF45:6B/E:1	6B	10546	Intergenic	47	Intergenic	C	N/A	N/A	N/A	N/A	N/A	N/A	N/A
45	1619615	INF45:6B/E:1	6B	10546	Intergenic	47	Intergenic	C	N/A	N/A	N/A	N/A	N/A	N/A	N/A
45	1619615	INF45:6B/E:1	6B	10546	Intergenic	47	Intergenic	C	N/A	N/A	N/A	N/A	N/A	N/A	N/A
45	1619615	INF45:6B/E:1	6B	10546	Intergenic	47	Intergenic	C	N/A	N/A	N/A	N/A	N/A	N/A	N/A
45	1619615	INF45:6B/E:1	6B	10546	Intergenic	47	Intergenic	C	N/A	N/A	N/A	N/A	N/A	N/A	N/A
45	1619615	INF45:6B/E:1	6B	10546	Intergenic	47	Intergenic	T	N/A	N/A	N/A	N/A	N/A	N/A	N/A
45	1619615	INF45:6B/E:1	6B	10546	Intergenic	47	Intergenic	C	N/A	N/A	N/A	N/A	N/A	N/A	N/A
46	1619615	INF46:6A:1	6A	3324	Intergenic	47	Intergenic	T	N/A	N/A	N/A	N/A	N/A	N/A	N/A
46	1619615	INF46:6A:1	6A	3324	Intergenic	47	Intergenic	C	N/A	N/A	N/A	N/A	N/A	N/A	N/A
46	1619615	INF46:6A:1	6A	3324	Intergenic	47	Intergenic	C	N/A	N/A	N/A	N/A	N/A	N/A	N/A
46	1619615	INF46:6A:1	6A	3324	Intergenic	47	Intergenic	C	N/A	N/A	N/A	N/A	N/A	N/A	N/A
46	1619615	INF46:6A:1	6A	3324	Intergenic	47	Intergenic	T	N/A	N/A	N/A	N/A	N/A	N/A	N/A
46	1619615	INF46:6A:1	6A	3324	Intergenic	47	Intergenic	C	N/A	N/A	N/A	N/A	N/A	N/A	N/A
46	1619615	INF46:6A:1	6A	3324	Intergenic	47	Intergenic	T	N/A	N/A	N/A	N/A	N/A	N/A	N/A
46	1619615	INF46:6A:1	6A	3324	Intergenic	47	Intergenic	T	N/A	N/A	N/A	N/A	N/A	N/A	N/A
46	1619615	INF46:6A:1	6A	3324	Intergenic	47	Intergenic	T	N/A	N/A	N/A	N/A	N/A	N/A	N/A
47	1619615	INF47:13:1	13	11710	Intergenic	47	Intergenic	C	N/A	N/A	N/A	N/A	N/A	N/A	N/A
47	1619615	INF47:13:1	13	11710	Intergenic	47	Intergenic	T	N/A	N/A	N/A	N/A	N/A	N/A	N/A
47	1619615	INF47:13:1	13	11710	Intergenic	47	Intergenic	C	N/A	N/A	N/A	N/A	N/A	N/A	N/A
47	1619615	INF47:13:1	13	11710	Intergenic	47	Intergenic	T	N/A	N/A	N/A	N/A	N/A	N/A	N/A
47	1619615	INF47:8:1	8	3406	Intergenic	47	Intergenic	C	N/A	N/A	N/A	N/A	N/A	N/A	N/A
47	1619615	INF47:8:1	8	3406	Intergenic	47	Intergenic	T	N/A	N/A	N/A	N/A	N/A	N/A	N/A
57	1619615	INF57:11A:1	11A	5902	Intergenic	47	Intergenic	T	N/A	N/A	N/A	N/A	N/A	N/A	N/A
57	1619615	INF57:11A:1	11A	5902	Intergenic	47	Intergenic	C	N/A	N/A	N/A	N/A	N/A	N/A	N/A
57	1619615	INF57:11A:1	11A	5902	Intergenic	47	Intergenic	T	N/A	N/A	N/A	N/A	N/A	N/A	N/A
57	1619615	INF57:11A:1	11A	5902	Intergenic	47	Intergenic	T	N/A	N/A	N/A	N/A	N/A	N/A	N/A
57	1619615	INF57:11A:1	11A	5902	Intergenic	47	Intergenic	C	N/A	N/A	N/A	N/A	N/A	N/A	N/A
57	1619615	INF57:11A:1	11A	5902	Intergenic	47	Intergenic	C	N/A	N/A	N/A	N/A	N/A	N/A	N/A
57	1619615	INF57:11A:1	11A	5902	Intergenic	47	Intergenic	T	N/A	N/A	N/A	N/A	N/A	N/A	N/A
58	1619615	INF58:23F:1	23F	11718	Intergenic	47	Intergenic	C	N/A	N/A	N/A	N/A	N/A	N/A	N/A
58	1619615	INF58:23F:1	23F	11718	Intergenic	47	Intergenic	T	N/A	N/A	N/A	N/A	N/A	N/A	N/A
58	1619615	INF58:23F:1	23F	11718	Intergenic	47	Intergenic	T	N/A	N/A	N/A	N/A	N/A	N/A	N/A
58	1619615	INF58:23F:1	23F	11718	Intergenic	47	Intergenic	C	N/A	N/A	N/A	N/A	N/A	N/A	N/A
58	1619615	INF58:23F:1	23F	11718	Intergenic	47	Intergenic	C	N/A	N/A	N/A	N/A	N/A	N/A	N/A
59	1619615	INF59:6B/E:1	6B	5516	Intergenic	47	Intergenic	C	N/A	N/A	N/A	N/A	N/A	N/A	N/A
59	1619615	INF59:6B/E:1	6B	5516	Intergenic	47	Intergenic	C	N/A	N/A	N/A	N/A	N/A	N/A	N/A
59	1619615	INF59:6B/E:1	6B	5516	Intergenic	47	Intergenic	C	N/A	N/A	N/A	N/A	N/A	N/A	N/A
59	1619615	INF59:6B/E:1	6B	5516	Intergenic	47	Intergenic	T	N/A	N/A	N/A	N/A	N/A	N/A	N/A
59	1619615	INF59:6B/E:1	6B	5516	Intergenic	47	Intergenic	T	N/A	N/A	N/A	N/A	N/A	N/A	N/A
61	1619615	INF61:11A:2	11A	5902	Intergenic	47	Intergenic	C	N/A	N/A	N/A	N/A	N/A	N/A	N/A
61	1619615	INF61:11A:2	11A	5902	Intergenic	47	Intergenic	T	N/A	N/A	N/A	N/A	N/A	N/A	N/A
61	1619615	INF61:11A:2	11A	5902	Intergenic	47	Intergenic	C	N/A	N/A	N/A	N/A	N/A	N/A	N/A
61	1619615	INF61:11A:2	11A	5902	Intergenic	47	Intergenic	C	N/A	N/A	N/A	N/A	N/A	N/A	N/A
61	1619615	INF61:11A:2	11A	5902	Intergenic	47	Intergenic	T	N/A	N/A	N/A	N/A	N/A	N/A	N/A
61	1619615	INF61:11A:2	11A	5902	Intergenic	47	Intergenic	C	N/A	N/A	N/A	N/A	N/A	N/A	N/A
62	1619615	INF62:10A:1	10A	5521	Intergenic	47	Intergenic	C	N/A	N/A	N/A	N/A	N/A	N/A	N/A
62	1619615	INF62:10A:1	10A	5521	Intergenic	47	Intergenic	T	N/A	N/A	N/A	N/A	N/A	N/A	N/A
62	1619615	INF62:10A:1	10A	5521	Intergenic	47	Intergenic	C	N/A	N/A	N/A	N/A	N/A	N/A	N/A
62	1619615	INF62:10A:1	10A	5521	Intergenic	47	Intergenic	C	N/A	N/A	N/A	N/A	N/A	N/A	N/A
62	1619615	INF62:10A:1	10A	5521	Intergenic	47	Intergenic	C	N/A	N/A	N/A	N/A	N/A	N/A	N/A
62	1619615	INF62:10A:1	10A	5521	Intergenic	47	Intergenic	C	N/A	N/A	N/A	N/A	N/A	N/A	N/A
62	1619615	INF62:10A:1	10A	5521	Intergenic	47	Intergenic	C	N/A	N/A	N/A	N/A	N/A	N/A	N/A
63	1619615	INF63:19A:1	19A	2174	Intergenic	47	Intergenic	C	N/A	N/A	N/A	N/A	N/A	N/A	N/A
63	1619615	INF63:19A:1	19A	2174	Intergenic	47	Intergenic	C	N/A	N/A	N/A	N/A	N/A	N/A	N/A
63	1619615	INF63:19A:1	19A	2174	Intergenic	47	Intergenic	T	N/A	N/A	N/A	N/A	N/A	N/A	N/A
63	1619615	INF63:19A:1	19A	2174	Intergenic	47	Intergenic	C	N/A	N/A	N/A	N/A	N/A	N/A	N/A
68	1619615	INF68:15A:1	15A	917	Intergenic	47	Intergenic	C	N/A	N/A	N/A	N/A	N/A	N/A	N/A
68	1619615	INF68:15A:1	15A	917	Intergenic	47	Intergenic	T	N/A	N/A	N/A	N/A	N/A	N/A	N/A
68	1619615	INF68:15A:2	15A	917	Intergenic	47	Intergenic	C	N/A	N/A	N/A	N/A	N/A	N/A	N/A
68	1619615	INF68:15A:2	15A	917	Intergenic	47	Intergenic	C	N/A	N/A	N/A	N/A	N/A	N/A	N/A
68	1619615	INF68:15A:2	15A	917	Intergenic	47	Intergenic	T	N/A	N/A	N/A	N/A	N/A	N/A	N/A
78	1619615	INF78:6A:2	6A	913	Intergenic	47	Intergenic	C	N/A	N/A	N/A	N/A	N/A	N/A	N/A
78	1619615	INF78:6A:2	6A	913	Intergenic	47	Intergenic	T	N/A	N/A	N/A	N/A	N/A	N/A	N/A
80	1619615	INF80:7F:1	7F	2178	Intergenic	47	Intergenic	T	N/A	N/A	N/A	N/A	N/A	N/A	N/A
80	1619615	INF80:7F:1	7F	2178	Intergenic	47	Intergenic	T	N/A	N/A	N/A	N/A	N/A	N/A	N/A
80	1619615	INF80:7F:1	7F	2178	Intergenic	47	Intergenic	C	N/A	N/A	N/A	N/A	N/A	N/A	N/A
80	1619615	INF80:7F:1	7F	2178	Intergenic	47	Intergenic	C	N/A	N/A	N/A	N/A	N/A	N/A	N/A
81	1619615	INF81:10A:1	10A	11690	Intergenic	47	Intergenic	C	N/A	N/A	N/A	N/A	N/A	N/A	N/A
81	1619615	INF81:10A:1	10A	11690	Intergenic	47	Intergenic	C	N/A	N/A	N/A	N/A	N/A	N/A	N/A
81	1619615	INF81:10A:1	10A	11690	Intergenic	47	Intergenic	T	N/A	N/A	N/A	N/A	N/A	N/A	N/A
81	1619615	INF81:10A:1	10A	11690	Intergenic	47	Intergenic	T	N/A	N/A	N/A	N/A	N/A	N/A	N/A
81	1619615	INF81:10A:1	10A	11690	Intergenic	47	Intergenic	C	N/A	N/A	N/A	N/A	N/A	N/A	N/A
81	1619615	INF81:10A:1	10A	11690	Intergenic	47	Intergenic	T	N/A	N/A	N/A	N/A	N/A	N/A	N/A
81	1619615	INF81:10A:1	10A	11690	Intergenic	47	Intergenic	T	N/A	N/A	N/A	N/A	N/A	N/A	N/A
81	1619615	INF81:10A:1	10A	11690	Intergenic	47	Intergenic	C	N/A	N/A	N/A	N/A	N/A	N/A	N/A
81	1619615	INF81:10A:1	10A	11690	Intergenic	47	Intergenic	T	N/A	N/A	N/A	N/A	N/A	N/A	N/A
82	1619615	INF82:13:1	13	11711	Intergenic	47	Intergenic	C	N/A	N/A	N/A	N/A	N/A	N/A	N/A
82	1619615	INF82:13:1	13	11711	Intergenic	47	Intergenic	T	N/A	N/A	N/A	N/A	N/A	N/A	N/A
82	1619615	INF82:13:1	13	11711	Intergenic	47	Intergenic	T	N/A	N/A	N/A	N/A	N/A	N/A	N/A
82	1619615	INF82:13:1	13	11711	Intergenic	47	Intergenic	T	N/A	N/A	N/A	N/A	N/A	N/A	N/A
82	1619615	INF82:13:1	13	11711	Intergenic	47	Intergenic	T	N/A	N/A	N/A	N/A	N/A	N/A	N/A
82	1619615	INF82:13:1	13	11711	Intergenic	47	Intergenic	C	N/A	N/A	N/A	N/A	N/A	N/A	N/A
82	1619615	INF82:13:1	13	11711	Intergenic	47	Intergenic	C	N/A	N/A	N/A	N/A	N/A	N/A	N/A
82	1619615	INF82:13:1	13	11711	Intergenic	47	Intergenic	T	N/A	N/A	N/A	N/A	N/A	N/A	N/A
84	1619615	INF84:15A:1	15A	10618	Intergenic	47	Intergenic	C	N/A	N/A	N/A	N/A	N/A	N/A	N/A
84	1619615	INF84:15A:1	15A	10618	Intergenic	47	Intergenic	C	N/A	N/A	N/A	N/A	N/A	N/A	N/A
84	1619615	INF84:15A:1	15A	10618	Intergenic	47	Intergenic	C	N/A	N/A	N/A	N/A	N/A	N/A	N/A
84	1619615	INF84:15A:1	15A	10618	Intergenic	47	Intergenic	C	N/A	N/A	N/A	N/A	N/A	N/A	N/A
84	1619615	INF84:15A:1	15A	10618	Intergenic	47	Intergenic	T	N/A	N/A	N/A	N/A	N/A	N/A	N/A
84	1619615	INF84:15A:1	15A	10618	Intergenic	47	Intergenic	T	N/A	N/A	N/A	N/A	N/A	N/A	N/A
84	1619615	INF84:15A:1	15A	10618	Intergenic	47	Intergenic	C	N/A	N/A	N/A	N/A	N/A	N/A	N/A
85	1619615	INF85:13:1	13	11711	Intergenic	47	Intergenic	C	N/A	N/A	N/A	N/A	N/A	N/A	N/A
85	1619615	INF85:13:1	13	11711	Intergenic	47	Intergenic	T	N/A	N/A	N/A	N/A	N/A	N/A	N/A
95	1619615	INF95:6A:2	6A	1737	Intergenic	47	Intergenic	T	N/A	N/A	N/A	N/A	N/A	N/A	N/A
95	1619615	INF95:6A:2	6A	1737	Intergenic	47	Intergenic	C	N/A	N/A	N/A	N/A	N/A	N/A	N/A
99	1619615	INF99:6A:1	6A	1737	Intergenic	47	Intergenic	T	N/A	N/A	N/A	N/A	N/A	N/A	N/A
99	1619615	INF99:6A:1	6A	1737	Intergenic	47	Intergenic	C	N/A	N/A	N/A	N/A	N/A	N/A	N/A
99	1619615	INF99:6A:1	6A	1737	Intergenic	47	Intergenic	T	N/A	N/A	N/A	N/A	N/A	N/A	N/A
99	1619615	INF99:6A:1	6A	1737	Intergenic	47	Intergenic	T	N/A	N/A	N/A	N/A	N/A	N/A	N/A
102	1619615	INF102:6A:1	6A	913	Intergenic	47	Intergenic	T	N/A	N/A	N/A	N/A	N/A	N/A	N/A
102	1619615	INF102:6A:1	6A	913	Intergenic	47	Intergenic	C	N/A	N/A	N/A	N/A	N/A	N/A	N/A
102	1619615	INF102:6A:1	6A	913	Intergenic	47	Intergenic	T	N/A	N/A	N/A	N/A	N/A	N/A	N/A
102	1619615	INF102:6A:1	6A	913	Intergenic	47	Intergenic	C	N/A	N/A	N/A	N/A	N/A	N/A	N/A
102	1619615	INF102:6A:1	6A	913	Intergenic	47	Intergenic	C	N/A	N/A	N/A	N/A	N/A	N/A	N/A
102	1619615	INF102:6A:1	6A	913	Intergenic	47	Intergenic	T	N/A	N/A	N/A	N/A	N/A	N/A	N/A
102	1619615	INF102:6A:1	6A	913	Intergenic	47	Intergenic	C	N/A	N/A	N/A	N/A	N/A	N/A	N/A
102	1619615	INF102:6A:1	6A	913	Intergenic	47	Intergenic	C	N/A	N/A	N/A	N/A	N/A	N/A	N/A
102	1619615	INF102:6A:1	6A	913	Intergenic	47	Intergenic	C	N/A	N/A	N/A	N/A	N/A	N/A	N/A
1	2131768	INF1:6A:1	6A	5734	Intergenic	45	Intergenic	T	N/A	N/A	N/A	N/A	N/A	N/A	N/A
1	2131768	INF1:6A:1	6A	5734	Intergenic	45	Intergenic	A	N/A	N/A	N/A	N/A	N/A	N/A	N/A
1	2131768	INF1:6A:1	6A	5734	Intergenic	45	Intergenic	T	N/A	N/A	N/A	N/A	N/A	N/A	N/A
1	2131768	INF1:6A:1	6A	5734	Intergenic	45	Intergenic	T	N/A	N/A	N/A	N/A	N/A	N/A	N/A
1	2131768	INF1:6A:1	6A	5734	Intergenic	45	Intergenic	T	N/A	N/A	N/A	N/A	N/A	N/A	N/A
2	2131768	INF2:19F:1	19F	179	Intergenic	45	Intergenic	A	N/A	N/A	N/A	N/A	N/A	N/A	N/A
2	2131768	INF2:19F:1	19F	179	Intergenic	45	Intergenic	T	N/A	N/A	N/A	N/A	N/A	N/A	N/A
5	2131768	INF5:34:1	34	7319	Intergenic	45	Intergenic	T	N/A	N/A	N/A	N/A	N/A	N/A	N/A
5	2131768	INF5:34:1	34	7319	Intergenic	45	Intergenic	T	N/A	N/A	N/A	N/A	N/A	N/A	N/A
5	2131768	INF5:34:1	34	7319	Intergenic	45	Intergenic	A	N/A	N/A	N/A	N/A	N/A	N/A	N/A
5	2131768	INF5:34:1	34	7319	Intergenic	45	Intergenic	A	N/A	N/A	N/A	N/A	N/A	N/A	N/A
5	2131768	INF5:34:1	34	7319	Intergenic	45	Intergenic	T	N/A	N/A	N/A	N/A	N/A	N/A	N/A
5	2131768	INF5:34:1	34	7319	Intergenic	45	Intergenic	A	N/A	N/A	N/A	N/A	N/A	N/A	N/A
5	2131768	INF5:34:1	34	7319	Intergenic	45	Intergenic	T	N/A	N/A	N/A	N/A	N/A	N/A	N/A
5	2131768	INF5:34:1	34	7319	Intergenic	45	Intergenic	T	N/A	N/A	N/A	N/A	N/A	N/A	N/A
5	2131768	INF5:34:1	34	7319	Intergenic	45	Intergenic	T	N/A	N/A	N/A	N/A	N/A	N/A	N/A
5	2131768	INF5:34:1	34	7319	Intergenic	45	Intergenic	A	N/A	N/A	N/A	N/A	N/A	N/A	N/A
8	2131768	INF8:21:1	21	5103	Intergenic	45	Intergenic	T	N/A	N/A	N/A	N/A	N/A	N/A	N/A
8	2131768	INF8:21:1	21	5103	Intergenic	45	Intergenic	T	N/A	N/A	N/A	N/A	N/A	N/A	N/A
8	2131768	INF8:21:1	21	5103	Intergenic	45	Intergenic	T	N/A	N/A	N/A	N/A	N/A	N/A	N/A
8	2131768	INF8:21:1	21	5103	Intergenic	45	Intergenic	T	N/A	N/A	N/A	N/A	N/A	N/A	N/A
8	2131768	INF8:21:1	21	5103	Intergenic	45	Intergenic	A	N/A	N/A	N/A	N/A	N/A	N/A	N/A
11	2131768	INF11:23B:1	23B	5706	Intergenic	45	Intergenic	A	N/A	N/A	N/A	N/A	N/A	N/A	N/A
11	2131768	INF11:23B:1	23B	5706	Intergenic	45	Intergenic	T	N/A	N/A	N/A	N/A	N/A	N/A	N/A
11	2131768	INF11:23B:1	23B	5706	Intergenic	45	Intergenic	T	N/A	N/A	N/A	N/A	N/A	N/A	N/A
11	2131768	INF11:23B:1	23B	5706	Intergenic	45	Intergenic	A	N/A	N/A	N/A	N/A	N/A	N/A	N/A
11	2131768	INF11:23B:1	23B	5706	Intergenic	45	Intergenic	T	N/A	N/A	N/A	N/A	N/A	N/A	N/A
11	2131768	INF11:23B:1	23B	5706	Intergenic	45	Intergenic	A	N/A	N/A	N/A	N/A	N/A	N/A	N/A
11	2131768	INF11:23B:1	23B	5706	Intergenic	45	Intergenic	T	N/A	N/A	N/A	N/A	N/A	N/A	N/A
18	2131768	INF18:23A:1	23A	7318	Intergenic	45	Intergenic	T	N/A	N/A	N/A	N/A	N/A	N/A	N/A
18	2131768	INF18:23A:1	23A	7318	Intergenic	45	Intergenic	A	N/A	N/A	N/A	N/A	N/A	N/A	N/A
18	2131768	INF18:23A:1	23A	7318	Intergenic	45	Intergenic	T	N/A	N/A	N/A	N/A	N/A	N/A	N/A
18	2131768	INF18:23A:1	23A	7318	Intergenic	45	Intergenic	A	N/A	N/A	N/A	N/A	N/A	N/A	N/A
19	2131768	INF19:11A:1	11A	5902	Intergenic	45	Intergenic	A	N/A	N/A	N/A	N/A	N/A	N/A	N/A
19	2131768	INF19:11A:1	11A	5902	Intergenic	45	Intergenic	T	N/A	N/A	N/A	N/A	N/A	N/A	N/A
19	2131768	INF19:11A:1	11A	5902	Intergenic	45	Intergenic	T	N/A	N/A	N/A	N/A	N/A	N/A	N/A
20	2131768	INF20:19A:1	19A	11691	Intergenic	45	Intergenic	T	N/A	N/A	N/A	N/A	N/A	N/A	N/A
20	2131768	INF20:19A:1	19A	11691	Intergenic	45	Intergenic	T	N/A	N/A	N/A	N/A	N/A	N/A	N/A
20	2131768	INF20:19A:1	19A	11691	Intergenic	45	Intergenic	T	N/A	N/A	N/A	N/A	N/A	N/A	N/A
20	2131768	INF20:19A:1	19A	11691	Intergenic	45	Intergenic	T	N/A	N/A	N/A	N/A	N/A	N/A	N/A
20	2131768	INF20:19A:1	19A	11691	Intergenic	45	Intergenic	T	N/A	N/A	N/A	N/A	N/A	N/A	N/A
20	2131768	INF20:19A:1	19A	11691	Intergenic	45	Intergenic	T	N/A	N/A	N/A	N/A	N/A	N/A	N/A
20	2131768	INF20:19A:1	19A	11691	Intergenic	45	Intergenic	A	N/A	N/A	N/A	N/A	N/A	N/A	N/A
22	2131768	INF22:38:1	38	11756	Intergenic	45	Intergenic	T	N/A	N/A	N/A	N/A	N/A	N/A	N/A
22	2131768	INF22:38:1	38	11756	Intergenic	45	Intergenic	A	N/A	N/A	N/A	N/A	N/A	N/A	N/A
23	2131768	INF23:10A:1	10A	5521	Intergenic	45	Intergenic	A	N/A	N/A	N/A	N/A	N/A	N/A	N/A
23	2131768	INF23:10A:1	10A	5521	Intergenic	45	Intergenic	T	N/A	N/A	N/A	N/A	N/A	N/A	N/A
25	2131768	INF25:11A:1	11A	10597	Intergenic	45	Intergenic	A	N/A	N/A	N/A	N/A	N/A	N/A	N/A
25	2131768	INF25:11A:1	11A	10597	Intergenic	45	Intergenic	T	N/A	N/A	N/A	N/A	N/A	N/A	N/A
25	2131768	INF25:11A:1	11A	10597	Intergenic	45	Intergenic	T	N/A	N/A	N/A	N/A	N/A	N/A	N/A
25	2131768	INF25:35B:1	35B	11721	Intergenic	45	Intergenic	A	N/A	N/A	N/A	N/A	N/A	N/A	N/A
25	2131768	INF25:35B:1	35B	11721	Intergenic	45	Intergenic	T	N/A	N/A	N/A	N/A	N/A	N/A	N/A
25	2131768	INF25:35B:1	35B	11721	Intergenic	45	Intergenic	T	N/A	N/A	N/A	N/A	N/A	N/A	N/A
27	2131768	INF27:19F:1	19F	5702	Intergenic	45	Intergenic	A	N/A	N/A	N/A	N/A	N/A	N/A	N/A
27	2131768	INF27:19F:1	19F	5702	Intergenic	45	Intergenic	T	N/A	N/A	N/A	N/A	N/A	N/A	N/A
27	2131768	INF27:19F:1	19F	5702	Intergenic	45	Intergenic	T	N/A	N/A	N/A	N/A	N/A	N/A	N/A
27	2131768	INF27:19F:2	19F	5702	Intergenic	45	Intergenic	A	N/A	N/A	N/A	N/A	N/A	N/A	N/A
27	2131768	INF27:19F:2	19F	5702	Intergenic	45	Intergenic	T	N/A	N/A	N/A	N/A	N/A	N/A	N/A
27	2131768	INF27:19F:2	19F	5702	Intergenic	45	Intergenic	A	N/A	N/A	N/A	N/A	N/A	N/A	N/A
30	2131768	INF30:14:1	14	63	Intergenic	45	Intergenic	T	N/A	N/A	N/A	N/A	N/A	N/A	N/A
30	2131768	INF30:14:1	14	63	Intergenic	45	Intergenic	T	N/A	N/A	N/A	N/A	N/A	N/A	N/A
30	2131768	INF30:14:1	14	63	Intergenic	45	Intergenic	A	N/A	N/A	N/A	N/A	N/A	N/A	N/A
30	2131768	INF30:14:1	14	63	Intergenic	45	Intergenic	T	N/A	N/A	N/A	N/A	N/A	N/A	N/A
30	2131768	INF30:14:1	14	63	Intergenic	45	Intergenic	T	N/A	N/A	N/A	N/A	N/A	N/A	N/A
30	2131768	INF30:14:2	14	63	Intergenic	45	Intergenic	A	N/A	N/A	N/A	N/A	N/A	N/A	N/A
30	2131768	INF30:14:2	14	63	Intergenic	45	Intergenic	T	N/A	N/A	N/A	N/A	N/A	N/A	N/A
30	2131768	INF30:14:2	14	63	Intergenic	45	Intergenic	T	N/A	N/A	N/A	N/A	N/A	N/A	N/A
30	2131768	INF30:14:2	14	63	Intergenic	45	Intergenic	T	N/A	N/A	N/A	N/A	N/A	N/A	N/A
30	2131768	INF30:14:2	14	63	Intergenic	45	Intergenic	T	N/A	N/A	N/A	N/A	N/A	N/A	N/A
34	2131768	INF34:6B/E:1	6B	5516	Intergenic	45	Intergenic	T	N/A	N/A	N/A	N/A	N/A	N/A	N/A
34	2131768	INF34:6B/E:1	6B	5516	Intergenic	45	Intergenic	A	N/A	N/A	N/A	N/A	N/A	N/A	N/A
34	2131768	INF34:6B/E:1	6B	5516	Intergenic	45	Intergenic	T	N/A	N/A	N/A	N/A	N/A	N/A	N/A
34	2131768	INF34:6B/E:1	6B	5516	Intergenic	45	Intergenic	T	N/A	N/A	N/A	N/A	N/A	N/A	N/A
34	2131768	INF34:6B/E:1	6B	5516	Intergenic	45	Intergenic	T	N/A	N/A	N/A	N/A	N/A	N/A	N/A
34	2131768	INF34:6B/E:1	6B	5516	Intergenic	45	Intergenic	T	N/A	N/A	N/A	N/A	N/A	N/A	N/A
34	2131768	INF34:6B/E:1	6B	5516	Intergenic	45	Intergenic	T	N/A	N/A	N/A	N/A	N/A	N/A	N/A
34	2131768	INF34:6B/E:1	6B	5516	Intergenic	45	Intergenic	T	N/A	N/A	N/A	N/A	N/A	N/A	N/A
34	2131768	INF34:6B/E:1	6B	5516	Intergenic	45	Intergenic	T	N/A	N/A	N/A	N/A	N/A	N/A	N/A
35	2131768	INF35:35B:1	35B	3329	Intergenic	45	Intergenic	T	N/A	N/A	N/A	N/A	N/A	N/A	N/A
35	2131768	INF35:35B:1	35B	3329	Intergenic	45	Intergenic	T	N/A	N/A	N/A	N/A	N/A	N/A	N/A
35	2131768	INF35:35B:1	35B	3329	Intergenic	45	Intergenic	A	N/A	N/A	N/A	N/A	N/A	N/A	N/A
35	2131768	INF35:35B:1	35B	3329	Intergenic	45	Intergenic	T	N/A	N/A	N/A	N/A	N/A	N/A	N/A
35	2131768	INF35:35B:1	35B	3329	Intergenic	45	Intergenic	T	N/A	N/A	N/A	N/A	N/A	N/A	N/A
35	2131768	INF35:35B:1	35B	3329	Intergenic	45	Intergenic	T	N/A	N/A	N/A	N/A	N/A	N/A	N/A
35	2131768	INF35:35B:1	35B	3329	Intergenic	45	Intergenic	T	N/A	N/A	N/A	N/A	N/A	N/A	N/A
35	2131768	INF35:35B:1	35B	3329	Intergenic	45	Intergenic	T	N/A	N/A	N/A	N/A	N/A	N/A	N/A
35	2131768	INF35:35B:1	35B	3329	Intergenic	45	Intergenic	T	N/A	N/A	N/A	N/A	N/A	N/A	N/A
35	2131768	INF35:35B:1	35B	3329	Intergenic	45	Intergenic	T	N/A	N/A	N/A	N/A	N/A	N/A	N/A
35	2131768	INF35:35B:1	35B	3329	Intergenic	45	Intergenic	T	N/A	N/A	N/A	N/A	N/A	N/A	N/A
38	2131768	INF38:19F:1	19F	177	Intergenic	45	Intergenic	T	N/A	N/A	N/A	N/A	N/A	N/A	N/A
38	2131768	INF38:19F:1	19F	177	Intergenic	45	Intergenic	A	N/A	N/A	N/A	N/A	N/A	N/A	N/A
38	2131768	INF38:6A:1	6A	1736	Intergenic	45	Intergenic	A	N/A	N/A	N/A	N/A	N/A	N/A	N/A
38	2131768	INF38:6A:1	6A	1736	Intergenic	45	Intergenic	T	N/A	N/A	N/A	N/A	N/A	N/A	N/A
38	2131768	INF38:6A:1	6A	1736	Intergenic	45	Intergenic	A	N/A	N/A	N/A	N/A	N/A	N/A	N/A
40	2131768	INF40:NT:1	NT	10967	Intergenic	45	Intergenic	A	N/A	N/A	N/A	N/A	N/A	N/A	N/A
40	2131768	INF40:NT:1	NT	10967	Intergenic	45	Intergenic	T	N/A	N/A	N/A	N/A	N/A	N/A	N/A
44	2131768	INF44:23B:1	23B	5706	Intergenic	45	Intergenic	A	N/A	N/A	N/A	N/A	N/A	N/A	N/A
44	2131768	INF44:23B:1	23B	5706	Intergenic	45	Intergenic	T	N/A	N/A	N/A	N/A	N/A	N/A	N/A
44	2131768	INF44:23B:1	23B	5706	Intergenic	45	Intergenic	A	N/A	N/A	N/A	N/A	N/A	N/A	N/A
44	2131768	INF44:23B:1	23B	5706	Intergenic	45	Intergenic	A	N/A	N/A	N/A	N/A	N/A	N/A	N/A
44	2131768	INF44:23B:1	23B	5706	Intergenic	45	Intergenic	A	N/A	N/A	N/A	N/A	N/A	N/A	N/A
44	2131768	INF44:23B:1	23B	5706	Intergenic	45	Intergenic	T	N/A	N/A	N/A	N/A	N/A	N/A	N/A
53	2131768	INF53:34:1	34	4038	Intergenic	45	Intergenic	T	N/A	N/A	N/A	N/A	N/A	N/A	N/A
53	2131768	INF53:34:1	34	4038	Intergenic	45	Intergenic	T	N/A	N/A	N/A	N/A	N/A	N/A	N/A
53	2131768	INF53:34:1	34	4038	Intergenic	45	Intergenic	T	N/A	N/A	N/A	N/A	N/A	N/A	N/A
53	2131768	INF53:34:1	34	4038	Intergenic	45	Intergenic	T	N/A	N/A	N/A	N/A	N/A	N/A	N/A
53	2131768	INF53:34:1	34	4038	Intergenic	45	Intergenic	T	N/A	N/A	N/A	N/A	N/A	N/A	N/A
53	2131768	INF53:34:1	34	4038	Intergenic	45	Intergenic	T	N/A	N/A	N/A	N/A	N/A	N/A	N/A
53	2131768	INF53:34:1	34	4038	Intergenic	45	Intergenic	A	N/A	N/A	N/A	N/A	N/A	N/A	N/A
55	2131768	INF55:19A:2	19A	10542	Intergenic	45	Intergenic	A	N/A	N/A	N/A	N/A	N/A	N/A	N/A
55	2131768	INF55:19A:2	19A	10542	Intergenic	45	Intergenic	T	N/A	N/A	N/A	N/A	N/A	N/A	N/A
55	2131768	INF55:19A:2	19A	10542	Intergenic	45	Intergenic	T	N/A	N/A	N/A	N/A	N/A	N/A	N/A
55	2131768	INF55:19A:2	19A	10542	Intergenic	45	Intergenic	T	N/A	N/A	N/A	N/A	N/A	N/A	N/A
56	2131768	INF56:19A:1	19A	847	Intergenic	45	Intergenic	T	N/A	N/A	N/A	N/A	N/A	N/A	N/A
56	2131768	INF56:19A:1	19A	847	Intergenic	45	Intergenic	T	N/A	N/A	N/A	N/A	N/A	N/A	N/A
56	2131768	INF56:19A:1	19A	847	Intergenic	45	Intergenic	T	N/A	N/A	N/A	N/A	N/A	N/A	N/A
56	2131768	INF56:19A:1	19A	847	Intergenic	45	Intergenic	T	N/A	N/A	N/A	N/A	N/A	N/A	N/A
56	2131768	INF56:19A:1	19A	847	Intergenic	45	Intergenic	A	N/A	N/A	N/A	N/A	N/A	N/A	N/A
61	2131768	INF61:11A:2	11A	5902	Intergenic	45	Intergenic	T	N/A	N/A	N/A	N/A	N/A	N/A	N/A
61	2131768	INF61:11A:2	11A	5902	Intergenic	45	Intergenic	T	N/A	N/A	N/A	N/A	N/A	N/A	N/A
61	2131768	INF61:11A:2	11A	5902	Intergenic	45	Intergenic	A	N/A	N/A	N/A	N/A	N/A	N/A	N/A
61	2131768	INF61:11A:2	11A	5902	Intergenic	45	Intergenic	T	N/A	N/A	N/A	N/A	N/A	N/A	N/A
61	2131768	INF61:11A:2	11A	5902	Intergenic	45	Intergenic	T	N/A	N/A	N/A	N/A	N/A	N/A	N/A
61	2131768	INF61:11A:2	11A	5902	Intergenic	45	Intergenic	T	N/A	N/A	N/A	N/A	N/A	N/A	N/A
62	2131768	INF62:10A:1	10A	5521	Intergenic	45	Intergenic	T	N/A	N/A	N/A	N/A	N/A	N/A	N/A
62	2131768	INF62:10A:1	10A	5521	Intergenic	45	Intergenic	T	N/A	N/A	N/A	N/A	N/A	N/A	N/A
62	2131768	INF62:10A:1	10A	5521	Intergenic	45	Intergenic	A	N/A	N/A	N/A	N/A	N/A	N/A	N/A
62	2131768	INF62:10A:1	10A	5521	Intergenic	45	Intergenic	A	N/A	N/A	N/A	N/A	N/A	N/A	N/A
62	2131768	INF62:10A:1	10A	5521	Intergenic	45	Intergenic	T	N/A	N/A	N/A	N/A	N/A	N/A	N/A
62	2131768	INF62:10A:1	10A	5521	Intergenic	45	Intergenic	A	N/A	N/A	N/A	N/A	N/A	N/A	N/A
62	2131768	INF62:10A:1	10A	5521	Intergenic	45	Intergenic	T	N/A	N/A	N/A	N/A	N/A	N/A	N/A
62	2131768	INF62:35B:1	35B	3329	Intergenic	45	Intergenic	A	N/A	N/A	N/A	N/A	N/A	N/A	N/A
62	2131768	INF62:35B:1	35B	3329	Intergenic	45	Intergenic	T	N/A	N/A	N/A	N/A	N/A	N/A	N/A
62	2131768	INF62:35B:1	35B	3329	Intergenic	45	Intergenic	T	N/A	N/A	N/A	N/A	N/A	N/A	N/A
64	2131768	INF64:21:1	21	5103	Intergenic	45	Intergenic	T	N/A	N/A	N/A	N/A	N/A	N/A	N/A
64	2131768	INF64:21:1	21	5103	Intergenic	45	Intergenic	A	N/A	N/A	N/A	N/A	N/A	N/A	N/A
64	2131768	INF64:21:1	21	5103	Intergenic	45	Intergenic	A	N/A	N/A	N/A	N/A	N/A	N/A	N/A
64	2131768	INF64:21:1	21	5103	Intergenic	45	Intergenic	T	N/A	N/A	N/A	N/A	N/A	N/A	N/A
65	2131768	INF65:18A:1	18A	241	Intergenic	45	Intergenic	T	N/A	N/A	N/A	N/A	N/A	N/A	N/A
65	2131768	INF65:18A:1	18A	241	Intergenic	45	Intergenic	T	N/A	N/A	N/A	N/A	N/A	N/A	N/A
65	2131768	INF65:18A:1	18A	241	Intergenic	45	Intergenic	A	N/A	N/A	N/A	N/A	N/A	N/A	N/A
65	2131768	INF65:18A:1	18A	241	Intergenic	45	Intergenic	T	N/A	N/A	N/A	N/A	N/A	N/A	N/A
65	2131768	INF65:18A:1	18A	241	Intergenic	45	Intergenic	T	N/A	N/A	N/A	N/A	N/A	N/A	N/A
65	2131768	INF65:18A:1	18A	241	Intergenic	45	Intergenic	T	N/A	N/A	N/A	N/A	N/A	N/A	N/A
65	2131768	INF65:18A:1	18A	241	Intergenic	45	Intergenic	T	N/A	N/A	N/A	N/A	N/A	N/A	N/A
65	2131768	INF65:18A:1	18A	241	Intergenic	45	Intergenic	T	N/A	N/A	N/A	N/A	N/A	N/A	N/A
65	2131768	INF65:18A:1	18A	241	Intergenic	45	Intergenic	A	N/A	N/A	N/A	N/A	N/A	N/A	N/A
66	2131768	INF66:34:1	34	1778	Intergenic	45	Intergenic	T	N/A	N/A	N/A	N/A	N/A	N/A	N/A
66	2131768	INF66:34:1	34	1778	Intergenic	45	Intergenic	T	N/A	N/A	N/A	N/A	N/A	N/A	N/A
66	2131768	INF66:34:1	34	1778	Intergenic	45	Intergenic	T	N/A	N/A	N/A	N/A	N/A	N/A	N/A
66	2131768	INF66:34:1	34	1778	Intergenic	45	Intergenic	T	N/A	N/A	N/A	N/A	N/A	N/A	N/A
66	2131768	INF66:34:1	34	1778	Intergenic	45	Intergenic	A	N/A	N/A	N/A	N/A	N/A	N/A	N/A
66	2131768	INF66:34:1	34	1778	Intergenic	45	Intergenic	T	N/A	N/A	N/A	N/A	N/A	N/A	N/A
68	2131768	INF68:15A:2	15A	917	Intergenic	45	Intergenic	A	N/A	N/A	N/A	N/A	N/A	N/A	N/A
68	2131768	INF68:15A:2	15A	917	Intergenic	45	Intergenic	A	N/A	N/A	N/A	N/A	N/A	N/A	N/A
68	2131768	INF68:15A:2	15A	917	Intergenic	45	Intergenic	T	N/A	N/A	N/A	N/A	N/A	N/A	N/A
71	2131768	INF71:20:1	20	10625	Intergenic	45	Intergenic	T	N/A	N/A	N/A	N/A	N/A	N/A	N/A
71	2131768	INF71:20:1	20	10625	Intergenic	45	Intergenic	A	N/A	N/A	N/A	N/A	N/A	N/A	N/A
71	2131768	INF71:20:1	20	10625	Intergenic	45	Intergenic	T	N/A	N/A	N/A	N/A	N/A	N/A	N/A
71	2131768	INF71:20:1	20	10625	Intergenic	45	Intergenic	T	N/A	N/A	N/A	N/A	N/A	N/A	N/A
71	2131768	INF71:20:1	20	10625	Intergenic	45	Intergenic	A	N/A	N/A	N/A	N/A	N/A	N/A	N/A
71	2131768	INF71:20:1	20	10625	Intergenic	45	Intergenic	T	N/A	N/A	N/A	N/A	N/A	N/A	N/A
71	2131768	INF71:20:1	20	10625	Intergenic	45	Intergenic	T	N/A	N/A	N/A	N/A	N/A	N/A	N/A
71	2131768	INF71:20:1	20	10625	Intergenic	45	Intergenic	A	N/A	N/A	N/A	N/A	N/A	N/A	N/A
71	2131768	INF71:20:1	20	10625	Intergenic	45	Intergenic	T	N/A	N/A	N/A	N/A	N/A	N/A	N/A
71	2131768	INF71:20:1	20	10625	Intergenic	45	Intergenic	A	N/A	N/A	N/A	N/A	N/A	N/A	N/A
71	2131768	INF71:20:1	20	10625	Intergenic	45	Intergenic	T	N/A	N/A	N/A	N/A	N/A	N/A	N/A
74	2131768	INF74:19A:1	19A	847	Intergenic	45	Intergenic	T	N/A	N/A	N/A	N/A	N/A	N/A	N/A
74	2131768	INF74:19A:1	19A	847	Intergenic	45	Intergenic	T	N/A	N/A	N/A	N/A	N/A	N/A	N/A
74	2131768	INF74:19A:1	19A	847	Intergenic	45	Intergenic	A	N/A	N/A	N/A	N/A	N/A	N/A	N/A
74	2131768	INF74:19A:1	19A	847	Intergenic	45	Intergenic	T	N/A	N/A	N/A	N/A	N/A	N/A	N/A
74	2131768	INF74:19A:1	19A	847	Intergenic	45	Intergenic	T	N/A	N/A	N/A	N/A	N/A	N/A	N/A
80	2131768	INF80:6B/E:1	6B	8052	Intergenic	45	Intergenic	T	N/A	N/A	N/A	N/A	N/A	N/A	N/A
80	2131768	INF80:6B/E:1	6B	8052	Intergenic	45	Intergenic	A	N/A	N/A	N/A	N/A	N/A	N/A	N/A
80	2131768	INF80:6B/E:1	6B	8052	Intergenic	45	Intergenic	A	N/A	N/A	N/A	N/A	N/A	N/A	N/A
80	2131768	INF80:6B/E:1	6B	8052	Intergenic	45	Intergenic	T	N/A	N/A	N/A	N/A	N/A	N/A	N/A
81	2131768	INF81:10A:1	10A	11690	Intergenic	45	Intergenic	T	N/A	N/A	N/A	N/A	N/A	N/A	N/A
81	2131768	INF81:10A:1	10A	11690	Intergenic	45	Intergenic	T	N/A	N/A	N/A	N/A	N/A	N/A	N/A
81	2131768	INF81:10A:1	10A	11690	Intergenic	45	Intergenic	T	N/A	N/A	N/A	N/A	N/A	N/A	N/A
81	2131768	INF81:10A:1	10A	11690	Intergenic	45	Intergenic	A	N/A	N/A	N/A	N/A	N/A	N/A	N/A
81	2131768	INF81:10A:1	10A	11690	Intergenic	45	Intergenic	T	N/A	N/A	N/A	N/A	N/A	N/A	N/A
81	2131768	INF81:10A:1	10A	11690	Intergenic	45	Intergenic	T	N/A	N/A	N/A	N/A	N/A	N/A	N/A
81	2131768	INF81:10A:1	10A	11690	Intergenic	45	Intergenic	T	N/A	N/A	N/A	N/A	N/A	N/A	N/A
81	2131768	INF81:10A:1	10A	11690	Intergenic	45	Intergenic	A	N/A	N/A	N/A	N/A	N/A	N/A	N/A
81	2131768	INF81:10A:1	10A	11690	Intergenic	45	Intergenic	T	N/A	N/A	N/A	N/A	N/A	N/A	N/A
82	2131768	INF82:13:1	13	11711	Intergenic	45	Intergenic	T	N/A	N/A	N/A	N/A	N/A	N/A	N/A
82	2131768	INF82:13:1	13	11711	Intergenic	45	Intergenic	A	N/A	N/A	N/A	N/A	N/A	N/A	N/A
82	2131768	INF82:13:1	13	11711	Intergenic	45	Intergenic	T	N/A	N/A	N/A	N/A	N/A	N/A	N/A
82	2131768	INF82:13:1	13	11711	Intergenic	45	Intergenic	T	N/A	N/A	N/A	N/A	N/A	N/A	N/A
82	2131768	INF82:13:1	13	11711	Intergenic	45	Intergenic	A	N/A	N/A	N/A	N/A	N/A	N/A	N/A
82	2131768	INF82:13:1	13	11711	Intergenic	45	Intergenic	T	N/A	N/A	N/A	N/A	N/A	N/A	N/A
82	2131768	INF82:13:1	13	11711	Intergenic	45	Intergenic	T	N/A	N/A	N/A	N/A	N/A	N/A	N/A
82	2131768	INF82:13:1	13	11711	Intergenic	45	Intergenic	T	N/A	N/A	N/A	N/A	N/A	N/A	N/A
83	2131768	INF83:23B:1	23B	5511	Intergenic	45	Intergenic	A	N/A	N/A	N/A	N/A	N/A	N/A	N/A
83	2131768	INF83:23B:1	23B	5511	Intergenic	45	Intergenic	A	N/A	N/A	N/A	N/A	N/A	N/A	N/A
83	2131768	INF83:23B:1	23B	5511	Intergenic	45	Intergenic	T	N/A	N/A	N/A	N/A	N/A	N/A	N/A
83	2131768	INF83:23B:2	23B	5511	Intergenic	45	Intergenic	T	N/A	N/A	N/A	N/A	N/A	N/A	N/A
83	2131768	INF83:23B:2	23B	5511	Intergenic	45	Intergenic	T	N/A	N/A	N/A	N/A	N/A	N/A	N/A
83	2131768	INF83:23B:2	23B	5511	Intergenic	45	Intergenic	A	N/A	N/A	N/A	N/A	N/A	N/A	N/A
84	2131768	INF84:15A:1	15A	10618	Intergenic	45	Intergenic	T	N/A	N/A	N/A	N/A	N/A	N/A	N/A
84	2131768	INF84:15A:1	15A	10618	Intergenic	45	Intergenic	A	N/A	N/A	N/A	N/A	N/A	N/A	N/A
84	2131768	INF84:15A:1	15A	10618	Intergenic	45	Intergenic	T	N/A	N/A	N/A	N/A	N/A	N/A	N/A
84	2131768	INF84:15A:1	15A	10618	Intergenic	45	Intergenic	T	N/A	N/A	N/A	N/A	N/A	N/A	N/A
84	2131768	INF84:15A:1	15A	10618	Intergenic	45	Intergenic	T	N/A	N/A	N/A	N/A	N/A	N/A	N/A
84	2131768	INF84:15A:1	15A	10618	Intergenic	45	Intergenic	T	N/A	N/A	N/A	N/A	N/A	N/A	N/A
84	2131768	INF84:15A:1	15A	10618	Intergenic	45	Intergenic	A	N/A	N/A	N/A	N/A	N/A	N/A	N/A
85	2131768	INF85:13:2	13	11711	Intergenic	45	Intergenic	A	N/A	N/A	N/A	N/A	N/A	N/A	N/A
85	2131768	INF85:13:2	13	11711	Intergenic	45	Intergenic	A	N/A	N/A	N/A	N/A	N/A	N/A	N/A
85	2131768	INF85:13:2	13	11711	Intergenic	45	Intergenic	A	N/A	N/A	N/A	N/A	N/A	N/A	N/A
85	2131768	INF85:13:2	13	11711	Intergenic	45	Intergenic	T	N/A	N/A	N/A	N/A	N/A	N/A	N/A
92	2131768	INF92:23B:1	23B	5706	Intergenic	45	Intergenic	T	N/A	N/A	N/A	N/A	N/A	N/A	N/A
92	2131768	INF92:23B:1	23B	5706	Intergenic	45	Intergenic	T	N/A	N/A	N/A	N/A	N/A	N/A	N/A
92	2131768	INF92:23B:1	23B	5706	Intergenic	45	Intergenic	T	N/A	N/A	N/A	N/A	N/A	N/A	N/A
92	2131768	INF92:23B:1	23B	5706	Intergenic	45	Intergenic	A	N/A	N/A	N/A	N/A	N/A	N/A	N/A
92	2131768	INF92:23B:1	23B	5706	Intergenic	45	Intergenic	A	N/A	N/A	N/A	N/A	N/A	N/A	N/A
92	2131768	INF92:23B:1	23B	5706	Intergenic	45	Intergenic	T	N/A	N/A	N/A	N/A	N/A	N/A	N/A
96	2131768	INF96:19A:2	19A	10542	Intergenic	45	Intergenic	T	N/A	N/A	N/A	N/A	N/A	N/A	N/A
96	2131768	INF96:19A:2	19A	10542	Intergenic	45	Intergenic	A	N/A	N/A	N/A	N/A	N/A	N/A	N/A
96	2131768	INF96:6B/E:1	6B	11762	Intergenic	45	Intergenic	T	N/A	N/A	N/A	N/A	N/A	N/A	N/A
96	2131768	INF96:6B/E:1	6B	11762	Intergenic	45	Intergenic	T	N/A	N/A	N/A	N/A	N/A	N/A	N/A
96	2131768	INF96:6B/E:1	6B	11762	Intergenic	45	Intergenic	T	N/A	N/A	N/A	N/A	N/A	N/A	N/A
96	2131768	INF96:6B/E:1	6B	11762	Intergenic	45	Intergenic	A	N/A	N/A	N/A	N/A	N/A	N/A	N/A
96	2131768	INF96:6B/E:1	6B	11762	Intergenic	45	Intergenic	A	N/A	N/A	N/A	N/A	N/A	N/A	N/A
97	2131768	INF97:14:2	14	915	Intergenic	45	Intergenic	A	N/A	N/A	N/A	N/A	N/A	N/A	N/A
97	2131768	INF97:14:2	14	915	Intergenic	45	Intergenic	A	N/A	N/A	N/A	N/A	N/A	N/A	N/A
97	2131768	INF97:14:2	14	915	Intergenic	45	Intergenic	T	N/A	N/A	N/A	N/A	N/A	N/A	N/A
1	1546315	INF1:15A:1	15A	917	Intergenic	41	Intergenic	C	N/A	N/A	N/A	N/A	N/A	N/A	N/A
1	1546315	INF1:15A:1	15A	917	Intergenic	41	Intergenic	C	N/A	N/A	N/A	N/A	N/A	N/A	N/A
1	1546315	INF1:15A:1	15A	917	Intergenic	41	Intergenic	T	N/A	N/A	N/A	N/A	N/A	N/A	N/A
1	1546315	INF1:15A:1	15A	917	Intergenic	41	Intergenic	C	N/A	N/A	N/A	N/A	N/A	N/A	N/A
5	1546315	INF5:34:1	34	7319	Intergenic	41	Intergenic	T	N/A	N/A	N/A	N/A	N/A	N/A	N/A
5	1546315	INF5:34:1	34	7319	Intergenic	41	Intergenic	C	N/A	N/A	N/A	N/A	N/A	N/A	N/A
5	1546315	INF5:34:1	34	7319	Intergenic	41	Intergenic	T	N/A	N/A	N/A	N/A	N/A	N/A	N/A
5	1546315	INF5:34:1	34	7319	Intergenic	41	Intergenic	C	N/A	N/A	N/A	N/A	N/A	N/A	N/A
5	1546315	INF5:34:1	34	7319	Intergenic	41	Intergenic	T	N/A	N/A	N/A	N/A	N/A	N/A	N/A
5	1546315	INF5:34:1	34	7319	Intergenic	41	Intergenic	C	N/A	N/A	N/A	N/A	N/A	N/A	N/A
5	1546315	INF5:34:1	34	7319	Intergenic	41	Intergenic	T	N/A	N/A	N/A	N/A	N/A	N/A	N/A
5	1546315	INF5:34:1	34	7319	Intergenic	41	Intergenic	C	N/A	N/A	N/A	N/A	N/A	N/A	N/A
5	1546315	INF5:34:1	34	7319	Intergenic	41	Intergenic	T	N/A	N/A	N/A	N/A	N/A	N/A	N/A
5	1546315	INF5:34:1	34	7319	Intergenic	41	Intergenic	C	N/A	N/A	N/A	N/A	N/A	N/A	N/A
6	1546315	INF6:16F:2	16F	3407	Intergenic	41	Intergenic	T	N/A	N/A	N/A	N/A	N/A	N/A	N/A
6	1546315	INF6:16F:2	16F	3407	Intergenic	41	Intergenic	T	N/A	N/A	N/A	N/A	N/A	N/A	N/A
6	1546315	INF6:16F:2	16F	3407	Intergenic	41	Intergenic	C	N/A	N/A	N/A	N/A	N/A	N/A	N/A
14	1546315	INF14:19A:1	19A	847	Intergenic	41	Intergenic	C	N/A	N/A	N/A	N/A	N/A	N/A	N/A
14	1546315	INF14:19A:1	19A	847	Intergenic	41	Intergenic	T	N/A	N/A	N/A	N/A	N/A	N/A	N/A
15	1546315	INF15:15A:1	15A	10594	Intergenic	41	Intergenic	T	N/A	N/A	N/A	N/A	N/A	N/A	N/A
15	1546315	INF15:15A:1	15A	10594	Intergenic	41	Intergenic	T	N/A	N/A	N/A	N/A	N/A	N/A	N/A
15	1546315	INF15:15A:1	15A	10594	Intergenic	41	Intergenic	C	N/A	N/A	N/A	N/A	N/A	N/A	N/A
16	1546315	INF16:6B/E:1	6B	5516	Intergenic	41	Intergenic	C	N/A	N/A	N/A	N/A	N/A	N/A	N/A
16	1546315	INF16:6B/E:1	6B	5516	Intergenic	41	Intergenic	C	N/A	N/A	N/A	N/A	N/A	N/A	N/A
16	1546315	INF16:6B/E:1	6B	5516	Intergenic	41	Intergenic	C	N/A	N/A	N/A	N/A	N/A	N/A	N/A
16	1546315	INF16:6B/E:1	6B	5516	Intergenic	41	Intergenic	C	N/A	N/A	N/A	N/A	N/A	N/A	N/A
16	1546315	INF16:6B/E:1	6B	5516	Intergenic	41	Intergenic	C	N/A	N/A	N/A	N/A	N/A	N/A	N/A
16	1546315	INF16:6B/E:1	6B	5516	Intergenic	41	Intergenic	C	N/A	N/A	N/A	N/A	N/A	N/A	N/A
16	1546315	INF16:6B/E:1	6B	5516	Intergenic	41	Intergenic	T	N/A	N/A	N/A	N/A	N/A	N/A	N/A
20	1546315	INF20:19A:1	19A	11691	Intergenic	41	Intergenic	C	N/A	N/A	N/A	N/A	N/A	N/A	N/A
20	1546315	INF20:19A:1	19A	11691	Intergenic	41	Intergenic	C	N/A	N/A	N/A	N/A	N/A	N/A	N/A
20	1546315	INF20:19A:1	19A	11691	Intergenic	41	Intergenic	C	N/A	N/A	N/A	N/A	N/A	N/A	N/A
20	1546315	INF20:19A:1	19A	11691	Intergenic	41	Intergenic	T	N/A	N/A	N/A	N/A	N/A	N/A	N/A
20	1546315	INF20:19A:1	19A	11691	Intergenic	41	Intergenic	C	N/A	N/A	N/A	N/A	N/A	N/A	N/A
20	1546315	INF20:19A:1	19A	11691	Intergenic	41	Intergenic	C	N/A	N/A	N/A	N/A	N/A	N/A	N/A
20	1546315	INF20:19A:1	19A	11691	Intergenic	41	Intergenic	C	N/A	N/A	N/A	N/A	N/A	N/A	N/A
28	1546315	INF28:19A:1	19A	847	Intergenic	41	Intergenic	T	N/A	N/A	N/A	N/A	N/A	N/A	N/A
28	1546315	INF28:19A:1	19A	847	Intergenic	41	Intergenic	T	N/A	N/A	N/A	N/A	N/A	N/A	N/A
28	1546315	INF28:19A:1	19A	847	Intergenic	41	Intergenic	T	N/A	N/A	N/A	N/A	N/A	N/A	N/A
28	1546315	INF28:19A:1	19A	847	Intergenic	41	Intergenic	T	N/A	N/A	N/A	N/A	N/A	N/A	N/A
28	1546315	INF28:19A:1	19A	847	Intergenic	41	Intergenic	C	N/A	N/A	N/A	N/A	N/A	N/A	N/A
29	1546315	INF29:19A:1	19A	847	Intergenic	41	Intergenic	T	N/A	N/A	N/A	N/A	N/A	N/A	N/A
29	1546315	INF29:19A:1	19A	847	Intergenic	41	Intergenic	C	N/A	N/A	N/A	N/A	N/A	N/A	N/A
29	1546315	INF29:38:1	38	11755	Intergenic	41	Intergenic	C	N/A	N/A	N/A	N/A	N/A	N/A	N/A
29	1546315	INF29:38:1	38	11755	Intergenic	41	Intergenic	T	N/A	N/A	N/A	N/A	N/A	N/A	N/A
32	1546315	INF32:NT:1	NT	344	Intergenic	41	Intergenic	C	N/A	N/A	N/A	N/A	N/A	N/A	N/A
32	1546315	INF32:NT:1	NT	344	Intergenic	41	Intergenic	C	N/A	N/A	N/A	N/A	N/A	N/A	N/A
32	1546315	INF32:NT:1	NT	344	Intergenic	41	Intergenic	T	N/A	N/A	N/A	N/A	N/A	N/A	N/A
34	1546315	INF34:6B/E:1	6B	5516	Intergenic	41	Intergenic	C	N/A	N/A	N/A	N/A	N/A	N/A	N/A
34	1546315	INF34:6B/E:1	6B	5516	Intergenic	41	Intergenic	T	N/A	N/A	N/A	N/A	N/A	N/A	N/A
34	1546315	INF34:6B/E:1	6B	5516	Intergenic	41	Intergenic	C	N/A	N/A	N/A	N/A	N/A	N/A	N/A
34	1546315	INF34:6B/E:1	6B	5516	Intergenic	41	Intergenic	C	N/A	N/A	N/A	N/A	N/A	N/A	N/A
34	1546315	INF34:6B/E:1	6B	5516	Intergenic	41	Intergenic	C	N/A	N/A	N/A	N/A	N/A	N/A	N/A
34	1546315	INF34:6B/E:1	6B	5516	Intergenic	41	Intergenic	C	N/A	N/A	N/A	N/A	N/A	N/A	N/A
34	1546315	INF34:6B/E:1	6B	5516	Intergenic	41	Intergenic	C	N/A	N/A	N/A	N/A	N/A	N/A	N/A
34	1546315	INF34:6B/E:1	6B	5516	Intergenic	41	Intergenic	C	N/A	N/A	N/A	N/A	N/A	N/A	N/A
34	1546315	INF34:6B/E:1	6B	5516	Intergenic	41	Intergenic	C	N/A	N/A	N/A	N/A	N/A	N/A	N/A
36	1546315	INF36:6B/E:1	6B	4039	Intergenic	41	Intergenic	T	N/A	N/A	N/A	N/A	N/A	N/A	N/A
36	1546315	INF36:6B/E:1	6B	4039	Intergenic	41	Intergenic	T	N/A	N/A	N/A	N/A	N/A	N/A	N/A
36	1546315	INF36:6B/E:1	6B	4039	Intergenic	41	Intergenic	C	N/A	N/A	N/A	N/A	N/A	N/A	N/A
36	1546315	INF36:6B/E:1	6B	4039	Intergenic	41	Intergenic	C	N/A	N/A	N/A	N/A	N/A	N/A	N/A
38	1546315	INF38:19A:2	19A	11714	Intergenic	41	Intergenic	T	N/A	N/A	N/A	N/A	N/A	N/A	N/A
38	1546315	INF38:19A:2	19A	11714	Intergenic	41	Intergenic	C	N/A	N/A	N/A	N/A	N/A	N/A	N/A
53	1546315	INF53:19A:1	19A	847	Intergenic	41	Intergenic	C	N/A	N/A	N/A	N/A	N/A	N/A	N/A
53	1546315	INF53:19A:1	19A	847	Intergenic	41	Intergenic	T	N/A	N/A	N/A	N/A	N/A	N/A	N/A
53	1546315	INF53:19A:1	19A	847	Intergenic	41	Intergenic	T	N/A	N/A	N/A	N/A	N/A	N/A	N/A
53	1546315	INF53:19A:1	19A	847	Intergenic	41	Intergenic	C	N/A	N/A	N/A	N/A	N/A	N/A	N/A
53	1546315	INF53:34:1	34	4038	Intergenic	41	Intergenic	T	N/A	N/A	N/A	N/A	N/A	N/A	N/A
53	1546315	INF53:34:1	34	4038	Intergenic	41	Intergenic	T	N/A	N/A	N/A	N/A	N/A	N/A	N/A
53	1546315	INF53:34:1	34	4038	Intergenic	41	Intergenic	C	N/A	N/A	N/A	N/A	N/A	N/A	N/A
53	1546315	INF53:34:1	34	4038	Intergenic	41	Intergenic	T	N/A	N/A	N/A	N/A	N/A	N/A	N/A
53	1546315	INF53:34:1	34	4038	Intergenic	41	Intergenic	T	N/A	N/A	N/A	N/A	N/A	N/A	N/A
53	1546315	INF53:34:1	34	4038	Intergenic	41	Intergenic	T	N/A	N/A	N/A	N/A	N/A	N/A	N/A
53	1546315	INF53:34:1	34	4038	Intergenic	41	Intergenic	T	N/A	N/A	N/A	N/A	N/A	N/A	N/A
56	1546315	INF56:19A:1	19A	847	Intergenic	41	Intergenic	T	N/A	N/A	N/A	N/A	N/A	N/A	N/A
56	1546315	INF56:19A:1	19A	847	Intergenic	41	Intergenic	T	N/A	N/A	N/A	N/A	N/A	N/A	N/A
56	1546315	INF56:19A:1	19A	847	Intergenic	41	Intergenic	C	N/A	N/A	N/A	N/A	N/A	N/A	N/A
56	1546315	INF56:19A:1	19A	847	Intergenic	41	Intergenic	T	N/A	N/A	N/A	N/A	N/A	N/A	N/A
56	1546315	INF56:19A:1	19A	847	Intergenic	41	Intergenic	C	N/A	N/A	N/A	N/A	N/A	N/A	N/A
58	1546315	INF58:23F:1	23F	11718	Intergenic	41	Intergenic	C	N/A	N/A	N/A	N/A	N/A	N/A	N/A
58	1546315	INF58:23F:1	23F	11718	Intergenic	41	Intergenic	T	N/A	N/A	N/A	N/A	N/A	N/A	N/A
58	1546315	INF58:23F:1	23F	11718	Intergenic	41	Intergenic	T	N/A	N/A	N/A	N/A	N/A	N/A	N/A
58	1546315	INF58:23F:1	23F	11718	Intergenic	41	Intergenic	C	N/A	N/A	N/A	N/A	N/A	N/A	N/A
58	1546315	INF58:23F:1	23F	11718	Intergenic	41	Intergenic	C	N/A	N/A	N/A	N/A	N/A	N/A	N/A
59	1546315	INF59:6B/E:1	6B	5516	Intergenic	41	Intergenic	C	N/A	N/A	N/A	N/A	N/A	N/A	N/A
59	1546315	INF59:6B/E:1	6B	5516	Intergenic	41	Intergenic	C	N/A	N/A	N/A	N/A	N/A	N/A	N/A
59	1546315	INF59:6B/E:1	6B	5516	Intergenic	41	Intergenic	C	N/A	N/A	N/A	N/A	N/A	N/A	N/A
59	1546315	INF59:6B/E:1	6B	5516	Intergenic	41	Intergenic	T	N/A	N/A	N/A	N/A	N/A	N/A	N/A
59	1546315	INF59:6B/E:1	6B	5516	Intergenic	41	Intergenic	C	N/A	N/A	N/A	N/A	N/A	N/A	N/A
63	1546315	INF63:19A:1	19A	2174	Intergenic	41	Intergenic	C	N/A	N/A	N/A	N/A	N/A	N/A	N/A
63	1546315	INF63:19A:1	19A	2174	Intergenic	41	Intergenic	T	N/A	N/A	N/A	N/A	N/A	N/A	N/A
63	1546315	INF63:19A:1	19A	2174	Intergenic	41	Intergenic	T	N/A	N/A	N/A	N/A	N/A	N/A	N/A
63	1546315	INF63:19A:1	19A	2174	Intergenic	41	Intergenic	T	N/A	N/A	N/A	N/A	N/A	N/A	N/A
64	1546315	INF64:21:1	21	5103	Intergenic	41	Intergenic	T	N/A	N/A	N/A	N/A	N/A	N/A	N/A
64	1546315	INF64:21:1	21	5103	Intergenic	41	Intergenic	C	N/A	N/A	N/A	N/A	N/A	N/A	N/A
64	1546315	INF64:21:1	21	5103	Intergenic	41	Intergenic	C	N/A	N/A	N/A	N/A	N/A	N/A	N/A
64	1546315	INF64:21:1	21	5103	Intergenic	41	Intergenic	T	N/A	N/A	N/A	N/A	N/A	N/A	N/A
65	1546315	INF65:18A:1	18A	241	Intergenic	41	Intergenic	T	N/A	N/A	N/A	N/A	N/A	N/A	N/A
65	1546315	INF65:18A:1	18A	241	Intergenic	41	Intergenic	T	N/A	N/A	N/A	N/A	N/A	N/A	N/A
65	1546315	INF65:18A:1	18A	241	Intergenic	41	Intergenic	C	N/A	N/A	N/A	N/A	N/A	N/A	N/A
65	1546315	INF65:18A:1	18A	241	Intergenic	41	Intergenic	T	N/A	N/A	N/A	N/A	N/A	N/A	N/A
65	1546315	INF65:18A:1	18A	241	Intergenic	41	Intergenic	T	N/A	N/A	N/A	N/A	N/A	N/A	N/A
65	1546315	INF65:18A:1	18A	241	Intergenic	41	Intergenic	T	N/A	N/A	N/A	N/A	N/A	N/A	N/A
65	1546315	INF65:18A:1	18A	241	Intergenic	41	Intergenic	C	N/A	N/A	N/A	N/A	N/A	N/A	N/A
65	1546315	INF65:18A:1	18A	241	Intergenic	41	Intergenic	C	N/A	N/A	N/A	N/A	N/A	N/A	N/A
65	1546315	INF65:18A:1	18A	241	Intergenic	41	Intergenic	T	N/A	N/A	N/A	N/A	N/A	N/A	N/A
66	1546315	INF66:19A:1	19A	847	Intergenic	41	Intergenic	T	N/A	N/A	N/A	N/A	N/A	N/A	N/A
66	1546315	INF66:19A:1	19A	847	Intergenic	41	Intergenic	C	N/A	N/A	N/A	N/A	N/A	N/A	N/A
66	1546315	INF66:19A:1	19A	847	Intergenic	41	Intergenic	T	N/A	N/A	N/A	N/A	N/A	N/A	N/A
66	1546315	INF66:19A:1	19A	847	Intergenic	41	Intergenic	C	N/A	N/A	N/A	N/A	N/A	N/A	N/A
66	1546315	INF66:19A:1	19A	847	Intergenic	41	Intergenic	T	N/A	N/A	N/A	N/A	N/A	N/A	N/A
66	1546315	INF66:34:1	34	1778	Intergenic	41	Intergenic	T	N/A	N/A	N/A	N/A	N/A	N/A	N/A
66	1546315	INF66:34:1	34	1778	Intergenic	41	Intergenic	C	N/A	N/A	N/A	N/A	N/A	N/A	N/A
66	1546315	INF66:34:1	34	1778	Intergenic	41	Intergenic	T	N/A	N/A	N/A	N/A	N/A	N/A	N/A
66	1546315	INF66:34:1	34	1778	Intergenic	41	Intergenic	T	N/A	N/A	N/A	N/A	N/A	N/A	N/A
66	1546315	INF66:34:1	34	1778	Intergenic	41	Intergenic	T	N/A	N/A	N/A	N/A	N/A	N/A	N/A
66	1546315	INF66:34:1	34	1778	Intergenic	41	Intergenic	T	N/A	N/A	N/A	N/A	N/A	N/A	N/A
67	1546315	INF67:16F:1	16F	3407	Intergenic	41	Intergenic	C	N/A	N/A	N/A	N/A	N/A	N/A	N/A
67	1546315	INF67:16F:1	16F	3407	Intergenic	41	Intergenic	T	N/A	N/A	N/A	N/A	N/A	N/A	N/A
67	1546315	INF67:16F:1	16F	3407	Intergenic	41	Intergenic	C	N/A	N/A	N/A	N/A	N/A	N/A	N/A
67	1546315	INF67:16F:1	16F	3407	Intergenic	41	Intergenic	C	N/A	N/A	N/A	N/A	N/A	N/A	N/A
67	1546315	INF67:16F:1	16F	3407	Intergenic	41	Intergenic	T	N/A	N/A	N/A	N/A	N/A	N/A	N/A
67	1546315	INF67:16F:1	16F	3407	Intergenic	41	Intergenic	T	N/A	N/A	N/A	N/A	N/A	N/A	N/A
67	1546315	INF67:19A:1	19A	847	Intergenic	41	Intergenic	C	N/A	N/A	N/A	N/A	N/A	N/A	N/A
67	1546315	INF67:19A:1	19A	847	Intergenic	41	Intergenic	C	N/A	N/A	N/A	N/A	N/A	N/A	N/A
67	1546315	INF67:19A:1	19A	847	Intergenic	41	Intergenic	C	N/A	N/A	N/A	N/A	N/A	N/A	N/A
67	1546315	INF67:19A:1	19A	847	Intergenic	41	Intergenic	T	N/A	N/A	N/A	N/A	N/A	N/A	N/A
68	1546315	INF68:15A:2	15A	917	Intergenic	41	Intergenic	C	N/A	N/A	N/A	N/A	N/A	N/A	N/A
68	1546315	INF68:15A:2	15A	917	Intergenic	41	Intergenic	C	N/A	N/A	N/A	N/A	N/A	N/A	N/A
68	1546315	INF68:15A:2	15A	917	Intergenic	41	Intergenic	T	N/A	N/A	N/A	N/A	N/A	N/A	N/A
68	1546315	INF68:21:1	21	2169	Intergenic	41	Intergenic	T	N/A	N/A	N/A	N/A	N/A	N/A	N/A
68	1546315	INF68:21:1	21	2169	Intergenic	41	Intergenic	T	N/A	N/A	N/A	N/A	N/A	N/A	N/A
68	1546315	INF68:21:1	21	2169	Intergenic	41	Intergenic	C	N/A	N/A	N/A	N/A	N/A	N/A	N/A
68	1546315	INF68:21:1	21	2169	Intergenic	41	Intergenic	C	N/A	N/A	N/A	N/A	N/A	N/A	N/A
68	1546315	INF68:21:1	21	2169	Intergenic	41	Intergenic	T	N/A	N/A	N/A	N/A	N/A	N/A	N/A
68	1546315	INF68:21:1	21	2169	Intergenic	41	Intergenic	C	N/A	N/A	N/A	N/A	N/A	N/A	N/A
71	1546315	INF71:20:1	20	10625	Intergenic	41	Intergenic	C	N/A	N/A	N/A	N/A	N/A	N/A	N/A
71	1546315	INF71:20:1	20	10625	Intergenic	41	Intergenic	T	N/A	N/A	N/A	N/A	N/A	N/A	N/A
71	1546315	INF71:20:1	20	10625	Intergenic	41	Intergenic	T	N/A	N/A	N/A	N/A	N/A	N/A	N/A
71	1546315	INF71:20:1	20	10625	Intergenic	41	Intergenic	T	N/A	N/A	N/A	N/A	N/A	N/A	N/A
71	1546315	INF71:20:1	20	10625	Intergenic	41	Intergenic	C	N/A	N/A	N/A	N/A	N/A	N/A	N/A
71	1546315	INF71:20:1	20	10625	Intergenic	41	Intergenic	C	N/A	N/A	N/A	N/A	N/A	N/A	N/A
71	1546315	INF71:20:1	20	10625	Intergenic	41	Intergenic	C	N/A	N/A	N/A	N/A	N/A	N/A	N/A
71	1546315	INF71:20:1	20	10625	Intergenic	41	Intergenic	C	N/A	N/A	N/A	N/A	N/A	N/A	N/A
71	1546315	INF71:20:1	20	10625	Intergenic	41	Intergenic	C	N/A	N/A	N/A	N/A	N/A	N/A	N/A
71	1546315	INF71:20:1	20	10625	Intergenic	41	Intergenic	T	N/A	N/A	N/A	N/A	N/A	N/A	N/A
71	1546315	INF71:20:1	20	10625	Intergenic	41	Intergenic	T	N/A	N/A	N/A	N/A	N/A	N/A	N/A
72	1546315	INF72:19A:2	19A	847	Intergenic	41	Intergenic	T	N/A	N/A	N/A	N/A	N/A	N/A	N/A
72	1546315	INF72:19A:2	19A	847	Intergenic	41	Intergenic	C	N/A	N/A	N/A	N/A	N/A	N/A	N/A
72	1546315	INF72:19A:2	19A	847	Intergenic	41	Intergenic	T	N/A	N/A	N/A	N/A	N/A	N/A	N/A
72	1546315	INF72:19A:2	19A	847	Intergenic	41	Intergenic	C	N/A	N/A	N/A	N/A	N/A	N/A	N/A
72	1546315	INF72:19A:2	19A	847	Intergenic	41	Intergenic	C	N/A	N/A	N/A	N/A	N/A	N/A	N/A
72	1546315	INF72:19A:2	19A	847	Intergenic	41	Intergenic	T	N/A	N/A	N/A	N/A	N/A	N/A	N/A
72	1546315	INF72:21:1	21	2169	Intergenic	41	Intergenic	C	N/A	N/A	N/A	N/A	N/A	N/A	N/A
72	1546315	INF72:21:1	21	2169	Intergenic	41	Intergenic	T	N/A	N/A	N/A	N/A	N/A	N/A	N/A
72	1546315	INF72:21:1	21	2169	Intergenic	41	Intergenic	C	N/A	N/A	N/A	N/A	N/A	N/A	N/A
72	1546315	INF72:21:1	21	2169	Intergenic	41	Intergenic	T	N/A	N/A	N/A	N/A	N/A	N/A	N/A
74	1546315	INF74:19A:1	19A	847	Intergenic	41	Intergenic	C	N/A	N/A	N/A	N/A	N/A	N/A	N/A
74	1546315	INF74:19A:1	19A	847	Intergenic	41	Intergenic	C	N/A	N/A	N/A	N/A	N/A	N/A	N/A
74	1546315	INF74:19A:1	19A	847	Intergenic	41	Intergenic	C	N/A	N/A	N/A	N/A	N/A	N/A	N/A
74	1546315	INF74:19A:1	19A	847	Intergenic	41	Intergenic	C	N/A	N/A	N/A	N/A	N/A	N/A	N/A
74	1546315	INF74:19A:1	19A	847	Intergenic	41	Intergenic	T	N/A	N/A	N/A	N/A	N/A	N/A	N/A
75	1546315	INF75:48:1	48	10591	Intergenic	41	Intergenic	C	N/A	N/A	N/A	N/A	N/A	N/A	N/A
75	1546315	INF75:48:1	48	10591	Intergenic	41	Intergenic	C	N/A	N/A	N/A	N/A	N/A	N/A	N/A
75	1546315	INF75:48:1	48	10591	Intergenic	41	Intergenic	C	N/A	N/A	N/A	N/A	N/A	N/A	N/A
75	1546315	INF75:48:1	48	10591	Intergenic	41	Intergenic	T	N/A	N/A	N/A	N/A	N/A	N/A	N/A
75	1546315	INF75:48:1	48	10591	Intergenic	41	Intergenic	C	N/A	N/A	N/A	N/A	N/A	N/A	N/A
75	1546315	INF75:48:1	48	10591	Intergenic	41	Intergenic	C	N/A	N/A	N/A	N/A	N/A	N/A	N/A
80	1546315	INF80:6B/E:1	6B	8052	Intergenic	41	Intergenic	T	N/A	N/A	N/A	N/A	N/A	N/A	N/A
80	1546315	INF80:6B/E:1	6B	8052	Intergenic	41	Intergenic	T	N/A	N/A	N/A	N/A	N/A	N/A	N/A
80	1546315	INF80:6B/E:1	6B	8052	Intergenic	41	Intergenic	T	N/A	N/A	N/A	N/A	N/A	N/A	N/A
80	1546315	INF80:6B/E:1	6B	8052	Intergenic	41	Intergenic	C	N/A	N/A	N/A	N/A	N/A	N/A	N/A
82	1546315	INF82:13:1	13	11711	Intergenic	41	Intergenic	C	N/A	N/A	N/A	N/A	N/A	N/A	N/A
82	1546315	INF82:13:1	13	11711	Intergenic	41	Intergenic	C	N/A	N/A	N/A	N/A	N/A	N/A	N/A
82	1546315	INF82:13:1	13	11711	Intergenic	41	Intergenic	C	N/A	N/A	N/A	N/A	N/A	N/A	N/A
82	1546315	INF82:13:1	13	11711	Intergenic	41	Intergenic	C	N/A	N/A	N/A	N/A	N/A	N/A	N/A
82	1546315	INF82:13:1	13	11711	Intergenic	41	Intergenic	C	N/A	N/A	N/A	N/A	N/A	N/A	N/A
82	1546315	INF82:13:1	13	11711	Intergenic	41	Intergenic	C	N/A	N/A	N/A	N/A	N/A	N/A	N/A
82	1546315	INF82:13:1	13	11711	Intergenic	41	Intergenic	C	N/A	N/A	N/A	N/A	N/A	N/A	N/A
82	1546315	INF82:13:1	13	11711	Intergenic	41	Intergenic	T	N/A	N/A	N/A	N/A	N/A	N/A	N/A
84	1546315	INF84:15A:1	15A	10618	Intergenic	41	Intergenic	C	N/A	N/A	N/A	N/A	N/A	N/A	N/A
84	1546315	INF84:15A:1	15A	10618	Intergenic	41	Intergenic	C	N/A	N/A	N/A	N/A	N/A	N/A	N/A
84	1546315	INF84:15A:1	15A	10618	Intergenic	41	Intergenic	T	N/A	N/A	N/A	N/A	N/A	N/A	N/A
84	1546315	INF84:15A:1	15A	10618	Intergenic	41	Intergenic	T	N/A	N/A	N/A	N/A	N/A	N/A	N/A
84	1546315	INF84:15A:1	15A	10618	Intergenic	41	Intergenic	C	N/A	N/A	N/A	N/A	N/A	N/A	N/A
84	1546315	INF84:15A:1	15A	10618	Intergenic	41	Intergenic	C	N/A	N/A	N/A	N/A	N/A	N/A	N/A
84	1546315	INF84:15A:1	15A	10618	Intergenic	41	Intergenic	T	N/A	N/A	N/A	N/A	N/A	N/A	N/A
87	1546315	INF87:21:1	21	5103	Intergenic	41	Intergenic	C	N/A	N/A	N/A	N/A	N/A	N/A	N/A
87	1546315	INF87:21:1	21	5103	Intergenic	41	Intergenic	T	N/A	N/A	N/A	N/A	N/A	N/A	N/A
90	1546315	INF90:6A:1	6A	11700	Intergenic	41	Intergenic	C	N/A	N/A	N/A	N/A	N/A	N/A	N/A
90	1546315	INF90:6A:1	6A	11700	Intergenic	41	Intergenic	C	N/A	N/A	N/A	N/A	N/A	N/A	N/A
90	1546315	INF90:6A:1	6A	11700	Intergenic	41	Intergenic	C	N/A	N/A	N/A	N/A	N/A	N/A	N/A
90	1546315	INF90:6A:1	6A	11700	Intergenic	41	Intergenic	C	N/A	N/A	N/A	N/A	N/A	N/A	N/A
90	1546315	INF90:6A:1	6A	11700	Intergenic	41	Intergenic	C	N/A	N/A	N/A	N/A	N/A	N/A	N/A
90	1546315	INF90:6A:1	6A	11700	Intergenic	41	Intergenic	C	N/A	N/A	N/A	N/A	N/A	N/A	N/A
90	1546315	INF90:6A:1	6A	11700	Intergenic	41	Intergenic	C	N/A	N/A	N/A	N/A	N/A	N/A	N/A
90	1546315	INF90:6A:1	6A	11700	Intergenic	41	Intergenic	C	N/A	N/A	N/A	N/A	N/A	N/A	N/A
90	1546315	INF90:6A:1	6A	11700	Intergenic	41	Intergenic	T	N/A	N/A	N/A	N/A	N/A	N/A	N/A
96	1546315	INF96:6B/E:1	6B	11762	Intergenic	41	Intergenic	C	N/A	N/A	N/A	N/A	N/A	N/A	N/A
96	1546315	INF96:6B/E:1	6B	11762	Intergenic	41	Intergenic	T	N/A	N/A	N/A	N/A	N/A	N/A	N/A
96	1546315	INF96:6B/E:1	6B	11762	Intergenic	41	Intergenic	C	N/A	N/A	N/A	N/A	N/A	N/A	N/A
96	1546315	INF96:6B/E:1	6B	11762	Intergenic	41	Intergenic	T	N/A	N/A	N/A	N/A	N/A	N/A	N/A
96	1546315	INF96:6B/E:1	6B	11762	Intergenic	41	Intergenic	T	N/A	N/A	N/A	N/A	N/A	N/A	N/A
99	1546315	INF99:6A:1	6A	1737	Intergenic	41	Intergenic	T	N/A	N/A	N/A	N/A	N/A	N/A	N/A
99	1546315	INF99:6A:1	6A	1737	Intergenic	41	Intergenic	T	N/A	N/A	N/A	N/A	N/A	N/A	N/A
99	1546315	INF99:6A:1	6A	1737	Intergenic	41	Intergenic	C	N/A	N/A	N/A	N/A	N/A	N/A	N/A
99	1546315	INF99:6A:1	6A	1737	Intergenic	41	Intergenic	C	N/A	N/A	N/A	N/A	N/A	N/A	N/A
101	1546315	INF101:39:1	39	6040	Intergenic	41	Intergenic	T	N/A	N/A	N/A	N/A	N/A	N/A	N/A
101	1546315	INF101:39:1	39	6040	Intergenic	41	Intergenic	T	N/A	N/A	N/A	N/A	N/A	N/A	N/A
101	1546315	INF101:39:1	39	6040	Intergenic	41	Intergenic	C	N/A	N/A	N/A	N/A	N/A	N/A	N/A
101	1546315	INF101:39:1	39	6040	Intergenic	41	Intergenic	T	N/A	N/A	N/A	N/A	N/A	N/A	N/A
101	1546315	INF101:39:1	39	6040	Intergenic	41	Intergenic	T	N/A	N/A	N/A	N/A	N/A	N/A	N/A
101	1546315	INF101:39:1	39	6040	Intergenic	41	Intergenic	T	N/A	N/A	N/A	N/A	N/A	N/A	N/A
101	1546315	INF101:39:1	39	6040	Intergenic	41	Intergenic	T	N/A	N/A	N/A	N/A	N/A	N/A	N/A
1	1790652	INF1:15A:1	15A	917	Genic	32	Unchanged	C	AAC	N	3	-	SPN23F_18440	1069	iron ABC transporter, solute-binding protein
1	1790652	INF1:15A:1	15A	917	Genic	32	Unchanged	C	AAC	N	3	-	SPN23F_18440	1069	iron ABC transporter, solute-binding protein
1	1790652	INF1:15A:1	15A	917	Genic	32	Unchanged	T	AAT	N	3	-	SPN23F_18440	1069	iron ABC transporter, solute-binding protein
1	1790652	INF1:15A:1	15A	917	Genic	32	Unchanged	T	AAT	N	3	-	SPN23F_18440	1069	iron ABC transporter, solute-binding protein
6	1790652	INF6:16F:2	16F	3407	Genic	32	Unchanged	C	AAC	N	3	-	SPN23F_18440	1069	iron ABC transporter, solute-binding protein
6	1790652	INF6:16F:2	16F	3407	Genic	32	Unchanged	C	AAC	N	3	-	SPN23F_18440	1069	iron ABC transporter, solute-binding protein
6	1790652	INF6:16F:2	16F	3407	Genic	32	Unchanged	T	AAT	N	3	-	SPN23F_18440	1069	iron ABC transporter, solute-binding protein
10	1790652	INF10:23B:1	23B	5706	Genic	32	Unchanged	T	AAT	N	3	-	SPN23F_18440	1069	iron ABC transporter, solute-binding protein
10	1790652	INF10:23B:1	23B	5706	Genic	32	Unchanged	C	AAC	N	3	-	SPN23F_18440	1069	iron ABC transporter, solute-binding protein
10	1790652	INF10:23B:1	23B	5706	Genic	32	Unchanged	C	AAC	N	3	-	SPN23F_18440	1069	iron ABC transporter, solute-binding protein
11	1790652	INF11:23B:1	23B	5706	Genic	32	Unchanged	C	AAC	N	3	-	SPN23F_18440	1069	iron ABC transporter, solute-binding protein
11	1790652	INF11:23B:1	23B	5706	Genic	32	Unchanged	C	AAC	N	3	-	SPN23F_18440	1069	iron ABC transporter, solute-binding protein
11	1790652	INF11:23B:1	23B	5706	Genic	32	Unchanged	C	AAC	N	3	-	SPN23F_18440	1069	iron ABC transporter, solute-binding protein
11	1790652	INF11:23B:1	23B	5706	Genic	32	Unchanged	T	AAT	N	3	-	SPN23F_18440	1069	iron ABC transporter, solute-binding protein
11	1790652	INF11:23B:1	23B	5706	Genic	32	Unchanged	C	AAC	N	3	-	SPN23F_18440	1069	iron ABC transporter, solute-binding protein
11	1790652	INF11:23B:1	23B	5706	Genic	32	Unchanged	C	AAC	N	3	-	SPN23F_18440	1069	iron ABC transporter, solute-binding protein
11	1790652	INF11:23B:1	23B	5706	Genic	32	Unchanged	C	AAC	N	3	-	SPN23F_18440	1069	iron ABC transporter, solute-binding protein
13	1790652	INF13:6A:1	6A	913	Genic	32	Unchanged	C	AAC	N	3	-	SPN23F_18440	1069	iron ABC transporter, solute-binding protein
13	1790652	INF13:6A:1	6A	913	Genic	32	Unchanged	C	AAC	N	3	-	SPN23F_18440	1069	iron ABC transporter, solute-binding protein
13	1790652	INF13:6A:1	6A	913	Genic	32	Unchanged	T	AAT	N	3	-	SPN23F_18440	1069	iron ABC transporter, solute-binding protein
13	1790652	INF13:6A:1	6A	913	Genic	32	Unchanged	C	AAC	N	3	-	SPN23F_18440	1069	iron ABC transporter, solute-binding protein
13	1790652	INF13:6A:1	6A	913	Genic	32	Unchanged	C	AAC	N	3	-	SPN23F_18440	1069	iron ABC transporter, solute-binding protein
13	1790652	INF13:6A:1	6A	913	Genic	32	Unchanged	C	AAC	N	3	-	SPN23F_18440	1069	iron ABC transporter, solute-binding protein
13	1790652	INF13:6A:1	6A	913	Genic	32	Unchanged	C	AAC	N	3	-	SPN23F_18440	1069	iron ABC transporter, solute-binding protein
19	1790652	INF19:11A:1	11A	5902	Genic	32	Unchanged	T	AAT	N	3	-	SPN23F_18440	1069	iron ABC transporter, solute-binding protein
19	1790652	INF19:11A:1	11A	5902	Genic	32	Unchanged	C	AAC	N	3	-	SPN23F_18440	1069	iron ABC transporter, solute-binding protein
19	1790652	INF19:11A:1	11A	5902	Genic	32	Unchanged	C	AAC	N	3	-	SPN23F_18440	1069	iron ABC transporter, solute-binding protein
27	1790652	INF27:14:2	14	63	Genic	32	Unchanged	C	AAC	N	3	-	SPN23F_18440	1069	iron ABC transporter, solute-binding protein
27	1790652	INF27:14:2	14	63	Genic	32	Unchanged	C	AAC	N	3	-	SPN23F_18440	1069	iron ABC transporter, solute-binding protein
27	1790652	INF27:14:2	14	63	Genic	32	Unchanged	T	AAT	N	3	-	SPN23F_18440	1069	iron ABC transporter, solute-binding protein
30	1790652	INF30:14:2	14	63	Genic	32	Unchanged	T	AAT	N	3	-	SPN23F_18440	1069	iron ABC transporter, solute-binding protein
30	1790652	INF30:14:2	14	63	Genic	32	Unchanged	C	AAC	N	3	-	SPN23F_18440	1069	iron ABC transporter, solute-binding protein
30	1790652	INF30:14:2	14	63	Genic	32	Unchanged	C	AAC	N	3	-	SPN23F_18440	1069	iron ABC transporter, solute-binding protein
30	1790652	INF30:14:2	14	63	Genic	32	Unchanged	C	AAC	N	3	-	SPN23F_18440	1069	iron ABC transporter, solute-binding protein
30	1790652	INF30:14:2	14	63	Genic	32	Unchanged	C	AAC	N	3	-	SPN23F_18440	1069	iron ABC transporter, solute-binding protein
38	1790652	INF38:6A:1	6A	1736	Genic	32	Unchanged	T	AAT	N	3	-	SPN23F_18440	1069	iron ABC transporter, solute-binding protein
38	1790652	INF38:6A:1	6A	1736	Genic	32	Unchanged	C	AAC	N	3	-	SPN23F_18440	1069	iron ABC transporter, solute-binding protein
38	1790652	INF38:6A:1	6A	1736	Genic	32	Unchanged	C	AAC	N	3	-	SPN23F_18440	1069	iron ABC transporter, solute-binding protein
40	1790652	INF40:NT:1	NT	10967	Genic	32	Unchanged	T	AAT	N	3	-	SPN23F_18440	1069	iron ABC transporter, solute-binding protein
40	1790652	INF40:NT:1	NT	10967	Genic	32	Unchanged	C	AAC	N	3	-	SPN23F_18440	1069	iron ABC transporter, solute-binding protein
41	1790652	INF41:18C:1	18C	1233	Genic	32	Unchanged	C	AAC	N	3	-	SPN23F_18440	1069	iron ABC transporter, solute-binding protein
41	1790652	INF41:18C:1	18C	1233	Genic	32	Unchanged	C	AAC	N	3	-	SPN23F_18440	1069	iron ABC transporter, solute-binding protein
41	1790652	INF41:18C:1	18C	1233	Genic	32	Unchanged	C	AAC	N	3	-	SPN23F_18440	1069	iron ABC transporter, solute-binding protein
41	1790652	INF41:18C:1	18C	1233	Genic	32	Unchanged	C	AAC	N	3	-	SPN23F_18440	1069	iron ABC transporter, solute-binding protein
41	1790652	INF41:18C:1	18C	1233	Genic	32	Unchanged	T	AAT	N	3	-	SPN23F_18440	1069	iron ABC transporter, solute-binding protein
41	1790652	INF41:4:1	4	1729	Genic	32	Unchanged	C	AAC	N	3	-	SPN23F_18440	1069	iron ABC transporter, solute-binding protein
41	1790652	INF41:4:1	4	1729	Genic	32	Unchanged	T	AAT	N	3	-	SPN23F_18440	1069	iron ABC transporter, solute-binding protein
42	1790652	INF42:9V:1	9V	11758	Genic	32	Unchanged	T	AAT	N	3	-	SPN23F_18440	1069	iron ABC transporter, solute-binding protein
42	1790652	INF42:9V:1	9V	11758	Genic	32	Unchanged	T	AAT	N	3	-	SPN23F_18440	1069	iron ABC transporter, solute-binding protein
42	1790652	INF42:9V:1	9V	11758	Genic	32	Unchanged	C	AAC	N	3	-	SPN23F_18440	1069	iron ABC transporter, solute-binding protein
42	1790652	INF42:9V:1	9V	11758	Genic	32	Unchanged	C	AAC	N	3	-	SPN23F_18440	1069	iron ABC transporter, solute-binding protein
42	1790652	INF42:9V:1	9V	11758	Genic	32	Unchanged	T	AAT	N	3	-	SPN23F_18440	1069	iron ABC transporter, solute-binding protein
42	1790652	INF42:9V:1	9V	11758	Genic	32	Unchanged	T	AAT	N	3	-	SPN23F_18440	1069	iron ABC transporter, solute-binding protein
42	1790652	INF42:9V:1	9V	11758	Genic	32	Unchanged	T	AAT	N	3	-	SPN23F_18440	1069	iron ABC transporter, solute-binding protein
47	1790652	INF47:17F:1	17F	10626	Genic	32	Unchanged	T	AAT	N	3	-	SPN23F_18440	1069	iron ABC transporter, solute-binding protein
47	1790652	INF47:17F:1	17F	10626	Genic	32	Unchanged	C	AAC	N	3	-	SPN23F_18440	1069	iron ABC transporter, solute-binding protein
49	1790652	INF49:23F:1	23F	802	Genic	32	Unchanged	C	AAC	N	3	-	SPN23F_18440	1069	iron ABC transporter, solute-binding protein
49	1790652	INF49:23F:1	23F	802	Genic	32	Unchanged	C	AAC	N	3	-	SPN23F_18440	1069	iron ABC transporter, solute-binding protein
49	1790652	INF49:23F:1	23F	802	Genic	32	Unchanged	T	AAT	N	3	-	SPN23F_18440	1069	iron ABC transporter, solute-binding protein
57	1790652	INF57:11A:1	11A	5902	Genic	32	Unchanged	C	AAC	N	3	-	SPN23F_18440	1069	iron ABC transporter, solute-binding protein
57	1790652	INF57:11A:1	11A	5902	Genic	32	Unchanged	C	AAC	N	3	-	SPN23F_18440	1069	iron ABC transporter, solute-binding protein
57	1790652	INF57:11A:1	11A	5902	Genic	32	Unchanged	C	AAC	N	3	-	SPN23F_18440	1069	iron ABC transporter, solute-binding protein
57	1790652	INF57:11A:1	11A	5902	Genic	32	Unchanged	T	AAT	N	3	-	SPN23F_18440	1069	iron ABC transporter, solute-binding protein
57	1790652	INF57:11A:1	11A	5902	Genic	32	Unchanged	C	AAC	N	3	-	SPN23F_18440	1069	iron ABC transporter, solute-binding protein
57	1790652	INF57:11A:1	11A	5902	Genic	32	Unchanged	C	AAC	N	3	-	SPN23F_18440	1069	iron ABC transporter, solute-binding protein
57	1790652	INF57:11A:1	11A	5902	Genic	32	Unchanged	C	AAC	N	3	-	SPN23F_18440	1069	iron ABC transporter, solute-binding protein
62	1790652	INF62:10A:1	10A	5521	Genic	32	Unchanged	C	AAC	N	3	-	SPN23F_18440	1069	iron ABC transporter, solute-binding protein
62	1790652	INF62:10A:1	10A	5521	Genic	32	Unchanged	C	AAC	N	3	-	SPN23F_18440	1069	iron ABC transporter, solute-binding protein
62	1790652	INF62:10A:1	10A	5521	Genic	32	Unchanged	T	AAT	N	3	-	SPN23F_18440	1069	iron ABC transporter, solute-binding protein
62	1790652	INF62:10A:1	10A	5521	Genic	32	Unchanged	T	AAT	N	3	-	SPN23F_18440	1069	iron ABC transporter, solute-binding protein
62	1790652	INF62:10A:1	10A	5521	Genic	32	Unchanged	T	AAT	N	3	-	SPN23F_18440	1069	iron ABC transporter, solute-binding protein
62	1790652	INF62:10A:1	10A	5521	Genic	32	Unchanged	C	AAC	N	3	-	SPN23F_18440	1069	iron ABC transporter, solute-binding protein
62	1790652	INF62:10A:1	10A	5521	Genic	32	Unchanged	T	AAT	N	3	-	SPN23F_18440	1069	iron ABC transporter, solute-binding protein
63	1790652	INF63:19A:1	19A	2174	Genic	32	Unchanged	C	AAC	N	3	-	SPN23F_18440	1069	iron ABC transporter, solute-binding protein
63	1790652	INF63:19A:1	19A	2174	Genic	32	Unchanged	T	AAT	N	3	-	SPN23F_18440	1069	iron ABC transporter, solute-binding protein
63	1790652	INF63:19A:1	19A	2174	Genic	32	Unchanged	C	AAC	N	3	-	SPN23F_18440	1069	iron ABC transporter, solute-binding protein
63	1790652	INF63:19A:1	19A	2174	Genic	32	Unchanged	C	AAC	N	3	-	SPN23F_18440	1069	iron ABC transporter, solute-binding protein
64	1790652	INF64:21:1	21	5103	Genic	32	Unchanged	C	AAC	N	3	-	SPN23F_18440	1069	iron ABC transporter, solute-binding protein
64	1790652	INF64:21:1	21	5103	Genic	32	Unchanged	C	AAC	N	3	-	SPN23F_18440	1069	iron ABC transporter, solute-binding protein
64	1790652	INF64:21:1	21	5103	Genic	32	Unchanged	T	AAT	N	3	-	SPN23F_18440	1069	iron ABC transporter, solute-binding protein
64	1790652	INF64:21:1	21	5103	Genic	32	Unchanged	C	AAC	N	3	-	SPN23F_18440	1069	iron ABC transporter, solute-binding protein
65	1790652	INF65:18A:1	18A	241	Genic	32	Unchanged	C	AAC	N	3	-	SPN23F_18440	1069	iron ABC transporter, solute-binding protein
65	1790652	INF65:18A:1	18A	241	Genic	32	Unchanged	C	AAC	N	3	-	SPN23F_18440	1069	iron ABC transporter, solute-binding protein
65	1790652	INF65:18A:1	18A	241	Genic	32	Unchanged	C	AAC	N	3	-	SPN23F_18440	1069	iron ABC transporter, solute-binding protein
65	1790652	INF65:18A:1	18A	241	Genic	32	Unchanged	T	AAT	N	3	-	SPN23F_18440	1069	iron ABC transporter, solute-binding protein
65	1790652	INF65:18A:1	18A	241	Genic	32	Unchanged	C	AAC	N	3	-	SPN23F_18440	1069	iron ABC transporter, solute-binding protein
65	1790652	INF65:18A:1	18A	241	Genic	32	Unchanged	T	AAT	N	3	-	SPN23F_18440	1069	iron ABC transporter, solute-binding protein
65	1790652	INF65:18A:1	18A	241	Genic	32	Unchanged	T	AAT	N	3	-	SPN23F_18440	1069	iron ABC transporter, solute-binding protein
65	1790652	INF65:18A:1	18A	241	Genic	32	Unchanged	C	AAC	N	3	-	SPN23F_18440	1069	iron ABC transporter, solute-binding protein
65	1790652	INF65:18A:1	18A	241	Genic	32	Unchanged	C	AAC	N	3	-	SPN23F_18440	1069	iron ABC transporter, solute-binding protein
68	1790652	INF68:15A:2	15A	917	Genic	32	Unchanged	C	AAC	N	3	-	SPN23F_18440	1069	iron ABC transporter, solute-binding protein
68	1790652	INF68:15A:2	15A	917	Genic	32	Unchanged	C	AAC	N	3	-	SPN23F_18440	1069	iron ABC transporter, solute-binding protein
68	1790652	INF68:15A:2	15A	917	Genic	32	Unchanged	T	AAT	N	3	-	SPN23F_18440	1069	iron ABC transporter, solute-binding protein
77	1790652	INF77:NT:1	NT	4040	Genic	32	Unchanged	T	AAT	N	3	-	SPN23F_18440	1069	iron ABC transporter, solute-binding protein
77	1790652	INF77:NT:1	NT	4040	Genic	32	Unchanged	C	AAC	N	3	-	SPN23F_18440	1069	iron ABC transporter, solute-binding protein
81	1790652	INF81:10A:1	10A	11690	Genic	32	Unchanged	T	AAT	N	3	-	SPN23F_18440	1069	iron ABC transporter, solute-binding protein
81	1790652	INF81:10A:1	10A	11690	Genic	32	Unchanged	T	AAT	N	3	-	SPN23F_18440	1069	iron ABC transporter, solute-binding protein
81	1790652	INF81:10A:1	10A	11690	Genic	32	Unchanged	C	AAC	N	3	-	SPN23F_18440	1069	iron ABC transporter, solute-binding protein
81	1790652	INF81:10A:1	10A	11690	Genic	32	Unchanged	T	AAT	N	3	-	SPN23F_18440	1069	iron ABC transporter, solute-binding protein
81	1790652	INF81:10A:1	10A	11690	Genic	32	Unchanged	T	AAT	N	3	-	SPN23F_18440	1069	iron ABC transporter, solute-binding protein
81	1790652	INF81:10A:1	10A	11690	Genic	32	Unchanged	T	AAT	N	3	-	SPN23F_18440	1069	iron ABC transporter, solute-binding protein
81	1790652	INF81:10A:1	10A	11690	Genic	32	Unchanged	T	AAT	N	3	-	SPN23F_18440	1069	iron ABC transporter, solute-binding protein
81	1790652	INF81:10A:1	10A	11690	Genic	32	Unchanged	C	AAC	N	3	-	SPN23F_18440	1069	iron ABC transporter, solute-binding protein
81	1790652	INF81:10A:1	10A	11690	Genic	32	Unchanged	T	AAT	N	3	-	SPN23F_18440	1069	iron ABC transporter, solute-binding protein
82	1790652	INF82:13:1	13	11711	Genic	32	Unchanged	T	AAT	N	3	-	SPN23F_18440	1069	iron ABC transporter, solute-binding protein
82	1790652	INF82:13:1	13	11711	Genic	32	Unchanged	T	AAT	N	3	-	SPN23F_18440	1069	iron ABC transporter, solute-binding protein
82	1790652	INF82:13:1	13	11711	Genic	32	Unchanged	C	AAC	N	3	-	SPN23F_18440	1069	iron ABC transporter, solute-binding protein
82	1790652	INF82:13:1	13	11711	Genic	32	Unchanged	C	AAC	N	3	-	SPN23F_18440	1069	iron ABC transporter, solute-binding protein
82	1790652	INF82:13:1	13	11711	Genic	32	Unchanged	C	AAC	N	3	-	SPN23F_18440	1069	iron ABC transporter, solute-binding protein
82	1790652	INF82:13:1	13	11711	Genic	32	Unchanged	C	AAC	N	3	-	SPN23F_18440	1069	iron ABC transporter, solute-binding protein
82	1790652	INF82:13:1	13	11711	Genic	32	Unchanged	C	AAC	N	3	-	SPN23F_18440	1069	iron ABC transporter, solute-binding protein
82	1790652	INF82:13:1	13	11711	Genic	32	Unchanged	T	AAT	N	3	-	SPN23F_18440	1069	iron ABC transporter, solute-binding protein
83	1790652	INF83:23B:1	23B	5511	Genic	32	Unchanged	C	AAC	N	3	-	SPN23F_18440	1069	iron ABC transporter, solute-binding protein
83	1790652	INF83:23B:1	23B	5511	Genic	32	Unchanged	C	AAC	N	3	-	SPN23F_18440	1069	iron ABC transporter, solute-binding protein
83	1790652	INF83:23B:1	23B	5511	Genic	32	Unchanged	T	AAT	N	3	-	SPN23F_18440	1069	iron ABC transporter, solute-binding protein
83	1790652	INF83:23B:2	23B	5511	Genic	32	Unchanged	T	AAT	N	3	-	SPN23F_18440	1069	iron ABC transporter, solute-binding protein
83	1790652	INF83:23B:2	23B	5511	Genic	32	Unchanged	C	AAC	N	3	-	SPN23F_18440	1069	iron ABC transporter, solute-binding protein
83	1790652	INF83:23B:2	23B	5511	Genic	32	Unchanged	C	AAC	N	3	-	SPN23F_18440	1069	iron ABC transporter, solute-binding protein
84	1790652	INF84:15A:1	15A	10618	Genic	32	Unchanged	C	AAC	N	3	-	SPN23F_18440	1069	iron ABC transporter, solute-binding protein
84	1790652	INF84:15A:1	15A	10618	Genic	32	Unchanged	T	AAT	N	3	-	SPN23F_18440	1069	iron ABC transporter, solute-binding protein
84	1790652	INF84:15A:1	15A	10618	Genic	32	Unchanged	T	AAT	N	3	-	SPN23F_18440	1069	iron ABC transporter, solute-binding protein
84	1790652	INF84:15A:1	15A	10618	Genic	32	Unchanged	C	AAC	N	3	-	SPN23F_18440	1069	iron ABC transporter, solute-binding protein
84	1790652	INF84:15A:1	15A	10618	Genic	32	Unchanged	C	AAC	N	3	-	SPN23F_18440	1069	iron ABC transporter, solute-binding protein
84	1790652	INF84:15A:1	15A	10618	Genic	32	Unchanged	C	AAC	N	3	-	SPN23F_18440	1069	iron ABC transporter, solute-binding protein
84	1790652	INF84:15A:1	15A	10618	Genic	32	Unchanged	C	AAC	N	3	-	SPN23F_18440	1069	iron ABC transporter, solute-binding protein
85	1790652	INF85:13:1	13	11711	Genic	32	Unchanged	T	AAT	N	3	-	SPN23F_18440	1069	iron ABC transporter, solute-binding protein
85	1790652	INF85:13:1	13	11711	Genic	32	Unchanged	C	AAC	N	3	-	SPN23F_18440	1069	iron ABC transporter, solute-binding protein
88	1790652	INF88:19F:1	19F	11764	Genic	32	Unchanged	T	AAT	N	3	-	SPN23F_18440	1069	iron ABC transporter, solute-binding protein
88	1790652	INF88:19F:1	19F	11764	Genic	32	Unchanged	C	AAC	N	3	-	SPN23F_18440	1069	iron ABC transporter, solute-binding protein
92	1790652	INF92:23B:1	23B	5706	Genic	32	Unchanged	C	AAC	N	3	-	SPN23F_18440	1069	iron ABC transporter, solute-binding protein
92	1790652	INF92:23B:1	23B	5706	Genic	32	Unchanged	C	AAC	N	3	-	SPN23F_18440	1069	iron ABC transporter, solute-binding protein
92	1790652	INF92:23B:1	23B	5706	Genic	32	Unchanged	C	AAC	N	3	-	SPN23F_18440	1069	iron ABC transporter, solute-binding protein
92	1790652	INF92:23B:1	23B	5706	Genic	32	Unchanged	C	AAC	N	3	-	SPN23F_18440	1069	iron ABC transporter, solute-binding protein
92	1790652	INF92:23B:1	23B	5706	Genic	32	Unchanged	C	AAC	N	3	-	SPN23F_18440	1069	iron ABC transporter, solute-binding protein
92	1790652	INF92:23B:1	23B	5706	Genic	32	Unchanged	T	AAT	N	3	-	SPN23F_18440	1069	iron ABC transporter, solute-binding protein
95	1790652	INF95:9L:1	9L	4108	Genic	32	Unchanged	C	AAC	N	3	-	SPN23F_18440	1069	iron ABC transporter, solute-binding protein
95	1790652	INF95:9L:1	9L	4108	Genic	32	Unchanged	T	AAT	N	3	-	SPN23F_18440	1069	iron ABC transporter, solute-binding protein
95	1790652	INF95:9L:1	9L	4108	Genic	32	Unchanged	C	AAC	N	3	-	SPN23F_18440	1069	iron ABC transporter, solute-binding protein
95	1790652	INF95:9L:1	9L	4108	Genic	32	Unchanged	C	AAC	N	3	-	SPN23F_18440	1069	iron ABC transporter, solute-binding protein
95	1790652	INF95:9L:1	9L	4108	Genic	32	Unchanged	C	AAC	N	3	-	SPN23F_18440	1069	iron ABC transporter, solute-binding protein
95	1790652	INF95:9L:1	9L	4108	Genic	32	Unchanged	C	AAC	N	3	-	SPN23F_18440	1069	iron ABC transporter, solute-binding protein
95	1790652	INF95:9L:1	9L	4108	Genic	32	Unchanged	C	AAC	N	3	-	SPN23F_18440	1069	iron ABC transporter, solute-binding protein
95	1790652	INF95:9L:1	9L	4108	Genic	32	Unchanged	C	AAC	N	3	-	SPN23F_18440	1069	iron ABC transporter, solute-binding protein
102	1790652	INF102:6A:1	6A	913	Genic	32	Unchanged	C	AAC	N	3	-	SPN23F_18440	1069	iron ABC transporter, solute-binding protein
102	1790652	INF102:6A:1	6A	913	Genic	32	Unchanged	C	AAC	N	3	-	SPN23F_18440	1069	iron ABC transporter, solute-binding protein
102	1790652	INF102:6A:1	6A	913	Genic	32	Unchanged	C	AAC	N	3	-	SPN23F_18440	1069	iron ABC transporter, solute-binding protein
102	1790652	INF102:6A:1	6A	913	Genic	32	Unchanged	C	AAC	N	3	-	SPN23F_18440	1069	iron ABC transporter, solute-binding protein
102	1790652	INF102:6A:1	6A	913	Genic	32	Unchanged	C	AAC	N	3	-	SPN23F_18440	1069	iron ABC transporter, solute-binding protein
102	1790652	INF102:6A:1	6A	913	Genic	32	Unchanged	T	AAT	N	3	-	SPN23F_18440	1069	iron ABC transporter, solute-binding protein
102	1790652	INF102:6A:1	6A	913	Genic	32	Unchanged	T	AAT	N	3	-	SPN23F_18440	1069	iron ABC transporter, solute-binding protein
102	1790652	INF102:6A:1	6A	913	Genic	32	Unchanged	C	AAC	N	3	-	SPN23F_18440	1069	iron ABC transporter, solute-binding protein
102	1790652	INF102:6A:1	6A	913	Genic	32	Unchanged	T	AAT	N	3	-	SPN23F_18440	1069	iron ABC transporter, solute-binding protein
1	83753	INF1:15A:1	15A	917	Intergenic	31	Intergenic	T	N/A	N/A	N/A	N/A	N/A	N/A	N/A
1	83753	INF1:15A:1	15A	917	Intergenic	31	Intergenic	T	N/A	N/A	N/A	N/A	N/A	N/A	N/A
1	83753	INF1:15A:1	15A	917	Intergenic	31	Intergenic	C	N/A	N/A	N/A	N/A	N/A	N/A	N/A
1	83753	INF1:15A:1	15A	917	Intergenic	31	Intergenic	T	N/A	N/A	N/A	N/A	N/A	N/A	N/A
3	83753	INF3:15B/C:1	15B/C	910	Intergenic	31	Intergenic	C	N/A	N/A	N/A	N/A	N/A	N/A	N/A
3	83753	INF3:15B/C:1	15B/C	910	Intergenic	31	Intergenic	C	N/A	N/A	N/A	N/A	N/A	N/A	N/A
3	83753	INF3:15B/C:1	15B/C	910	Intergenic	31	Intergenic	T	N/A	N/A	N/A	N/A	N/A	N/A	N/A
3	83753	INF3:15B/C:1	15B/C	910	Intergenic	31	Intergenic	T	N/A	N/A	N/A	N/A	N/A	N/A	N/A
[truncated: 3,961 more rows]
