# Supplementary material for: Within-host microevolution of Streptococcus pneumoniae is rapid and adaptive during natural colonisation
Source: Nat Commun. 2020 Jul 10;11:3442. doi: 10.1038/s41467-020-17327-w (PMC7351774; doi:10.1038/s41467-020-17327-w)
Supplement: Supplementary file 11 — Supplementary Data 7 [file 41467_2020_17327_MOESM11_ESM.xlsx]

## Sheet: Sheet1
Gene/locus ID	Gene length	Number of SNPs per gene	Number of SNPs per Kilobase pair	Gene product
hasC	901	103	114.317	UTP-glucose-1-phosphate uridylyltransferase
blpL	373	36	96.5147	hypothetical protein
SPN23F_21180	679	59	86.8925	rhomboid family membrane protein
SPN23F_18220	319	27	84.6395	lactose/cellobiose-specific phosphotransferase system (PTS), IIA component
SPN23F_18240	898	75	83.5189	hypothetical protein
blpH	1342	105	78.2414	sensor histidine kinase BlpH
SPN23F_04920	142	11	77.4648	hypothetical protein
blpZ	235	17	72.3404	immunity protein BlpZ
pncG	163	11	67.4847	immunity protein
blpR	739	47	63.5995	response regulator protein BlpR
SPN23F_04750	1051	61	58.04	ABC transporter
trmB	637	35	54.9451	tRNA (guanine-N(7)-)-methyltransferase
SPN23F_15290	958	48	50.1044	autolysin
infB	2794	130	46.5283	translation initiation factor IF-2
SPN23F_15580	289	13	44.9827	hypothetical protein
SPN23F_18440	1069	47	43.9663	iron ABC transporter, solute-binding protein
SPN23F_21190	541	23	42.5139	5-formyltetrahydrofolate cyclo-ligase
blpX	385	16	41.5584	immunity protein BlpX
pncP	613	24	39.1517	ABC transporter ATP-binding protein
hol	334	13	38.9222	antiholin
blpS	340	13	38.2353	regulatory protein BlpS
nusA	1138	43	37.7856	transcription elongation factor NusA
gpsA	1018	36	35.3635	NAD(P)H-dependent glycerol-3-phosphate dehydrogenase
SPN23F_04960	796	27	33.9196	phosphotransferase
SPN23F_05000	295	10	33.8983	hypothetical protein
SPN23F_04980	481	16	33.264	hypothetical protein
rbfA	352	11	31.25	ribosome-binding factor A
SPN23F_15720	454	13	28.6344	hypothetical protein
SPN23F_08280	187	5	26.738	hypothetical protein
SPN23F_18230	319	8	25.0784	sugar phosphotransferase system (PTS),lactose/cellobiose-specific family, IIB component
SPN23F_05010	301	7	23.2558	hypothetical protein
SPN23F_18450	661	14	21.18	hypothetical protein
SPN23F_04760	331	7	21.148	hypothetical protein
gcnA	1882	38	20.1913	N-acetyl-beta-D-glucosaminidase
SPN23F_15590	499	10	20.0401	hypothetical protein
trpD	1006	19	18.8867	anthranilate phosphoribosyltransferase
SPN23F_21760	2647	46	17.3782	glycosyl hydrolase
SPN23F_00280	382	6	15.7068	hypothetical protein
SPN23F_15600	319	5	15.674	hypothetical protein
SPN23F_21750	871	12	13.7773	ROK family protein
csrR	691	7	10.1302	response regulator protein
SPN23F_18840	754	7	9.28382	siderophore uptake ATP-binding protein
galE	982	9	9.16497	UDP-glucose 4-epimerase
trpC	769	6	7.80234	indole-3-glycerol-phosphate synthase
SPN23F_18480	643	5	7.77605	phosphate transport system protein
rpmH	136	1	7.35294	50S ribosomal protein L34
lacA	427	3	7.02576	galactose-6-phosphate isomerase subunit LacA
SPN23F_21770	1282	9	7.02028	hypothetical protein
groES	286	2	6.99301	co-chaperonin GroES
malC	1294	9	6.95518	maltose/maltodextrin ABC transport system permease protein
SPN23F_01202	289	2	6.92042	bacteriocin
SPN23F_17420	1615	11	6.81115	hypothetical protein
SPN23F_05670	463	3	6.47948	HIT family protein
SPN23F_19230	1345	8	5.94796	RNA methyltransferase
SPN23F_18430	1012	6	5.92885	iron ABC transporter ATP-binding protein
dpr	520	3	5.76923	Dps-like peroxide resistance protein Dpr
pncM	181	1	5.52486	immunity protein PncM
SPN23F_18580	181	1	5.52486	hypothetical protein
rpmD	184	1	5.43478	50S ribosomal protein L30
SPN23F_00880	187	1	5.34759	hypothetical protein
SPN23F_17600	190	1	5.26316	sodium:dicarboxylate symporter family protein
SPN23F_16590	382	2	5.2356	integral membrane protein
SPN23F_18830	958	5	5.21921	iron compound ABC transporter permease
SPN23F_18820	961	5	5.20291	iron compound ABC transporter permease
dgk	397	2	5.03778	diacylglycerol kinase
SPN23F_14940	199	1	5.02513	CsbD-like protein
SPN23F_21460	199	1	5.02513	hypothetical protein
trpF	601	3	4.99168	N-(5'-phosphoribosyl)anthranilate isomerase
clpX	1234	6	4.86224	ATP-dependent protease ATP-binding subunit ClpX
SPN23F_20480	412	2	4.85437	hypothetical protein
SPN23F_21470	208	1	4.80769	DNA-binding protein
atpC	421	2	4.75059	F0F1 ATP synthase subunit epsilon
SPN23F_18470	1477	7	4.73934	galactose-1-phosphate uridylyltransferase
psrP	13303	62	4.6606	cell wall surface anchored protein
SPN23F_17860	223	1	4.4843	hypothetical protein
msmK	1132	5	4.41696	multiple sugar-binding transport ATP-binding protein
SPN23F_08500	910	4	4.3956	LysR family transcriptional regulator
wze	691	3	4.34153	capsule biosynthesis tyrosine-protein kinase Wze
SPN23F_05070	235	1	4.25532	hypothetical protein
SPN23F_05060	244	1	4.09836	hypothetical protein
SPN23F_14280	496	2	4.03226	GNAT family acetyltransferase
cbpJ	1000	4	4	choline binding protein J
SPN23F_18950	250	1	4	hypothetical protein
SPN23F_14590	253	1	3.95257	hypothetical protein
SPN23F_11190	256	1	3.90625	plasmid addiction system, toxin protein
SPN23F_02620	265	1	3.77358	plasmid stabilization system antitoxin protein
SPN23F_15750	265	1	3.77358	hypothetical protein
SPN23F_02260	268	1	3.73134	hypothetical protein
SPN23F_09140	547	2	3.65631	ADP-ribose pyrophosphatase
ssb	547	2	3.65631	single-strand DNA-binding protein
SPN23F_19540	553	2	3.61664	hypothetical protein
SPN23F_05940	568	2	3.52113	redoxin
SPN23F_08130	583	2	3.43053	type I RM modification enzyme
rplW	298	1	3.3557	50S ribosomal protein L23
mtsA	931	3	3.22234	metal ABC transporter substrate-binding lipoprotein precursor
gmk	628	2	3.18471	guanylate kinase
SPN23F_09150	316	1	3.16456	hypothetical protein
pyrE	634	2	3.15457	orotate phosphoribosyltransferase
SPN23F_02820	319	1	3.1348	hypothetical protein
SPN23F_12380	325	1	3.07692	hypothetical protein
comYC	328	1	3.04878	competence protein
SPN23F_18280	661	2	3.02572	type IV prepilin peptidase family protein
wchA	1369	4	2.92184	UDP-phosphate glucose phosphotransferase
wzd	694	2	2.88184	capsule biosynthesis chain length determinant protein Wzd
SPN23F_06560	349	1	2.86533	glyoxalase family protein
SPN23F_02770	709	2	2.82087	CAAX amino terminal protease family membrane protein
SPN23F_17510	355	1	2.8169	hypothetical protein
ccdA	712	2	2.80899	cytochrome c-type biogenesis protein CcdA
glnR	358	1	2.7933	MerR family transcriptional regulator
rplT	361	1	2.77008	50S ribosomal protein L20
SPN23F_19580	361	1	2.77008	hypothetical protein
SPN23F_02680	724	2	2.76243	ribosomal small subunit pseudouridine synthase B
acpS	364	1	2.74725	4'-phosphopantetheinyl transferase
SPN23F_19410	364	1	2.74725	hypothetical protein
wzh	733	2	2.72851	capsule biosynthesis protein-tyrosine phosphatase Wzh
SPN23F_06530	373	1	2.68097	hypothetical protein
SPN23F_01490	751	2	2.66312	acetyltransferase
SPN23F_10750	376	1	2.65957	phosphotransferase mannnose-specific family component IIA
SPN23F_15240	376	1	2.65957	hypothetical protein
SPN23F_15560	376	1	2.65957	hypothetical protein
SPN23F_11840	379	1	2.63852	hypothetical protein
SPN23F_08330	760	2	2.63158	ABC transporter ATP-binding protein
SPN23F_13760	385	1	2.5974	hypothetical protein
SPN23F_15170	793	2	2.52207	glutathione S-transferase YghU
SPN23F_11410	796	2	2.51256	haloacid dehalogenase-like hydrolase
rpsH	400	1	2.5	30S ribosomal protein S8
malA	802	2	2.49377	maltodextrose utilization protein MalA
SPN23F_09120	802	2	2.49377	glycosyl hydrolase
manM	805	2	2.48447	mannose-specific phosphotransferase system (PTS), IIC component
vicX	811	2	2.46609	metallo-beta-lactamase superfamily protein
rpsL	415	1	2.40964	30S ribosomal protein S12
msmG	835	2	2.39521	multiple sugar-binding transport system permease protein
SPN23F_13640	418	1	2.39234	phosphate ABC transporter permease
rplK	427	1	2.34192	50S ribosomal protein L11
SPN23F_14800	430	1	2.32558	acetyltransferase
SPN23F_02950	436	1	2.29358	N-acetylgalactosamine-specific phosphotransferase system (PTS), IIA component
SPN23F_03910	436	1	2.29358	MarR family transcriptional regulator
SPN23F_03800	874	2	2.28833	ribonuclease HIII
SPN23F_21150	442	1	2.26244	DNA-binding protein
SPN23F_22040	442	1	2.26244	MarR family transcriptional regulator
SPN23F_05360	886	2	2.25734	leucine-rich protein
pepC	1336	3	2.24551	aminopeptidase C
SPN23F_10480	448	1	2.23214	hypothetical protein
SPN23F_10190	898	2	2.22717	RNA pseudouridylate synthase
htpX	901	2	2.21976	heat shock protein HtpX
pbpX	2254	5	2.21828	penicillin binding protein 2x
trpE	1363	3	2.20103	anthranilate synthase component I
SPN23F_17580	910	2	2.1978	CorA-like Mg2+ transporter protein
SPN23F_18570	457	1	2.18818	hypothetical protein
nanH	919	2	2.17628	N-acetylneuraminate lyase
SPN23F_19500	460	1	2.17391	hypothetical protein
SPN23F_21480	466	1	2.14592	hypothetical protein
birA	937	2	2.13447	biotin--protein ligase
ptsK	937	2	2.13447	HPr kinase/phosphorylase
SPN23F_11310	469	1	2.1322	MutT/NUDIX hydrolase family protein
SPN23F_01670	472	1	2.11864	flavoprotein NrdI
mraW	952	2	2.10084	S-adenosyl-methyltransferase MraW
SPN23F_16200	955	2	2.09424	membrane glycosyl transferase
SPN23F_17620	955	2	2.09424	hypothetical protein
ilvH	478	1	2.09205	acetolactate synthase 3 regulatory subunit
ntpK	478	1	2.09205	V-type ATP synthase subunit K
SPN23F_18850	967	2	2.06825	siderophore uptake periplasmic binding protein
greA	484	1	2.06612	transcription elongation factor GreA
SPN23F_09100	484	1	2.06612	hypothetical protein
SPN23F_04130	487	1	2.05339	glycosyl transferase
SPN23F_20580	487	1	2.05339	sugar phosphotransferase system (PTS), IIA component
folP	979	2	2.0429	dihydropteroate synthase
agaV	493	1	2.0284	N-acetylgalactosamine-specific phosphotransferase system (PTS), IIB component
SPN23F_11440	988	2	2.02429	guanosine 5'-monophosphate oxidoreductase
galT	1483	3	2.02293	galactose-1-phosphate uridylyltransferase
manL	991	2	2.01816	mannose-specific phosphotransferase system (PTS), IIAB component
orf14	1003	2	1.99402	cell wall hydrolase
atpA	1507	3	1.99071	F0F1 ATP synthase subunit alpha
pfk	1009	2	1.98216	6-phosphofructokinase
SPN23F_04430	505	1	1.9802	SpoU rRNA methylase family protein
SPN23F_19400	505	1	1.9802	PAP2 superfamily membrane protein
ccpA	1012	2	1.97628	catabolite control protein A
SPN23F_05240	511	1	1.95695	GNAT family acetyltransferase
trsA	1027	2	1.94742	tryptophanyl-tRNA synthetase II
ogt	514	1	1.94553	methylated-DNA--protein-cysteine methyltransferase
SPN23F_18700	1039	2	1.92493	zinc-binding dehydrogenase
SPN23F_06480	526	1	1.90114	hypothetical protein
SPN23F_11290	529	1	1.89036	hypothetical protein
SPN23F_22250	529	1	1.89036	isoprenylcysteine carboxyl methyltransferase (ICMT) family protein
SPN23F_19060	1069	2	1.87091	peptide ABC transporter ATP-binding protein
SPN23F_01660	535	1	1.86916	hypothetical protein
prfA	1081	2	1.85014	peptide chain release factor 1
SPN23F_08450	1087	2	1.83993	agmatine deiminase
hemH	1096	2	1.82482	ferrochelatase
msrAB	1114	2	1.79533	peptide methionine sulfoxide reductase
SPN23F_09260	559	1	1.78891	redoxin family protein
SPN23F_06440	562	1	1.77936	hypothetical protein
tag	565	1	1.76991	DNA-3-methyladenine glycosylase I
SPN23F_06720	1162	2	1.72117	branched-chain amino acid ABC transporter, amino acid-binding protein
dnaB	1171	2	1.70794	replication initiation and membrane attachment protein
rpoE	589	1	1.69779	DNA-directed RNA polymerase subunit delta
SPN23F_08820	589	1	1.69779	ABC transporter ATP-binding protein
SPN23F_13110	589	1	1.69779	CAAX amino terminal protease
tdk	592	1	1.68919	thymidine kinase
ruvA	595	1	1.68067	Holliday junction DNA helicase RuvA
SPN23F_17530	595	1	1.68067	hypothetical protein
ackA	1192	2	1.67785	acetate kinase
recR	598	1	1.67224	recombination protein RecR
divIB	1201	2	1.66528	cell division protein DivIB/FtsQ
pmrA	1201	2	1.66528	multi-drug resistance efflux pump
SPN23F_07110	1201	2	1.66528	hypothetical protein
SPN23F_20210	601	1	1.66389	response regulator protein
ribA	1207	2	1.657	riboflavin biosynthesis protein
SPN23F_09450	604	1	1.65563	hypothetical protein
SPN23F_05610	607	1	1.64745	nitroreductase family protein
SPN23F_01140	1852	3	1.61987	polysaccharide biosynthesis protein
SPN23F_11450	1240	2	1.6129	hypothetical protein
rplD	625	1	1.6	50S ribosomal protein L4
SPN23F_06090	625	1	1.6	hypothetical protein
SPN23F_06190	625	1	1.6	hypothetical protein
rplC	628	1	1.59236	50S ribosomal protein L3
SPN23F_15340	5029	8	1.59077	platelet-binding phage protein
murZ	1261	2	1.58604	UDP-N-acetylglucosamine 1-carboxyvinyltransferase
nadD	631	1	1.58479	nicotinic acid mononucleotide adenylyltransferase
SPN23F_14660	631	1	1.58479	amino acid ABC transporter ATP-binding protein
SPN23F_16480	631	1	1.58479	metallo-beta-lactamase superfamily protein
SPN23F_11560	634	1	1.57729	CutC family protein
SPN23F_17030	634	1	1.57729	ABC transporter ATP-binding protein
malX	1273	2	1.57109	maltose/maltodextrin-binding protein precursor
mvaA	1276	2	1.5674	3-hydroxy-3-methylglutaryl-coenzyme A reductase
hisS	1291	2	1.54919	histidyl-tRNA synthetase
SPN23F_16410	649	1	1.54083	hypothetical protein
eno	1306	2	1.53139	phosphopyruvate hydratase
SPN23F_13670	1306	2	1.53139	NOL1/NOP2/sun family protein
rpsC	655	1	1.52672	30S ribosomal protein S3
SPN23F_06770	658	1	1.51976	hypothetical protein
pcpA	1987	3	1.50981	cell surface choline binding protein PcpA
deoC	664	1	1.50602	deoxyribose-phosphate aldolase
ulaD	667	1	1.49925	3-keto-L-gulonate-6-phosphate decarboxylase
SPN23F_08650	1336	2	1.49701	tRNA (uracil-5-)-methyltransferase Gid
cmk	673	1	1.48588	cytidylate kinase
sdhB	673	1	1.48588	L-serine dehydratase, beta chain
SPN23F_08480	673	1	1.48588	hypothetical protein
SPN23F_10170	673	1	1.48588	hypothetical protein
SPN23F_16660	673	1	1.48588	hypothetical protein
SPN23F_19380	676	1	1.47929	hypothetical protein
SPN23F_21630	2032	3	1.47638	PTS multi-domain regulator
aroD	679	1	1.47275	3-dehydroquinate dehydratase
SPN23F_16350	679	1	1.47275	response regulator protein
accC	1369	2	1.46092	acetyl-CoA carboxylase biotin carboxylase subunit
murF	1375	2	1.45455	UDP-N-acetylmuramoyl-tripeptide--D-alanyl-D- alanine ligase
dpfB	691	1	1.44718	phosphopantothenate--cysteine ligase
licC	691	1	1.44718	CTP:phosphocholine cytidylyltransferase
SPN23F_20970	691	1	1.44718	peptidase
SPN23F_02280	694	1	1.44092	phosphoglycerate mutase family protein
SPN23F_17160	697	1	1.43472	ABC transporter ATP-binding protein
SPN23F_03570	700	1	1.42857	hypothetical protein
pepV	1402	2	1.42653	dipeptidase PepV
atpD	1408	2	1.42045	F0F1 ATP synthase subunit beta
SPN23F_22030	706	1	1.41643	ABC transporter ATP-binding protein
phoP	709	1	1.41044	alkaline phosphatase synthesis transcriptional regulatory protein
SPN23F_06760	712	1	1.40449	branched-chain amino acid transport ATP-binding protein
SPN23F_04360	1429	2	1.39958	cation transport protein
glgA	1435	2	1.39373	glycogen synthase
SPN23F_05680	718	1	1.39276	carboxypeptidase
SPN23F_08240	718	1	1.39276	hypothetical protein
trmD	721	1	1.38696	tRNA (guanine-N(1)-)-methyltransferase
gatB	1444	2	1.38504	aspartyl/glutamyl-tRNA amidotransferase subunit B
SPN23F_06150	727	1	1.37552	ribosomal small subunit pseudouridine synthase A
scpA	730	1	1.36986	segregation and condensation protein A
SPN23F_09830	730	1	1.36986	lantibiotic transport ATP-binding protein
SPN23F_11010	730	1	1.36986	Calcineurin-like phosphoesterase
gltX	1462	2	1.36799	glutamyl-tRNA synthetase
glnQ3	736	1	1.3587	glutamine transporter, ATP-binding protein 3
relA	2224	3	1.34892	GTP pyrophosphokinase
SPN23F_05510	2224	3	1.34892	phosphoesterase
SPN23F_07970	742	1	1.34771	DeoR family regulatory protein
SPN23F_17360	742	1	1.34771	protein phosphatase
SPN23F_19940	742	1	1.34771	SpoU rRNA Methylase family protein
SPN23F_00740	745	1	1.34228	GntR family transcriptional regulator
SPN23F_17940	745	1	1.34228	16S ribosomal RNA methyltransferase RsmE
SPN23F_06540	2245	3	1.3363	metal transporting P-type ATPase
SPN23F_14990	751	1	1.33156	hypothetical protein
truA	751	1	1.33156	tRNA pseudouridine synthase A
SPN23F_06290	754	1	1.32626	hypothetical protein
SPN23F_17670	1513	2	1.32188	glycosyl transferase
SPN23F_15950	760	1	1.31579	methyltransferase
tpiA	760	1	1.31579	triosephosphate isomerase
SPN23F_19330	763	1	1.31062	NADP-dependent L-serine/L-allo-threonine dehydrogenase
SPN23F_06280	766	1	1.30548	hypothetical protein
SPN23F_06750	766	1	1.30548	branched-chain amino acid transport ATP-binding protein
dapB	769	1	1.30039	dihydrodipicolinate reductase
SPN23F_01920	1540	2	1.2987	hypothetical protein
SPN23F_18180	772	1	1.29534	hypothetical protein
SPN23F_11180	775	1	1.29032	ion channel transport protein
trpA	778	1	1.28535	tryptophan synthase subunit alpha
rnhB	781	1	1.28041	ribonuclease HII
codY	790	1	1.26582	transcriptional repressor CodY
pflC	796	1	1.25628	pyruvate formate-lyase activating enzyme
SPN23F_09560	796	1	1.25628	ferric siderophore ABC transporter ATP-binding protein
SPN23F_04600	799	1	1.25156	phage integrase/recombinase
SPN23F_16240	799	1	1.25156	NIF3 (NGG1p interacting factor 3) family protein
pyrK	802	1	1.24688	dihydroorotate dehydrogenase electron transfer subunit
SPN23F_14250	802	1	1.24688	ABC transporter permease
SPN23F_06490	805	1	1.24224	hydroxyethylthiazole kinase
SPN23F_22020	808	1	1.23762	ABC transporter permease
punA	811	1	1.23305	purine nucleoside phosphorylase
SPN23F_14920	1624	2	1.23153	polysaccharide biosynthesis protein
SPN23F_00780	817	1	1.22399	sugar phosphotransferase system (PTS),mannose/fructose/sorbose family, IID component
SPN23F_06820	817	1	1.22399	endonuclease/exonuclease/phosphatase family protein
SPN23F_05750	820	1	1.21951	hypothetical protein
SPN23F_14820	1657	2	1.207	aminodeoxychorismate lyase
SPN23F_05520	1663	2	1.20265	metallo-beta-lactamase superfamily protein
SPN23F_20630	832	1	1.20192	membrane protein OxaA 1 precursor
rplB	835	1	1.1976	50S ribosomal protein L2
lacT2	838	1	1.19332	transcription antiterminator LacT 2
SPN23F_14650	838	1	1.19332	amino acid ABC transporter substrate-binding protein
SPN23F_21790	1681	2	1.18977	fucosidase
SPN23F_09440	841	1	1.18906	methyltransferase
SPN23F_04410	1684	2	1.18765	ABC transporter ATP-binding protein
malD	844	1	1.18483	maltose/maltodextrin ABC transport system permease protein
lacE2	1696	2	1.17925	lactose-specific phosphotransferase system (PTS), IIBC component 2
pepN	2548	3	1.17739	lysyl-aminopeptidase
SPN23F_15230	850	1	1.17647	DegV family protein
SPN23F_20750	850	1	1.17647	competence protein
rmlD	853	1	1.17233	dTDP-4-dehydrorhamnose reductase RmlD
SPN23F_09640	856	1	1.16822	hydrolase
SPN23F_01510	865	1	1.15607	hypothetical protein
msmF	868	1	1.15207	multiple sugar-binding transport system permease protein
zmpD	5215	6	1.15053	Zinc metalloprotease ZmpD
gla	871	1	1.14811	glycerol facilitator-aquaporin
SPN23F_06730	871	1	1.14811	branched-chain amino acid transport system permease protein
thrB	871	1	1.14811	homoserine kinase
SPN23F_18560	1747	2	1.14482	ABC transporter ATP-binding protein/permease
ksgA	874	1	1.14416	dimethyladenosine transferase
fba	883	1	1.1325	fructose-bisphosphate aldolase
SPN23F_15450	883	1	1.1325	phage capsid protein
fucI	1768	2	1.13122	L-fucose isomerase
SPN23F_20980	1768	2	1.13122	ABC transporter ATP-binding protein
SPN23F_05330	886	1	1.12867	GNAT family acetyltransferase
SPN23F_13620	886	1	1.12867	phosphate ABC transporter permease
SPN23F_20240	886	1	1.12867	ABC transporter ATP-binding protein
holB	892	1	1.12108	DNA polymerase III subunit delta'
SPN23F_12160	892	1	1.12108	ROK family protein
SPN23F_15830	892	1	1.12108	hypothetical protein
SPN23F_19000	895	1	1.11732	transport system permease protein
era	901	1	1.10988	GTP-binding protein Era
SPN23F_03860	901	1	1.10988	C4-dicarboxylate transporter
SPN23F_16540	2710	3	1.10701	ABC transporter permease
glmS	1810	2	1.10497	glucosamine--fructose-6-phosphate aminotransferase
SPN23F_00770	907	1	1.10254	sugar phosphotransferase system (PTS),sorbose-specific family, IIC component
SPN23F_20800	1819	2	1.09951	acyltransferase family protein
fruK	913	1	1.09529	1-phosphofructokinase
manN	913	1	1.09529	mannose-specific phosphotransferase system (PTS), IID component
SPN23F_14220	913	1	1.09529	thioredoxin reductase
lmb	919	1	1.08814	laminin binding protein
SPN23F_07800	925	1	1.08108	hypothetical protein
SPN23F_14350	925	1	1.08108	ApbE family protein
proS	1855	2	1.07817	prolyl-tRNA synthetase
SPN23F_07180	928	1	1.07759	oxidoreductase
lacC2	931	1	1.07411	tagatose-6-phosphate kinase
SPN23F_01020	931	1	1.07411	binding-protein-dependent transport system membrane protein
fmt	937	1	1.06724	methionyl-tRNA formyltransferase
pyrD	940	1	1.06383	dihydroorotate dehydrogenase 1B
scrA	1885	2	1.06101	sucrose-specific phosphotransferase system (PTS), IIABC component
pmi	946	1	1.05708	mannose-6-phosphate isomerase
SPN23F_01460	955	1	1.04712	glycosyl transferase
SPN23F_09020	955	1	1.04712	competence protein CoiA-like family protein
SPN23F_11350	955	1	1.04712	CAAX amino terminal protease family protein
gidA	1915	2	1.04439	tRNA uridine 5-carboxymethylaminomethyl modification enzyme GidA
glkA	961	1	1.04058	glucokinase
SPN23F_17610	961	1	1.04058	serine/threonine transporter SstT
glgB	1930	2	1.03627	glycogen branching enzyme
SPN23F_17780	967	1	1.03413	hypothetical protein
pdhA	970	1	1.03093	pyruvate dehydrogenase E1 component,alpha subunit
SPN23F_15280	970	1	1.03093	pyridine nucleotide-disulfide oxidoreductase family protein
ruvB	973	1	1.02775	Holliday junction DNA helicase RuvB
SPN23F_18930	973	1	1.02775	deoxyribonucleotide triphosphate pyrophosphatase/hypothetical protein
SPN23F_09480	976	1	1.02459	hypothetical protein
SPN23F_09500	976	1	1.02459	hypothetical protein
mraY	982	1	1.01833	phospho-N-acetylmuramoyl-pentapeptide- transferase
SPN23F_02370	982	1	1.01833	sugar-binding regulatory protein
SPN23F_13310	988	1	1.01215	glycosyl transferase
plsX	994	1	1.00604	glycerol-3-phosphate acyltransferase PlsX
recG	2017	2	0.991572	ATP-dependent DNA helicase RecG
galR	1009	1	0.99108	galactose operon repressor
SPN23F_09540	1009	1	0.99108	ferric siderophore ABC transporter permease
SPN23F_01410	1012	1	0.988142	DNA-binding/iron metalloprotein/AP endonuclease
SPN23F_14700	1015	1	0.985222	hypothetical protein
cbpF	1024	1	0.976562	choline binding protein F
aroF	1033	1	0.968054	phospho-2-dehydro-3-deoxyheptonate aldolase
aroF1	1033	1	0.968054	phospho-2-dehydro-3-deoxyheptonate aldolase
SPN23F_07960	1033	1	0.968054	hypothetical protein
SPN23F_14870	3100	3	0.967742	SNF-family helicase
hrcA	1036	1	0.965251	heat-inducible transcription repressor
holA	1039	1	0.962464	DNA polymerase III subunit delta
SPN23F_05660	1039	1	0.962464	M42 glutamyl aminopeptidase
tsf	1042	1	0.959693	elongation factor Ts
SPN23F_09960	1045	1	0.956938	glycosyltransferase
SPN23F_02550	1051	1	0.951475	luciferase-like monooxygenase
SPN23F_00960	1054	1	0.948767	histidine kinase protein
murG	1060	1	0.943396	UDP diphospho-muramoyl pentapeptide beta-N acetylglucosaminyl transferase
SPN23F_07680	1060	1	0.943396	ABC transporter permease
SPN23F_01600	1063	1	0.940734	ABC transporter ATP-binding protein
SPN23F_08290	2131	2	0.938527	transcription accessory protein
aroB	1069	1	0.935454	3-dehydroquinate synthase
pbp1A	2161	2	0.925497	penicillin-binding protein 1A
carA	1081	1	0.925069	carbamoyl phosphate synthase small subunit
aga	2164	2	0.924214	alpha-galactosidase
SPN23F_20520	1093	1	0.914913	L-ascorbate 6-phosphate lactonase
SPN23F_16860	1105	1	0.904977	oxidoreductase
SPN23F_08090	1120	1	0.892857	type I RM modification enzyme
SPN23F_15800	1129	1	0.88574	phage integrase
clpE	2260	2	0.884956	ATP-dependent Clp protease ATP-binding subunit
glgP	2260	2	0.884956	glycogen phosphorylase
hemN	1132	1	0.883392	coproporphyrinogen III oxidase
dnaJ	1138	1	0.878735	chaperone protein DnaJ
SPN23F_10430	1141	1	0.876424	glycogen biosynthesis protein
glgC	1144	1	0.874126	glucose-1-phosphate adenylyltransferase
SPN23F_01130	1159	1	0.862813	glycosyl transferase
agaS	1168	1	0.856164	tagatose-6-phosphate aldose/ketose isomerase
aroF	1168	1	0.856164	chorismate synthase
SPN23F_14880	1168	1	0.856164	aminotransferase
SPN23F_13440	1174	1	0.851789	hypothetical protein
ugd	1174	1	0.851789	UDP-glucose 6-dehydrogenase
SPN23F_06200	1177	1	0.849618	hypothetical protein
SPN23F_06650	1177	1	0.849618	hypothetical protein
SPN23F_10370	1180	1	0.847458	membrane transport protein
SPN23F_10570	1180	1	0.847458	hypothetical protein
wchF	1180	1	0.847458	rhamnosyl transferase WchF
SPN23F_03770	2368	2	0.844595	hypothetical protein
SPN23F_15190	1186	1	0.84317	cation efflux family protein
aspC	1189	1	0.841043	aspartate aminotransferase
pgk	1198	1	0.834725	phosphoglycerate kinase
tufA	1198	1	0.834725	elongation factor Tu
priA	2398	2	0.834028	primosome assembly protein PriA
clpC	2434	2	0.821693	stress response-related Clp ATPase
trpB	1225	1	0.816327	tryptophan synthase subunit beta
csdB	1228	1	0.814332	cysteine desulfurase
SPN23F_01540	1228	1	0.814332	transport protein
SPN23F_16020	1228	1	0.814332	major facilitator superfamily protein
SPN23F_18530	1228	1	0.814332	DegT/DnrJ/EryC1/StrS family amino sugar synthetase
SPN23F_14680	1231	1	0.812348	hypothetical protein
SPN23F_03500	1234	1	0.810373	Major Facilitator Superfamily protein
SPN23F_00620	3727	3	0.804937	phosphoribosylformylglycinamidine synthase protein
SPN23F_14370	1246	1	0.802568	NADPH-dependent FMN reductase
SPN23F_22580	1252	1	0.798722	protease
glyA	1258	1	0.794913	serine hydroxymethyltransferase
tyrS	1258	1	0.794913	tyrosyl-tRNA synthetase
msmE	1261	1	0.793021	multiple sugar-binding protein precursor
SPN23F_01680	1264	1	0.791139	integral membrane protein
SPN23F_18250	1264	1	0.791139	sugar phosphotransferase system (PTS), IIC component
sufD	1264	1	0.791139	FeS assembly protein SufD
mutS	2536	2	0.788644	DNA mismatch repair protein MutS
dltD	1270	1	0.787402	D-alanyl-lipoteichoic acid biosynthesis protein
pyrC	1270	1	0.787402	dihydroorotase
SPN23F_00100	1270	1	0.787402	hypothetical protein
SPN23F_13570	1273	1	0.785546	GntR family transcriptional regulator
serS	1276	1	0.783699	seryl-tRNA synthetase
deoA	1279	1	0.781861	pyrimidine-nucleoside phosphorylase
hom	1288	1	0.776398	homoserine dehydrogenase
zmpA	6481	5	0.771486	IgA-protease
comFA	1300	1	0.769231	late competence protein
SPN23F_11850	1306	1	0.765697	phosphohydrolase
engA	1312	1	0.762195	GTP-binding protein EngA
SPN23F_15500	1312	1	0.762195	phage terminase large subunit
SPN23F_17370	1315	1	0.760456	ribosomal RNA small subunit methyltransferase
SPN23F_16030	1318	1	0.758725	pyridine nucleotide-disulfide oxidoreductase
folC	1324	1	0.755287	folylpolyglutamate synthase
SPN23F_03840	1324	1	0.755287	sodium:alanine symporter family protein
SPN23F_03400	5305	4	0.754006	cell wall surface anchored protein
valS	2653	2	0.753864	valyl-tRNA synthetase
brnQ	1327	1	0.75358	branched-chain amino acid transport system carrier protein
SPN23F_21840	1333	1	0.750188	hypothetical protein
SPN23F_22260	1333	1	0.750188	two-component system, sensor histidine kinase
ciaH	1336	1	0.748503	sensor histidine kinase
SPN23F_16900	1339	1	0.746826	ABC transporter substrate-binding protein
cbpD	1348	1	0.74184	choline binding protein D
glnA	1348	1	0.74184	glutamine synthetase
gor	1348	1	0.74184	glutathione reductase
ppc	2698	2	0.74129	phosphoenolpyruvate carboxylase
SPN23F_00600	1351	1	0.740192	bacteriocin transport accessory protein
trkA	1351	1	0.740192	potassium transporter peripheral membrane component
glmM	1354	1	0.738552	phosphoglucosamine mutase
SPN23F_18210	1357	1	0.73692	sugar phosphotransferase system (PTS), IIC component
SPN23F_01590	1375	1	0.727273	peptidase
ntpB	1387	1	0.720981	V-type ATP synthase subunit B
SPN23F_06450	1387	1	0.720981	ABC transporter ATP-binding protein
wzx	1387	1	0.720981	capsule biosynthesis repeating unit flippase Wzx
SPN23F_20180	1390	1	0.719424	haloacid dehalogenase-like hydrolase
SPN23F_09270	1393	1	0.717875	amino acid permease
lacG2	1408	1	0.710227	6-phospho-beta-galactosidase
SPN23F_02760	1420	1	0.704225	permease
glmU	1429	1	0.69979	bifunctional N-acetylglucosamine-1-phosphate uridyltransferase/glucosamine-1-phosphate acetyltransferase
SPN23F_13300	1435	1	0.696864	hypothetical protein
nanA	2899	2	0.689893	sialidase A (neuraminidase A)
scrB	1456	1	0.686813	sucrose-6-phosphate hydrolase
SPN23F_13470	1456	1	0.686813	cytoplasmic alpha-amylase
SPN23F_04620	1465	1	0.682594	type I restriction-modification system M protein
gatA	1468	1	0.681199	aspartyl/glutamyl-tRNA amidotransferase subunit A
speA	1477	1	0.677048	arginine decarboxylase
SPN23F_01040	1477	1	0.677048	extracellular solute-binding protein
SPN23F_15350	1483	1	0.674309	phage tail protein
SPN23F_11660	1489	1	0.671592	polysaccharide biosynthesis flippase
pyk	1507	1	0.66357	pyruvate kinase
SPN23F_21830	1513	1	0.660939	C4-dicarboxylate anaerobic carrier protein
SPN23F_18750	1522	1	0.65703	glycine/betaine ABC transporter
SPN23F_11770	1528	1	0.65445	ABC transporter ATP-binding protein
SPN23F_07670	1537	1	0.650618	ABC transporter ATP-binding protein
SPN23F_17700	1537	1	0.650618	hypothetical protein
SPN23F_12200	1543	1	0.648088	sodium:solute symporter
prfC	1546	1	0.646831	peptide chain release factor 3
SPN23F_10620	1552	1	0.64433	voltage gated chloride channel family protein
blpA1	1555	1	0.643087	bacteriocin transport/processing ATP-binding protein BlpA
guaA	1564	1	0.639386	GMP synthase
SPN23F_04260	1567	1	0.638162	glutamine ABC transporter, glutamine-binding protein/permease protein
SPN23F_15490	1570	1	0.636943	minor capsid protein
SPN23F_01470	1618	1	0.618047	ABC transporter ATP-binding protein/permease
SPN23F_22630	1624	1	0.615764	ABC transporter ATP-binding protein
SPN23F_04510	1633	1	0.61237	Na+/Pi-cotransporter protein
SPN23F_09510	1633	1	0.61237	RNA methyltransferase
SPN23F_13450	1636	1	0.611247	hypothetical protein
SPN23F_04520	4912	3	0.610749	endo-beta-N-acetylglucosaminidase
fhs1	1672	1	0.598086	formate--tetrahydrofolate ligase
SPN23F_20530	1675	1	0.597015	transcriptional antiterminator
SPN23F_01350	1681	1	0.594884	metallo-beta-lactamase superfamily protein
acoL	1687	1	0.592768	dihydrolipoamide dehydrogenase
SPN23F_05970	1693	1	0.590667	sensor histidine kinase
SPN23F_18420	1693	1	0.590667	inner membrane component of ABC transporter
SPN23F_21000	1696	1	0.589623	ABC transporter ATP-binding protein
alsS	1702	1	0.587544	acetolactate synthase catalytic subunit
ilvD	1705	1	0.58651	dihydroxy-acid dehydratase
pabB	1723	1	0.580383	chorismate binding enzyme
SPN23F_13220	1750	1	0.571429	ABC transporter ATP-binding protein
SPN23F_18550	1753	1	0.570451	ABC transporter ATP-binding protein/permease
SPN23F_13990	1756	1	0.569476	ABC transporter
aspS	1765	1	0.566572	aspartyl-tRNA synthetase
SPN23F_09190	1765	1	0.566572	glycerophosphodiester phosphodiesterase
mtlA	1771	1	0.564653	mannitol-specific phosphotransferase system (PTS), IIBC component
spxB	1777	1	0.562746	pyruvate oxidase
SPN23F_17930	1798	1	0.556174	oligopeptidase
rpoB	3613	2	0.553557	DNA-directed RNA polymerase subunit beta
SPN23F_12430	1831	1	0.54615	relaxase
SPN23F_05210	1840	1	0.543478	beta-glucoside-specific phosphotransferase system (PTS), IIABC component
SPN23F_15200	1873	1	0.533903	ABC transporter ATP-binding protein
traG	1882	1	0.53135	conjugal transfer protein TraG
parE	1945	1	0.514139	DNA topoisomerase IV subunit B
mutL	1951	1	0.512558	DNA mismatch repair protein
fruA	1954	1	0.511771	fructose-specific phosphotransferase system (PTS), IIABC component
ftsH	1960	1	0.510204	cell division protease FtsH
ligA	1960	1	0.510204	NAD-dependent DNA ligase LigA
SPN23F_18970	1969	1	0.507872	sugar phosphotransferase system (PTS), IIABC component
SPN23F_19100	1981	1	0.504796	extracellular oligopeptide-binding protein
stk1	1981	1	0.504796	serine/threonine-protein kinase
aliA	1984	1	0.504032	extracellular oligopeptide-binding protein
SPN23F_08340	1990	1	0.502513	ABC transporter permease
SPN23F_20080	2032	1	0.492126	hypothetical protein
penA	2044	1	0.489237	penicillin-binding protein 2b
SPN23F_21250	2065	1	0.484262	cation transporting ATPase
fus	2083	1	0.480077	elongation factor G
SPN23F_17810	2086	1	0.479386	glycosyl transferase
topA	2089	1	0.478698	DNA topoisomerase I
nanB	2095	1	0.477327	sialidase B precursor (neuraminidase B)
SPN23F_01210	2110	1	0.473934	hypothetical protein
SPN23F_18510	2128	1	0.469925	sortase-sorted surface anchored protein
SPN23F_05790	6436	3	0.466128	surface-anchored serine protease
SPN23F_17970	2146	1	0.465983	hypothetical protein
orf15	2152	1	0.464684	conjugative transposon membrane protein
SPN23F_06810	2182	1	0.458295	glucose-specific phosphotransferase system (PTS), IIABC component
pbp2A	2197	1	0.455166	penicillin-binding protein 2a
nrdD	2209	1	0.452694	anaerobic ribonucleoside triphosphate reductase
SPN23F_12180	2224	1	0.44964	sialidase (neuraminidase)
comEC	2242	1	0.44603	competence protein
pepXP	2275	1	0.43956	x-prolyl-dipeptidyl aminopeptidase
SPN23F_10390	2281	1	0.438404	pullulanase
SPN23F_21920	2296	1	0.43554	hypothetical protein
SPN23F_04630	2335	1	0.428266	type I restriction-modification system R protein
SPN23F_17680	2374	1	0.42123	preprotein translocase subunit SecA
SPN23F_16560	2413	1	0.414422	hypothetical protein
pflD	2440	1	0.409836	formate acetyltransferase
orf16	2449	1	0.40833	conjugative transposon ATP/GTP-binding protein
SPN23F_17770	2455	1	0.407332	glycosyltransferase
pbp1B	2467	1	0.405351	penicillin-binding protein 1B
gyrA	2470	1	0.404858	DNA gyrase subunit A
leuS	2503	1	0.399521	leucyl-tRNA synthetase
SPN23F_05190	2560	1	0.390625	type III restriction endonuclease
cbpA	2626	1	0.380807	choline-binding surface protein A
ileS	2794	1	0.35791	isoleucyl-tRNA synthetase
uvrA	2833	1	0.352983	excinuclease ABC subunit A
zmpB	5671	2	0.352671	zinc metalloproteinase ZmpB
dnaE	3103	1	0.322269	DNA polymerase III DnaE
SPN23F_21910	3118	1	0.320718	exported glycosyl hydrolase
carB	3178	1	0.314663	carbamoyl phosphate synthase large subunit
SPN23F_02890	3205	1	0.312012	hyaluronate lyase
SPN23F_08140	3352	1	0.298329	type I restriction modification system restriction protein
smc	3541	1	0.282406	chromosome partition protein
polC	4393	1	0.227635	DNA polymerase III PolC
