# Supplementary material for: Within-host microevolution of Streptococcus pneumoniae is rapid and adaptive during natural colonisation
Source: Nat Commun. 2020 Jul 10;11:3442. doi: 10.1038/s41467-020-17327-w (PMC7351774; doi:10.1038/s41467-020-17327-w)
Supplement: Supplementary file 12 — Supplementary Data 8 [file 41467_2020_17327_MOESM12_ESM.xlsx]

## Sheet: Sheet1
Gene/locus ID	Gene length	Non-synonymous SNP	Synonymous SNP	Total SNPs	Non-synonymous SNPs per kilobase pair (dN)	Synonymous SNPs per kilobase pair (dS)	dN/dS (with pseudocounts of 1)	Gene product
ilvH	478	0	1	1	0	2.09205	0.32341	acetolactate synthase 3 regulatory subunit
SPN23F_16200	955	0	2	2	0	2.09424	0.323181	membrane glycosyl transferase
SPN23F_01670	472	0	1	1	0	2.11864	0.320652	flavoprotein NrdI
SPN23F_11310	469	0	1	1	0	2.1322	0.319265	MutT/NUDIX hydrolase family protein
SPN23F_18450	661	3	11	14	4.53858	16.6415	0.313952	hypothetical protein
SPN23F_15720	454	4	14	18	8.81057	30.837	0.30815	hypothetical protein
pepC	1336	0	3	3	0	2.24551	0.308118	aminopeptidase C
SPN23F_02950	436	0	1	1	0	2.29358	0.303621	N-acetylgalactosamine-specific phosphotransferase system (PTS), IIA component
SPN23F_15290	958	15	54	69	15.6576	56.3674	0.290367	autolysin
vicX	811	0	2	2	0	2.46609	0.288509	metallo-beta-lactamase superfamily protein
SPN23F_21760	2647	8	38	46	3.02229	14.3559	0.261938	glycosyl hydrolase
SPN23F_18240	898	15	60	75	16.7038	66.8151	0.261059	hypothetical protein
SPN23F_04980	481	3	13	16	6.23701	27.027	0.258215	hypothetical protein
SPN23F_19380	676	0	2	2	0	2.95858	0.252616	hypothetical protein
rbfA	352	2	9	11	5.68182	25.5682	0.251497	ribosome-binding factor A
SPN23F_09150	316	0	1	1	0	3.16456	0.240122	hypothetical protein
SPN23F_04750	1051	11	50	61	10.4662	47.5737	0.236058	ABC transporter
SPN23F_13110	589	0	2	2	0	3.39559	0.227501	CAAX amino terminal protease
SPN23F_15750	265	0	1	1	0	3.77358	0.209486	hypothetical protein
infB	2794	19	111	130	6.80029	39.728	0.191522	translation initiation factor IF-2
gpsA	1018	5	31	36	4.91159	30.4519	0.187957	NAD(P)H-dependent glycerol-3-phosphate dehydrogenase
trmB	637	5	30	35	7.84929	47.0958	0.183993	tRNA (guanine-N(7)-)-methyltransferase
cbpJ	1000	0	5	5	0	5	0.166667	choline binding protein J
hasC	901	14	91	105	15.5383	100.999	0.162142	UTP-glucose-1-phosphate uridylyltransferase
SPN23F_15560	376	0	2	2	0	5.31915	0.158249	hypothetical protein
SPN23F_18570	457	1	9	10	2.18818	19.6937	0.154066	hypothetical protein
SPN23F_18580	181	0	1	1	0	5.52486	0.15326	hypothetical protein
SPN23F_04960	796	3	24	27	3.76884	30.1508	0.153089	phosphotransferase
folP	979	0	6	6	0	6.1287	0.140278	dihydropteroate synthase
SPN23F_08090	1120	0	9	9	0	8.03571	0.110672	type I RM modification enzyme
nusA	1138	2	41	43	1.75747	36.0281	0.0744696	transcription elongation factor NusA
SPN23F_00280	382	0	6	6	0	15.7068	0.0598558	hypothetical protein
SPN23F_05010	301	0	7	7	0	23.2558	0.0412272	hypothetical protein
SPN23F_05000	295	0	10	10	0	33.8983	0.0286547	hypothetical protein
SPN23F_00880	187	0	11	11	0	58.8235	0.0167158	hypothetical protein
